# Supplementary material for: Mir-132/212 is required for maturation of binocular matching of orientation preference and depth perception
Source: Nat Commun. 2017 May 23;8:15488. doi: 10.1038/ncomms15488 (PMC5457514; doi:10.1038/ncomms15488)
Supplement: Supplementary Data 1 — Analysis of age-dependent miRnome in the visual cortex. [file ncomms15488-s2.xlsx]

## Sheet: isomir
	Supplementary Data 1: Analysis of miRNome age-dependent regulation in the visual cortex
	Age-regulated isomiRNAs in the visual cortex (P28 vs. P10).
	Age-regulated Isomir	Fold Change	p-value
	6_CACCCGTAGAACCGACCTTGCGGGGCCTTCGCCGCCCA_mmu-mir-99b	-5.17062	1.39553e-17
	12_CAGAGGAGGGCTGTTCTTCCC_mmu-mir-298	-3.69772	3.35473e-64
	14_AGGTTACCCGAGCAACTTTGCATCTGGAGGACT_mmu-mir-409	-3.65744	2.71099e-30
	14_CCCTGAACGCGCCC_P10-WT_vs_P28-WT-novelMiR-863:P28-WT_13_novelMiR_30+P10-WT_13_novelMiR_26	-3.63502	7.79245e-25
	10_GGCAGAGGAGGGCTGTTCTTCCCTTT_mmu-mir-298	-3.59576	7.51947e-33
	18_AGCGGGCACAGCTGTGAGAGCCCCT_mmu-mir-666	-3.55682	1.08174e-52
	14_AGGTTACCCGAGCAACTTTGCATCTGGAGGAC_mmu-mir-409	-3.37221	4.11097e-140
	46_GAGGGTTGGGTGGAGGCTCT_mmu-mir-296	-3.36158	4.01711e-23
	mmu-miR-298-5p	-3.27723	8.52636e-125
	35_CCGGCGGGAGCCCCGGGGA_mmu-mir-2137	-3.23953	6.13542e-10
	12_CAGAGGAGGGCTGTTCTTCC_mmu-mir-298	-3.20116	1.96266e-51
	18_AGCGGGCACAGCTGTGAGAGCCC_mmu-mir-666	-3.06315	3.65287e-109
	48_ACTGCAGTGAGGGCACTTGTAGCT_P10-WT_vs_P28-WT-novelMiR-394:P10-WT_4_mmu-mir-17+P28-WT_4_mmu-mir-17*	-3.04208	3.4503e-11
	15_TCCCTGAGGAGCCCTTTGAGCCTGTAAT_mmu-mir-351	-3.03032	8.43435e-43
	46_GAGGGTTGGGTGGAGGCTCTCCT_mmu-mir-296	-2.92918	4.72896e-20
	4_GCTACAACACAGGACCCGGGCGT_mmu-mir-187	-2.88544	2.64095e-09
	15_TCCCTGAGGAGCCCTTTGAGCCTGAAAT_mmu-mir-351	-2.88441	3.0344e-08
	mmu-miR-296-3p	-2.84468	1.18765e-32
	mmu-miR-666-5p	-2.83517	1.12229e-81
	16_TAAGGTGCATCTAGTGCAGATAGT_mmu-mir-18a	-2.80575	3.26371e-08
	50_ACTGCAGTGAGGGCACTTGTAGC_mmu-mir-17	-2.80513	3.20418e-08
	47_TATTGCACTTGTCCCGGCCTGTTTAT_P10-WT_vs_P28-WT-novelMiR-399:P10-WT_4_mmu-mir-92a-1+P28-WT_4_mmu-mir-92a-1	-2.75104	6.31532e-11
	18_AGCGGGCACAGCTGTGAGAGCCCC_mmu-mir-666	-2.7216	9.53581e-40
	47_AAGCTGCCAGTTGAAGAAATGT_P10-WT_vs_P28-WT-novelMiR-197:P10-WT_1_mmu-mir-22+P28-WT_1_mmu-mir-22	-2.70655	2.29372e-21
	15_TCCCTGAGGAGCCCTTTGAGCCTGTATT_mmu-mir-351	-2.68263	1.59834e-17
	7_TAAGTCACTAGTGGTTCCGTTT_mmu-mir-224	-2.59109	8.23193e-14
	13_CAAAGTGCTTACAGTGCAGGTAGA_mmu-mir-17	-2.57818	4.86183e-16
	12_CAGAGGAGGGCTGTTCTTC_mmu-mir-298	-2.56158	5.18125e-31
	10_GGCAGAGGAGGGCTGTTCTTCCT_mmu-mir-298	-2.55428	9.79813e-23
	15_TCCCTGAGGAGCCCTTTGAGCCTGTAA_mmu-mir-351	-2.53165	4.30784e-34
	47_GCCTGCTGGGGTGGAACCTGGAAT_mmu-mir-370	-2.52976	8.5268e-09
	47_GCCTGCTGGGGTGGAACCTGG_mmu-mir-370	-2.52945	5.01009e-50
	47_GCCTGCTGGGGTGGAACCTGGA_mmu-mir-370	-2.52298	1.45137e-33
	47_GCCTGCTGGGGTGGAACCTG_mmu-mir-370	-2.51241	3.04966e-43
	mmu-miR-17-5p	-2.50969	5.20205e-44
	mmu-miR-199b-5p	-2.50875	9.72567e-26
	P10-WT_vs_P28-WT-novelMiR-394:P10-WT_4_mmu-mir-17+P28-WT_4_mmu-mir-17*	-2.47789	5.01056e-07
	mmu-miR-187-3p	-2.46174	1.17842e-25
	10_GGCAGAGGAGGGCTGTTCTTCC_mmu-mir-298	-2.45154	6.80869e-99
	57_TAGGGCTAAAAGCCATGGGCT_mmu-mir-135b	-2.44619	3.49885e-09
	47_AGGGTTGGGTGGAGGCTCTCC_mmu-mir-296	-2.43837	5.25873e-13
	47_GCCTGCTGGGGTGGAACCTGGTT_mmu-mir-370	-2.43292	4.80581e-24
	47_GCCTGCTGGGGTGGAACC_mmu-mir-370	-2.42173	9.97231e-38
	11_CCACCCTGAACGCGCCCG_P10-WT_vs_P28-WT-novelMiR-863:P28-WT_13_novelMiR_30+P10-WT_13_novelMiR_26	-2.41931	6.75336e-07
	15_TCCCTGAGGAGCCCTTTGAGCCTGTAT_mmu-mir-351	-2.41047	1.09014e-33
	47_GCCTGCTGGGGTGGAACCT_mmu-mir-370	-2.38914	3.46626e-22
	6_AACATTCATTGTTGTCGGTGGGTTGT_mmu-mir-181d	-2.38448	1.36021e-14
	58_CAACAAGTCCCAGTCTGCCAC_mmu-mir-7a-2	-2.37726	4.86286e-12
	60_AATGCACCCGGGCAAGGATTTGGTT_mmu-mir-501	-2.37692	1.42454e-10
	62_TGCACCCGGGCAAGGATTTGGT_mmu-mir-501	-2.37605	8.56138e-19
	15_TCCCTGAGGAGCCCTTTGAGCCTGAAT_mmu-mir-351	-2.37436	5.39895e-29
	55_CCAGGAGGCTGAGGTCCCTTAC_mmu-mir-665	-2.37338	4.62033e-20
	mmu-miR-551b-5p	-2.37106	1.20395e-16
	15_TCCCTGAGGAGCCCTTTGAGCCTGAAA_mmu-mir-351	-2.36823	1.56332e-10
	11_AACATTCATTGCTGTCGGTGGGTTAAT_mmu-mir-181b-1	-2.34282	1.30952e-08
	47_GCCTGCTGGGGTGGAACCTGGAA_mmu-mir-370	-2.31379	2.48639e-18
	63_TCTGAAGCTTGCTTACCTCCAA_mmu-mir-6540	-2.3025	3.19023e-08
	mmu-miR-18a-5p	-2.29658	2.82986e-11
	25_CCCAGTGTTTAGACTACCTGTTCT_mmu-mir-199b	-2.29273	1.6977e-10
	mmu-miR-7a-2-3p	-2.28987	1.10537e-47
	3_TCTGGCTCCGTGTCTTCACTCCCGA_mmu-mir-149	-2.26582	1.60719e-11
	46_TGCCTGCTGGGGTGGAACCTGG_mmu-mir-370	-2.25833	9.06974e-18
	48_CCTGCTGGGGTGGAACCTGGTT_mmu-mir-370	-2.2531	1.2993e-22
	55_TATAGGGATTGGAGCCGTGGC_mmu-mir-135a-1	-2.24393	5.67553e-06
	4_GCTACAACACAGGACCCGGGCG_mmu-mir-187	-2.23784	5.16921e-07
	50_CAGTGCAATGATGAAAGGGCATA_mmu-mir-130b	-2.21298	6.28279e-24
	38_CTCGTGTCTTGTGTTGCAGCCGT_mmu-mir-187	-2.20758	6.37534e-08
	38_CTCGTGTCTTGTGTTGCAGCCG_mmu-mir-187	-2.20476	2.40642e-16
	18_AGGGGTGCTATCTGTGATTGAGGGACA_mmu-mir-342	-2.2001	1.4182e-07
	mmu-miR-6540-5p	-2.18966	2.75806e-25
	59_TTTCCTCATATCCATTCAGGAGTG_mmu-mir-670	-2.18786	1.43504e-10
	mmu-miR-770-3p	-2.17802	7.10182e-53
	mmu-miR-216b-5p	-2.17794	1.6187e-10
	46_ATTCTGCATTTTTAGCAAGCT_mmu-mir-544	-2.17483	8.91933e-08
	14_CCCTGAACGCGCCCGA_P10-WT_vs_P28-WT-novelMiR-863:P28-WT_13_novelMiR_30+P10-WT_13_novelMiR_26	-2.16935	4.60748e-07
	13_CAAAGTGCTTACAGTGCAGGTAGT_mmu-mir-17	-2.15898	6.40053e-18
	mmu-miR-741-3p	-2.15744	6.28716e-06
	47_GCCTGCTGGGGTGGAACCTGA_mmu-mir-370	-2.15737	4.73336e-21
	mmu-miR-341-5p	-2.12765	3.68438e-06
	100_TCACCTGGAGCATGTTTTTTTT_mmu-mir-1983	-2.11609	3.34102e-12
	mmu-miR-20a-5p	-2.10865	1.78886e-18
	48_TTTGTGACCTGGTCCACTAACCC_mmu-mir-758	-2.10258	1.63537e-29
	57_TAGGGCTAAAAGCCATGGGCTTT_mmu-mir-135b	-2.09896	8.52222e-12
	15_TCCCTGAGGAGCCCTTTGAGCCTGTT_mmu-mir-351	-2.09559	2.93587e-32
	mmu-miR-760-5p	-2.08865	1.4015e-08
	mmu-miR-3099-3p	-2.07308	6.68783e-32
	46_GAGGGTTGGGTGGAGGCTCTCCAT_mmu-mir-296	-2.06639	8.1907e-06
	mmu-miR-214-3p	-2.06122	6.84284e-07
	30_CCCAGTGTTCAGACTACCTGTTCT_mmu-mir-199a-2	-2.05851	8.10658e-17
	23_CTAAGGCAGGCAGACTTCAGTGTT_mmu-mir-6540	-2.05547	4.88322e-07
	53_GTGGGCCTGACGTGGAGCTGG_mmu-mir-770	-2.05464	4.65273e-17
	30_CCCAGTGTTCAGACTACCTGTT_mmu-mir-199a-2	-2.04961	6.18394e-12
	46_TGCCTGCTGGGGTGGAACCTG_mmu-mir-370	-2.04894	3.72478e-17
	15_TCCCTGAGGAGCCCTTTGAGCCTGAA_mmu-mir-351	-2.04418	5.68607e-28
	15_TATGGCTTTTCATTCCTATGTGAT_mmu-mir-135b	-2.03986	1.15184e-07
	47_TATTGCACTTGTCCCGGCCTGTTAAA_P10-WT_vs_P28-WT-novelMiR-399:P10-WT_4_mmu-mir-92a-1+P28-WT_4_mmu-mir-92a-1	-2.03026	2.22205e-08
	mmu-miR-19b-3p	-2.02492	8.15813e-14
	mmu-miR-17-3p	-2.01974	9.65207e-09
	10_TGTGACTGGTTGACCAGAGGG_P10-WT_vs_P28-WT-novelMiR-290:P10-WT_2_mmu-mir-134+P28-WT_2_mmu-mir-134	-2.01904	1.84675e-34
	39_TCGTGTCTTGTGTTGCAGCC_mmu-mir-187	-2.01456	6.82739e-12
	5_CCCAGTGTTCAGACTACCTGTTCT_mmu-mir-199a-1	-2.01263	1.18997e-11
	12_CAGGTCACGTCTCTGCAGTTACAC_mmu-mir-370	-2.00542	1.85281e-35
	10_TCTTTGGTTATCTAGCTGTATGATT_P10-WT_vs_P28-WT-novelMiR-1054:P10-WT_16_mmu-mir-9-3+P28-WT_16_mmu-mir-9-3	-2.00343	1.48402e-09
	47_GTACTTCACCTGGTCCACTAGC_mmu-mir-412	-1.99727	4.23379e-07
	mmu-miR-370-3p	-1.99631	1.31518e-15
	50_ACTGCAGTGAGGGCACTTGTA_mmu-mir-17	-1.97656	4.54155e-06
	17_TTTGGTTATCTAGCTGTATGAGT_mmu-mir-9-3	-1.97044	2.07551e-08
	26_TAAAGTGCTTATAGTGCAGGTAGA_mmu-mir-20a	-1.96948	2.22822e-08
	61_AGAGTTGCGTCTGGACGTCCCGA_mmu-mir-219a-1	-1.9614	4.66271e-09
	47_GCCTGCTGGGGTGGAACCTGGTA_mmu-mir-370	-1.95993	3.75843e-22
	53_TGTGCAAATCCATGCAAAACTGTT_mmu-mir-19b-2	-1.95302	3.23697e-06
	49_TATTGCACTTGTCCCGGCCTGTTTT_mmu-mir-92a-1	-1.94576	1.86328e-12
	45_CGAATGTTGCTCGGTGAACCC_mmu-mir-409	-1.93376	4.73269e-10
	49_TATTGCACTTGTCCCGGCCTGTTAT_mmu-mir-92a-1	-1.93044	9.63059e-33
	49_TATTGCACTTGTCCCGGCCTGTTAAT_mmu-mir-92a-1	-1.92795	1.3351e-07
	15_TCCCTGAGGAGCCCTTTGAGCCTGT_mmu-mir-351	-1.92718	3.06389e-61
	52_CGTGGGCCTGACGTGGAGCT_mmu-mir-770	-1.92615	1.77247e-13
	47_TATTGCACTTGTCCCGGCCTGTTTT_P10-WT_vs_P28-WT-novelMiR-399:P10-WT_4_mmu-mir-92a-1+P28-WT_4_mmu-mir-92a-1	-1.92248	6.21806e-12
	mmu-miR-18a-3p	-1.91879	3.83529e-07
	mmu-miR-871-3p	-1.91852	4.98823e-08
	69_CGGCTCTGGGTCTGTGGGGAG_mmu-mir-760	-1.91821	1.79317e-10
	45_CGAATGTTGCTCGGTGAACCCCT_mmu-mir-409	-1.91812	4.18312e-56
	54_TATTGCACTTGTCCCGGCCT_mmu-mir-92a-2	-1.91632	1.30336e-08
	38_CTCGTGTCTTGTGTTGCAGCC_mmu-mir-187	-1.91132	2.71169e-07
	39_TCGTGTCTTGTGTTGCAGCCG_mmu-mir-187	-1.90768	7.54681e-15
	12_TGTCTTGCAGGCCGTCATGCAGG_mmu-mir-431	-1.90441	1.31992e-18
	47_TATTGCACTTGTCCCGGCCTGTTAT_P10-WT_vs_P28-WT-novelMiR-399:P10-WT_4_mmu-mir-92a-1+P28-WT_4_mmu-mir-92a-1	-1.90034	4.60212e-30
	54_ACCAGGAGGCTGAGGTCCCTTAC_mmu-mir-665	-1.88821	3.21413e-20
	10_AGCACCACGTGTCTGGGCCACGTGT_P10-WT_vs_P28-WT-novelMiR-277:P10-WT_2_mmu-mir-770+P28-WT_2_mmu-mir-770	-1.88526	4.85398e-10
	44_ATACTTACGGATCTGGCTTCTGAGATG_P10-WT_vs_P28-WT-novelMiR-1208:P10-WT_18_novelMiR_11	-1.87992	5.2622e-14
	69_CGGCTCTGGGTCTGTGGGGAGTT_mmu-mir-760	-1.87177	2.92339e-06
	46_TGCCTGCTGGGGTGGAACCTGA_mmu-mir-370	-1.86865	7.52261e-09
	4_TCAGGCTCAGTCCCCTCCCGATAAT_mmu-mir-484	-1.86632	1.49598e-06
	mmu-miR-331-3p	-1.86342	7.22801e-67
	51_TAGGCTAGAGAGAGGTTGGGG_mmu-mir-3099	-1.86325	9.60825e-14
	13_ATGGTCGACCAGCTGGAAAGTA_mmu-mir-412	-1.86093	1.13956e-07
	9_TTTGGTTATCTAGCTGTATGAGT_mmu-mir-9-2	-1.85404	7.99869e-09
	5_GGTAGATTCTCCTTCTATGAGTA_mmu-mir-376a	-1.84997	9.4706e-10
	18_AGCGGGCACAGCTGTGAGAGC_mmu-mir-666	-1.8337	5.51378e-24
	mmu-miR-193b-3p	-1.8233	2.72647e-23
	45_CACTCCTCCCCTCCCGTCTTGT_mmu-mir-483	-1.82208	1.73108e-08
	62_ACTGCATTACGAGCACTTAAAGT_mmu-mir-20a	-1.81153	1.9524e-07
	5_CATCCCTTGCATGGTGGAGGGT_mmu-mir-188	-1.81094	1.807e-06
	13_ATTGGAGCTGAGATTCTGCGGGATGG_mmu-mir-3057	-1.80547	3.36039e-07
	51_TAGGCTAGAGAGAGGTTGGG_mmu-mir-3099	-1.80266	2.87686e-19
	mmu-miR-130b-3p	-1.80063	1.49335e-13
	mmu-miR-199a-5p	-1.79845	2.35743e-16
	23_CTAAGGCAGGCAGACTTCAGTGT_mmu-mir-6540	-1.79357	1.03229e-27
	mmu-miR-188-5p	-1.79341	0.00012918
	mmu-miR-331-5p	-1.78207	5.55373e-06
	12_GATGGTCGACCAGCTGGAAAGTA_mmu-mir-412	-1.77858	7.12447e-05
	12_CACCCTGAACGCGCCCGA_P10-WT_vs_P28-WT-novelMiR-863:P28-WT_13_novelMiR_30+P10-WT_13_novelMiR_26	-1.77154	8.19788e-05
	P10-WT_vs_P28-WT-novelMiR-397:P10-WT_4_mmu-mir-20a+P28-WT_4_mmu-mir-20a	-1.76601	2.45225e-06
	14_AGGTTACCCGAGCAACTTTGCATC_mmu-mir-409	-1.76489	2.76409e-21
	15_TCCCTGAGGAGCCCTTTGAGCCTGA_mmu-mir-351	-1.76208	4.1159e-25
	18_AGGGGTGCTATCTGTGATTGAGGGA_mmu-mir-342	-1.76193	5.04307e-07
	51_TAGGCTAGAGAGAGGTTGGGGATT_mmu-mir-3099	-1.76095	7.71813e-06
	10_TCTTTGGTTATCTAGCTGTATGATT_P10-WT_vs_P28-WT-novelMiR-754:P10-WT_12_mmu-mir-9-1+P28-WT_12_mmu-mir-9-1	-1.75229	1.61899e-08
	55_TCTGGCTGCTATGGCCCCCT_mmu-mir-3085	-1.75138	4.97431e-11
	58_CAACAAGTCCCAGTCTGCCACT_mmu-mir-7a-2	-1.74744	8.82215e-14
	mmu-miR-667-5p	-1.74709	0.000234429
	13_AAGGGATTCTGATGTTGGTCACACTCTAT_mmu-mir-541	-1.74708	6.36031e-10
	45_CGAATGTTGCTCGGTGAACC_mmu-mir-409	-1.7409	6.82145e-05
	69_CGGCTCTGGGTCTGTGGGGAGT_mmu-mir-760	-1.73906	2.46778e-26
	47_GCAGCGGGCTGGCCGGGGCCGAGT_P10-WT_vs_P28-WT-novelMiR-723:P10-WT_11_novelMiR_34+P28-WT_11_novelMiR_40	-1.73705	5.60866e-06
	11_AACATTCATTGCTGTCGGTGGGTAGT_mmu-mir-181b-1	-1.73528	9.40929e-07
	10_AGACCCTGGTCTGCACTCTATCT_mmu-mir-504	-1.73488	2.16471e-06
	49_AATTGCACGGTATCCATCTGT_mmu-mir-363	-1.73428	8.68879e-05
	6_TGTGACTGGTTGACCAGAGG_mmu-mir-134	-1.73228	2.57275e-24
	23_CTAAGGCAGGCAGACTTCAGTGG_mmu-mir-6540	-1.72993	1.29895e-07
	6_TGTGACTGGTTGACCAGAGGG_mmu-mir-134	-1.72648	8.57482e-26
	P10-WT_vs_P28-WT-novelMiR-290:P10-WT_2_mmu-mir-134+P28-WT_2_mmu-mir-134	-1.72643	5.25713e-20
	49_TATTGCACTTGTCCCGGCCTGTAGT_mmu-mir-92a-1	-1.72033	6.70401e-27
	mmu-miR-149-5p	-1.71723	8.72581e-44
	10_GGGGGCCGATGCACTGTAAGAGAA_mmu-mir-128-2	-1.7157	1.69755e-06
	5_CCCAGTGTTCAGACTACCTGTT_mmu-mir-199a-1	-1.71218	4.46634e-06
	11_TAAGGCTCCTTCCTGTGCTTGCAGT_mmu-mir-700	-1.71048	1.71987e-09
	47_TATTGCACTTGTCCCGGCCTGTTAAT_P10-WT_vs_P28-WT-novelMiR-399:P10-WT_4_mmu-mir-92a-1+P28-WT_4_mmu-mir-92a-1	-1.70874	1.3968e-06
	4_AATCCTTGGAACCTAGGTGTGAATGCT_mmu-mir-362	-1.70577	0.000353534
	26_TAAAGTGCTTATAGTGCAGGTAGT_mmu-mir-20a	-1.69483	1.18708e-10
	49_TATTGCACTTGTCCCGGCCTGTTTAT_mmu-mir-92a-1	-1.68692	1.3972e-05
	18_AGCACCACGTGTCTGGGCCACGTGT_mmu-mir-770	-1.68483	1.45361e-10
	4_TCAGGCTCAGTCCCCTCCCGAAT_mmu-mir-484	-1.68262	1.22052e-17
	53_CACGGGTTAGGCTCTTGGGA_mmu-mir-125b-1	-1.68082	4.57635e-05
	10_TGTGACTGGTTGACCAGAGGGGT_P10-WT_vs_P28-WT-novelMiR-290:P10-WT_2_mmu-mir-134+P28-WT_2_mmu-mir-134	-1.67676	0.000111318
	10_GGCAGAGGAGGGCTGTTCTTC_mmu-mir-298	-1.67394	3.19474e-59
	60_TTCACAAAGCCCATACACTTTCAC_mmu-mir-350	-1.67285	3.61973e-14
	54_AACCATCGACCGTTGAGTGGACT_mmu-mir-181c	-1.67085	2.28091e-10
	49_TATTGCACTTGTCCCGGCCTGTTAA_mmu-mir-92a-1	-1.67046	6.36015e-24
	15_TCCCTGAGGAGCCCTTTGAGCCTGAT_mmu-mir-351	-1.66925	7.71958e-14
	mmu-miR-130a-3p	-1.66231	6.40582e-17
	60_TCTCACACAGAAATCGCACCCGTCT_mmu-mir-342	-1.65981	1.77526e-28
	mmu-miR-134-5p	-1.65866	1.64603e-55
	46_TGCCTGCTGGGGTGGAACC_mmu-mir-370	-1.65575	1.37038e-07
	mmu-miR-128-2-5p	-1.65512	3.72641e-30
	6_CACCCGTAGAACCGACCTTGCGGGGCCTTCGCCGCACA_mmu-mir-99b	-1.6548	2.94696e-11
	34_CTGTACTGAGCTGCCCCGAGGT_mmu-mir-486a	-1.64996	2.0194e-05
	53_TGTGCAAATCCATGCAAAAC_mmu-mir-19b-1	-1.6498	0.00017349
	6_TGTGACTGGTTGACCAGAGGGGT_mmu-mir-134	-1.64689	6.03696e-07
	52_TTGCAGGTCGTCTTGCAGGGCTTC_mmu-mir-431	-1.64264	4.86359e-25
	12_TTTCCTCTCTGCCCCATAGGGTGT_mmu-mir-3059	-1.63898	2.44394e-10
	16_TAAGGTGCATCTAGTGCAGAT_mmu-mir-18a	-1.63736	7.61186e-05
	47_TATTGCACTTGTCCCGGCCTGTAAA_P10-WT_vs_P28-WT-novelMiR-399:P10-WT_4_mmu-mir-92a-1+P28-WT_4_mmu-mir-92a-1	-1.63642	6.95696e-34
	39_TCGTGTCTTGTGTTGCAGC_mmu-mir-187	-1.63187	0.000173806
	mmu-miR-351-5p	-1.63164	4.57189e-34
	mmu-miR-181c-3p	-1.62591	5.04659e-50
	10_TGTGACTGGTTGACCAGAG_P10-WT_vs_P28-WT-novelMiR-290:P10-WT_2_mmu-mir-134+P28-WT_2_mmu-mir-134	-1.62306	3.07578e-06
	52_CGTGGGCCTGACGTGGAGCTG_mmu-mir-770	-1.62092	6.40608e-08
	47_TATTGCACTTGTCCCGGCCTGTTAA_P10-WT_vs_P28-WT-novelMiR-399:P10-WT_4_mmu-mir-92a-1+P28-WT_4_mmu-mir-92a-1	-1.61886	1.59243e-15
	48_TTTGTGACCTGGTCCACTAACCCT_mmu-mir-758	-1.61808	1.06993e-17
	54_CAGTGCAATGGTATTGTCAAAGCT_mmu-mir-301b	-1.61772	5.78502e-07
	44_ATACTTACGGATCTGGCTTCTGAGA_P10-WT_vs_P28-WT-novelMiR-1208:P10-WT_18_novelMiR_11	-1.61432	1.84304e-24
	46_TGCCTGCTGGGGTGGAACCT_mmu-mir-370	-1.61275	7.82568e-08
	P10-WT_vs_P28-WT-novelMiR-399:P10-WT_4_mmu-mir-92a-1+P28-WT_4_mmu-mir-92a-1	-1.60975	1.52407e-20
	48_TTTGTGACCTGGTCCACTAACC_mmu-mir-758	-1.60733	2.47697e-17
	13_ATTGGAGCTGAGATTCTGCGGGATG_mmu-mir-3057	-1.60195	1.93968e-15
	55_ACCATCGACCGTTGAGTGGAC_mmu-mir-181c	-1.59797	8.56073e-23
	30_CCCAGTGTTCAGACTACCTGTTA_mmu-mir-199a-2	-1.59574	0.000105646
	15_AACATTCATTGCTGTCGGTGGGTTTGT_mmu-mir-181b-2	-1.59299	5.4582e-05
	49_TATTGCACTTGTCCCGGCCTGT_mmu-mir-92a-1	-1.59071	1.6086e-21
	7_CCCTGAGACCCTAACTTGTGAGT_mmu-mir-125b-2	-1.58897	1.0491e-24
	51_TAGGCTAGAGAGAGGTTGGGGAAT_mmu-mir-3099	-1.58752	4.90213e-07
	68_TCGGCTCTGGGTCTGTGGGGAGT_mmu-mir-760	-1.58471	4.98654e-06
	P10-WT_vs_P28-WT-novelMiR-663:P10-WT_11_novelMiR_15+P28-WT_11_novelMiR_20	-1.58346	7.26433e-07
	60_GCCCCTGGGCCTATCCTAGAAT_mmu-mir-331	-1.57605	1.22464e-86
	43_TTCTGGAGGCACATGGTTTGAA_mmu-mir-3475	-1.57585	3.72454e-09
	3_TCTGGCTCCGTGTCTTCACTCCCT_mmu-mir-149	-1.57097	2.49919e-75
	11_AACATTCATTGCTGTCGGTGGGTTGT_mmu-mir-181b-1	-1.56716	5.4578e-10
	18_AGCGGGCACAGCTGTGAGAGCCT_mmu-mir-666	-1.56447	1.81899e-13
	47_TGTGCAAATCCATGCAAAAC_P10-WT_vs_P28-WT-novelMiR-398:P10-WT_4_mmu-mir-19b-1+P28-WT_4_mmu-mir-19b-1	-1.56307	8.17632e-05
	mmu-miR-676-3p	-1.56251	3.1188e-86
	62_TGCACCCGGGCAAGGATTTGGA_mmu-mir-501	-1.55763	2.17729e-06
	49_TATTGCACTTGTCCCGGCCTGTTT_mmu-mir-92a-1	-1.55755	1.26653e-13
	mmu-let-7c-1-3p	-1.55087	1.33477e-11
	45_ACAGTAGTCTGCACATTGGTT_mmu-mir-199a-1	-1.54838	1.40784e-11
	13_ACCCTGAACGCGCCCGA_P10-WT_vs_P28-WT-novelMiR-863:P28-WT_13_novelMiR_30+P10-WT_13_novelMiR_26	-1.54707	0.000109245
	15_TCCCTGAGGAGCCCTTTGAGCCTAA_mmu-mir-351	-1.54027	2.87182e-13
	10_TCTTTGGTTATCTAGCTGTATGAC_P10-WT_vs_P28-WT-novelMiR-343:P10-WT_3_mmu-mir-9-2+P28-WT_3_mmu-mir-9-2	-1.54017	5.30423e-06
	mmu-miR-1251-5p	-1.53948	1.41504e-06
	mmu-miR-493-3p	-1.53913	1.00095e-06
	4_TCAGGCTCAGTCCCCTCCCGATTT_mmu-mir-484	-1.53479	7.80506e-10
	5_CCCAGTGTTCAGACTACCTGTTA_mmu-mir-199a-1	-1.53208	9.83902e-05
	15_CCCTGAGACCCTAACTTGTGAGT_mmu-mir-125b-1	-1.52984	6.31984e-05
	15_AACATTCATTGCTGTCGGTGGGTTTT_mmu-mir-181b-2	-1.5278	2.75533e-05
	6_TGTGACTGGTTGACCAGAG_mmu-mir-134	-1.52628	0.00017851
	13_CAAAGTGCTTACAGTGCAGGTA_mmu-mir-17	-1.51607	0.000227952
	15_TCCCTGAGGAGCCCTTTGAGCCGG_mmu-mir-351	-1.51446	6.356e-10
	6_CACCCGTAGAACCGACCTTGCGGGGCCTTCGCCGCACAT_mmu-mir-99b	-1.51423	6.20726e-07
	49_TATTGCACTTGTCCCGGCCTGTAAA_mmu-mir-92a-1	-1.51354	7.75026e-43
	35_TCGAATCCCAGCGGTGCCTCCA_mmu-mir-5100	-1.50981	1.77594e-09
	12_TTTCCTCTCTGCCCCATAGGGTG_mmu-mir-3059	-1.50885	1.56592e-19
	4_AATCCTTGGAACCTAGGTGTGAATGC_mmu-mir-362	-1.50824	3.20411e-09
	47_TATTGCACTTGTCCCGGCCTGTTT_P10-WT_vs_P28-WT-novelMiR-399:P10-WT_4_mmu-mir-92a-1+P28-WT_4_mmu-mir-92a-1	-1.50603	4.12923e-16
	41_CAGTGCAATGTTAAAAGGGCATA_mmu-mir-130a	-1.50254	8.78391e-13
	mmu-miR-412-5p	-1.49562	1.01856e-07
	32_ATACTGCATCAGGAACTGACTGA_mmu-mir-217	-1.49429	3.53291e-05
	53_CCCTGAACTAGGGGTCTGGAG_mmu-mir-345	-1.48699	5.85673e-08
	12_AACCCGTAGATCCGAACTTGTGTTT_mmu-mir-100	-1.48477	1.69678e-05
	57_TTCCTAGAAATTGTTCACACC_mmu-mir-384	-1.48346	2.7214e-07
	53_CACGGGTTAGGCTCTTGGGAA_mmu-mir-125b-1	-1.48306	2.4844e-05
	51_TGTGACAGATTGATAACTGAAAG_mmu-mir-542	-1.48298	1.59119e-06
	48_CCACCGGGGGATGAATGTCA_mmu-mir-181d	-1.48086	3.37717e-05
	39_TCGTGTCTTGTGTTGCAGCCT_mmu-mir-187	-1.48037	0.00219143
	42_ATCACAAGTCAGGTTCTTGGG_mmu-mir-125b-2	-1.47943	3.73557e-05
	6_AACATTCATTGTTGTCGGTGGG_mmu-mir-181d	-1.4784	5.37737e-45
	6_AACATTCATTGTTGTCGGTGGGTT_mmu-mir-181d	-1.47775	3.87862e-34
	57_TTCCTAGAAATTGTTCACAAC_mmu-mir-384	-1.47448	7.03511e-09
	6_TGAAGAGAGGTTATCCTTTGTGTG_mmu-mir-300	-1.47072	0.000500969
	38_AAGGCGTTGCCTGACCCTGACCT_mmu-mir-6977	-1.4707	3.94132e-05
	49_TATTGCACTTGTCCCGGCCTGTAGA_mmu-mir-92a-1	-1.46745	4.41368e-10
	23_CTAAGGCAGGCAGACTTCAGTGA_mmu-mir-6540	-1.46396	2.06198e-37
	9_TACCACCCTGAACGCGCCCGA_P10-WT_vs_P28-WT-novelMiR-863:P28-WT_13_novelMiR_30+P10-WT_13_novelMiR_26	-1.46367	0.00055877
	53_TGTGCAAATCCATGCAAAAC_mmu-mir-19b-2	-1.45417	0.000211858
	55_CGTCAACACTTGCTGGTTTTCTCT_mmu-mir-505	-1.45399	0.000158566
	69_ACAGTAGTCTGCACATTGGTT_mmu-mir-199a-2	-1.45279	2.66731e-09
	64_ACAGTAGTCTGCACATTGGTTAT_mmu-mir-199b	-1.45278	3.34768e-06
	54_AACCATCGACCGTTGAGTGGA_mmu-mir-181c	-1.45027	8.24254e-06
	P10-WT_vs_P28-WT-novelMiR-887:P10-WT_14_novelMiR_4+P28-WT_14_novelMiR_5	-1.44868	9.71737e-08
	44_CGAAACATTCGCGGTGCACTTC_mmu-mir-543	-1.44693	0.000111077
	18_AGGGGTGCTATCTGTGATTGAGG_mmu-mir-342	-1.43799	1.539e-11
	15_TCCCTGAGGAGCCCTTTGAGCCTAT_mmu-mir-351	-1.43752	6.55264e-16
	6_AACATTCATTGTTGTCGGTGGGTTTT_mmu-mir-181d	-1.43671	1.0147e-20
	54_TATTGCACTTGTCCCGGCC_mmu-mir-92a-2	-1.43224	3.54587e-09
	57_CCTCCCACACCCAAGGCTTGCAT_mmu-mir-532	-1.42881	7.68457e-06
	49_AATTGCACGGTATCCATCTGTAT_mmu-mir-363	-1.42582	5.76837e-05
	16_AACATTCAACCTGTCGGTGAGTTT_mmu-mir-181c	-1.42552	7.45829e-35
	13_AAGGGATTCTGATGTTGGTCACACTCAAT_mmu-mir-541	-1.41916	9.57124e-05
	54_AACCATCGACCGTTGAGTGGAT_mmu-mir-181c	-1.41728	1.129e-06
	53_TTTATTGAGCACCTCCTATC_mmu-mir-325	-1.41658	1.89911e-12
	mmu-miR-672-5p	-1.4149	1.63428e-12
	11_TAAAGTGCTGACAGTGCAGAAA_mmu-mir-106b	-1.41341	7.51483e-05
	15_TCCCTGAGGAGCCCTTTGAGCCTAAA_mmu-mir-351	-1.41236	7.66058e-05
	4_TCAGGCTCAGTCCCCTCCCGATAT_mmu-mir-484	-1.41008	8.07874e-16
	15_AACATTCATTGCTGTCGGTGGGTATT_mmu-mir-181b-2	-1.40999	0.000517588
	6_AACATTCATTGTTGTCGGTGGGTTT_mmu-mir-181d	-1.4072	2.82641e-37
	48_ACTGCAGTGAGGGCACTTGTA_P10-WT_vs_P28-WT-novelMiR-394:P10-WT_4_mmu-mir-17+P28-WT_4_mmu-mir-17*	-1.40484	0.000442998
	mmu-miR-92a-3p	-1.40475	3.10468e-23
	12_CAGGTCACGTCTCTGCAGTTACACT_mmu-mir-370	-1.40264	2.12783e-07
	64_ACAGTAGTCTGCACATTGGTT_mmu-mir-199b	-1.4	5.81005e-08
	13_AAGGGATTCTGATGTTGGTCACACTCT_mmu-mir-541	-1.39979	2.63512e-18
	mmu-miR-181d-5p	-1.39573	2.61788e-24
	13_TCTGTCTGCCCGAGTGCCTGCC_mmu-mir-346	-1.39353	0.00015598
	53_ACCATCGACCGTTGATTGTACCT_mmu-mir-181a-1	-1.39283	2.19375e-29
	24_TGAGGTTGGTGTACTGTGTGTGG_mmu-mir-672	-1.39054	7.38923e-10
	54_TATTGCACTTGTCCCGGCCTGTAGA_mmu-mir-92a-2	-1.38954	5.67834e-10
	6_TTTGGCAATGGTAGAACTCACACCGT_mmu-mir-182	-1.3869	2.15361e-05
	11_TAAGTGTGAGCATGTATATGTG_mmu-mir-467e	-1.38662	0.000290803
	6_CACCCGTAGAACCGACCTTGCGGGGCCTTCGCCGCACT_mmu-mir-99b	-1.38642	1.69392e-06
	mmu-miR-301a-5p	-1.38518	4.49889e-06
	45_AATATAACACGGATGGCCTGT_P10-WT_vs_P28-WT-novelMiR-294:P10-WT_2_mmu-mir-410+P28-WT_2_mmu-mir-410	-1.38487	0.000226499
	11_GACCCTGGTCTGCACTCTATCT_mmu-mir-504	-1.38267	3.66609e-06
	3_TCTGGCTCCGTGTCTTCACTCC_mmu-mir-149	-1.38112	1.28023e-24
	3_TCTGGCTCCGTGTCTTCACTC_mmu-mir-149	-1.38072	8.33867e-34
	49_TATTGCACTTGTCCCGGCC_mmu-mir-92a-1	-1.37945	8.92047e-08
	12_TTTGGTTATCTAGCTGTATGAG_P10-WT_vs_P28-WT-novelMiR-754:P10-WT_12_mmu-mir-9-1+P28-WT_12_mmu-mir-9-1	-1.37887	8.45024e-05
	14_CGGTGCTGGTGGAGCAGTGAGCAC_mmu-mir-667	-1.37627	0.000328019
	14_CAAAGTGCTGTTCGTGCAGGTATT_mmu-mir-93	-1.37479	9.05638e-06
	48_TTTGTGACCTGGTCCACTAAC_mmu-mir-758	-1.37319	6.1183e-05
	61_CCCCTGGGCCTATCCTAGAATT_mmu-mir-331	-1.37296	8.30204e-05
	15_TATGGCTTTTCATTCCTATGTGG_mmu-mir-135b	-1.37183	8.69146e-08
	mmu-miR-106b-3p	-1.37014	3.07327e-05
	26_CCCAGATAATAGCACTCTCAAAC_mmu-mir-488	-1.36876	3.99166e-36
	5_TTATCAGAATCTCCAGGGGTT_mmu-mir-361	-1.36739	2.94518e-15
	10_TCTTTGGTTATCTAGCTGTATGAC_P10-WT_vs_P28-WT-novelMiR-754:P10-WT_12_mmu-mir-9-1+P28-WT_12_mmu-mir-9-1	-1.36715	5.3349e-05
	49_TATTGCACTTGTCCCGGCCTGTT_mmu-mir-92a-1	-1.36568	2.21009e-12
	P10-WT_vs_P28-WT-novelMiR-723:P10-WT_11_novelMiR_34+P28-WT_11_novelMiR_40	-1.36224	0.000179932
	10_ACCACCCTGAACGCGCCCGATC_P10-WT_vs_P28-WT-novelMiR-863:P28-WT_13_novelMiR_30+P10-WT_13_novelMiR_26	-1.36029	0.0172536
	52_TTGCAGGTCGTCTTGCAGGGCT_mmu-mir-431	-1.35979	2.25653e-16
	14_CAAAGTGCTGTTCGTGCAGGTAGTT_mmu-mir-93	-1.35953	5.94896e-05
	11_TAAAGTGCTGACAGTGCAGATT_mmu-mir-106b	-1.35893	0.000170852
	mmu-miR-431-5p	-1.35587	7.02654e-38
	46_ATTCTGCATTTTTAGCAAGCTT_mmu-mir-544	-1.34732	6.43689e-07
	11_TAAAGTGCTGACAGTGCAGATAA_mmu-mir-106b	-1.34538	0.00014624
	51_TAGGCTAGAGAGAGGTTGGGGAA_mmu-mir-3099	-1.34526	1.27124e-10
	47_TATTGCACTTGTCCCGGCCT_P10-WT_vs_P28-WT-novelMiR-399:P10-WT_4_mmu-mir-92a-1+P28-WT_4_mmu-mir-92a-1	-1.34424	1.49751e-05
	6_AACATTCATTGTTGTCGGTGGGTTAT_mmu-mir-181d	-1.34102	3.8375e-08
	54_CCTGAACTAGGGGTCTGGAGT_mmu-mir-345	-1.34083	7.01284e-11
	41_CAGTGCAATGTTAAAAGGGCA_mmu-mir-130a	-1.3403	8.32354e-20
	mmu-miR-181a-1-3p	-1.33995	1.17842e-22
	100_TCACCTGGAGCATGTTTTCTT_mmu-mir-1983	-1.33743	3.72832e-24
	69_ACAGTAGTCTGCACATTGGTTAT_mmu-mir-199a-2	-1.33714	2.22655e-05
	47_TATTGCACTTGTCCCGGCCTGTAA_P10-WT_vs_P28-WT-novelMiR-399:P10-WT_4_mmu-mir-92a-1+P28-WT_4_mmu-mir-92a-1	-1.33641	1.14119e-35
	mmu-miR-504-5p	-1.33434	1.45387e-06
	47_TATTGCACTTGTCCCGGCCTGTAGT_P10-WT_vs_P28-WT-novelMiR-399:P10-WT_4_mmu-mir-92a-1+P28-WT_4_mmu-mir-92a-1	-1.33086	1.91717e-10
	52_TTGCAGGTCGTCTTGCAGGGCTTCT_mmu-mir-431	-1.33084	4.42264e-07
	0_GTAGAGGAGATGGCGCAGGGGAC_mmu-mir-877	-1.33012	4.49946e-05
	54_AACCATCGACCGTTGAGTGGAC_mmu-mir-181c	-1.32992	3.13242e-10
	mmu-miR-511-3p	-1.32981	0.00203458
	47_TATTGCACTTGTCCCGGCCTGTTTAA_P10-WT_vs_P28-WT-novelMiR-399:P10-WT_4_mmu-mir-92a-1+P28-WT_4_mmu-mir-92a-1	-1.32964	0.000349793
	14_TCCCTGAGACCCTAACTTGTGAT_mmu-mir-125b-1	-1.32945	7.56467e-24
	10_TCTTTGGTTATCTAGCTGTATGAGT_P10-WT_vs_P28-WT-novelMiR-1054:P10-WT_16_mmu-mir-9-3+P28-WT_16_mmu-mir-9-3	-1.32852	5.12736e-06
	16_GCTGACCCCTAGTCCAGTGCT_mmu-mir-345	-1.32767	1.27077e-32
	0_GTAGAGGAGATGGCGCAGGGGA_mmu-mir-877	-1.32601	3.69247e-15
	55_ACCATCGACCGTTGAGTGGA_mmu-mir-181c	-1.32539	7.33753e-07
	0_GTAGAGGAGATGGCGCAGGGGACA_mmu-mir-877	-1.32174	4.75502e-06
	4_TACCCTGTAGAACCGAATTTGTGT_mmu-mir-10b	-1.32085	1.05032e-06
	48_TGTGCAAATCTATGCAAAACTG_mmu-mir-19a	-1.31986	0.0147279
	46_CAGTAGTCTGCACATTGGTT_mmu-mir-199a-1	-1.31845	3.30115e-05
	54_ACCAGGAGGCTGAGGTCCCTTACT_mmu-mir-665	-1.31824	3.50677e-11
	9_TACCACCCTGAACGCGCCCGATCTCG_P10-WT_vs_P28-WT-novelMiR-863:P28-WT_13_novelMiR_30+P10-WT_13_novelMiR_26	-1.31754	0.000261705
	53_CCCTGAACTAGGGGTCTGGAGT_mmu-mir-345	-1.31717	6.48396e-07
	11_CCACCCTGAACGCGCCCGATC_P10-WT_vs_P28-WT-novelMiR-863:P28-WT_13_novelMiR_30+P10-WT_13_novelMiR_26	-1.31404	0.0210691
	54_CCTGAACTAGGGGTCTGGAG_mmu-mir-345	-1.31371	2.10244e-05
	53_TGCAGGTCGTCTTGCAGGGCTTC_mmu-mir-431	-1.3117	9.19489e-21
	11_TGTAAACATCCCCGACTGGAAGCTAAAA_mmu-mir-30d	-1.30632	0.000127666
	47_TATTGCACTTGTCCCGGCC_P10-WT_vs_P28-WT-novelMiR-399:P10-WT_4_mmu-mir-92a-1+P28-WT_4_mmu-mir-92a-1	-1.30494	2.18646e-07
	68_TCGGCTCTGGGTCTGTGGGGAG_mmu-mir-760	-1.30448	0.000230653
	53_CCCTGAACTAGGGGTCTGG_mmu-mir-345	-1.30291	0.00376278
	13_CAAAGTGCTTACAGTGCAGGTAT_mmu-mir-17	-1.30044	0.000212436
	47_TATTGCACTTGTCCCGGCCTGTT_P10-WT_vs_P28-WT-novelMiR-399:P10-WT_4_mmu-mir-92a-1+P28-WT_4_mmu-mir-92a-1	-1.30013	1.43718e-10
	18_AGGGGTGCTATCTGTGATTGAGGGAC_mmu-mir-342	-1.29811	6.76937e-05
	15_TGTAACAGCAACTCCATGTGGAAT_mmu-mir-194-2	-1.29768	0.000448436
	P10-WT_vs_P28-WT-novelMiR-1208:P10-WT_18_novelMiR_11	-1.29747	1.10662e-16
	mmu-miR-339-3p	-1.29401	3.84917e-12
	100_TCACCTGGAGCATGTTTTCTC_mmu-mir-1983	-1.29329	1.00058e-10
	6_CACCCGTAGAACCGACCTTGCGAGA_mmu-mir-99b	-1.29146	3.46932e-09
	5_TTATCAGAATCTCCAGGGG_mmu-mir-361	-1.28912	6.11128e-08
	49_TATTGCACTTGTCCCGGCCTGTAA_mmu-mir-92a-1	-1.28796	2.06941e-35
	10_TCTTTGGTTATCTAGCTGTATGATT_P10-WT_vs_P28-WT-novelMiR-343:P10-WT_3_mmu-mir-9-2+P28-WT_3_mmu-mir-9-2	-1.28583	5.93471e-05
	13_ACTCTAGCTGCCAAAGGCGC_mmu-mir-1251	-1.28535	0.00306297
	46_TCATACACGGCTCTCCTCTCTTC_mmu-mir-485	-1.28079	0.00444195
	6_CACCCGTAGAACCGACCTTGCGT_mmu-mir-99b	-1.27903	8.75522e-34
	49_TATTGCACTTGTCCCGGCCTGTTAAA_mmu-mir-92a-1	-1.27886	0.00150151
	15_AACATTCATTGCTGTCGGTGGG_mmu-mir-181b-2	-1.2759	2.49306e-57
	11_AACATTCATTGCTGTCGGTGGG_mmu-mir-181b-1	-1.27492	3.47635e-65
	14_CAAAGTGCTGTTCGTGCAGGTAGT_mmu-mir-93	-1.27202	1.03733e-09
	6_TGAGGTAGTAGGTTGTGTGGTTTGT_mmu-let-7b	-1.27134	0.00263162
	64_TCCTCTTCTCCCTCCTCCCAG_mmu-mir-877	-1.27105	0.000619561
	10_TCTTTGGTTATCTAGCTGTATGAC_P10-WT_vs_P28-WT-novelMiR-1054:P10-WT_16_mmu-mir-9-3+P28-WT_16_mmu-mir-9-3	-1.27029	2.95731e-06
	99_CTCACCTGGAGCATGTTTTATT_mmu-mir-1983	-1.26863	9.46665e-05
	60_TCTCACACAGAAATCGCACCCGTCA_mmu-mir-342	-1.26722	1.82626e-14
	53_CACTAGATTGTGAGCTGCTGG_mmu-mir-28a	-1.26682	0.000118521
	50_ACCACCGACCGTTGACTGTACC_mmu-mir-181a-2	-1.26661	3.27321e-11
	mmu-miR-15b-5p	-1.26643	3.70443e-34
	64_ACTGTGCGTGTGACAGCGGCT_mmu-mir-210	-1.26477	5.14089e-05
	42_ATCACAAGTCAGGTTCTTGGGA_mmu-mir-125b-2	-1.26431	6.85536e-05
	mmu-miR-1983	-1.26254	1.08923e-32
	11_GACCCTGGTCTGCACTCTATC_mmu-mir-504	-1.26224	1.30188e-09
	mmu-miR-3074-1-3p	-1.26151	0.0014888
	4_TCAGGCTCAGTCCCCTCCCGATT_mmu-mir-484	-1.26017	1.39238e-18
	12_AGGCTGGCCGTGATGAATTCGATT_P10-WT_vs_P28-WT-novelMiR-292:P10-WT_2_mmu-mir-485+P28-WT_2_mmu-mir-485	-1.25679	2.26764e-05
	70_CAGTAGTCTGCACATTGGTT_mmu-mir-199a-2	-1.25573	3.99918e-06
	54_TATTGCACTTGTCCCGGCCTGTAG_mmu-mir-92a-2	-1.25454	1.31788e-10
	10_CTCAGTAGCCAGTGTAGATCC_mmu-mir-222	-1.25406	2.19398e-07
	65_CAGTAGTCTGCACATTGGTT_mmu-mir-199b	-1.2538	9.43177e-05
	P10-WT_vs_P28-WT-novelMiR-336:P10-WT_3_novelMiR_11+P28-WT_3_novelMiR_14	-1.24634	7.62377e-05
	47_CTTACGGATCTGGCTTCTGAGATG_P10-WT_vs_P28-WT-novelMiR-1208:P10-WT_18_novelMiR_11	-1.24591	0.00108043
	54_ACGGGTTAGGCTCTTGGGAGT_mmu-mir-125b-1	-1.24557	1.86964e-22
	45_AATATAACACAGATGGCCTGTTA_P10-WT_vs_P28-WT-novelMiR-294:P10-WT_2_mmu-mir-410+P28-WT_2_mmu-mir-410	-1.24524	2.12702e-05
	54_TATTGCACTTGTCCCGGCCTGTGA_mmu-mir-92a-2	-1.24411	0.001456
	60_GCCCCTGGGCCTATCCTAGA_mmu-mir-331	-1.24068	3.59748e-16
	mmu-miR-1947-5p	-1.23665	0.00216171
	4_TCAGGCTCAGTCCCCTCCCGATTA_mmu-mir-484	-1.23317	1.15275e-07
	54_AACCATCGACCGTTGAGTGGACA_mmu-mir-181c	-1.23034	1.98966e-07
	13_AAGGGATTCTGATGTTGGTCACACTCA_mmu-mir-541	-1.22841	8.76542e-13
	44_AGTCATACACGGCTCTCCTCTCT_mmu-mir-485	-1.22637	2.25626e-06
	46_ATATAACACAGATGGCCTGT_P10-WT_vs_P28-WT-novelMiR-294:P10-WT_2_mmu-mir-410+P28-WT_2_mmu-mir-410	-1.22105	0.000471199
	4_TCAGGCTCAGTCCCCTCCCGATAA_mmu-mir-484	-1.22008	3.98893e-12
	mmu-miR-760-3p	-1.22001	1.35109e-06
	15_AACATTCATTGCTGTCGGTGGGTTTAT_mmu-mir-181b-2	-1.21901	0.00172166
	11_TAAAGTGCTGACAGTGCAGATA_mmu-mir-106b	-1.21686	1.76566e-06
	11_AACATTCATTGCTGTCGGTGGGTAA_mmu-mir-181b-1	-1.2147	3.94039e-16
	2_AGGCTACAACACAGGACCCGGGA_mmu-mir-187	-1.2145	0.000295943
	49_TATTGCACTTGTCCCGGCCTGTAT_mmu-mir-92a-1	-1.21438	8.09827e-24
	18_TGACCCCTAGTCCAGTGCTTGT_mmu-mir-345	-1.21147	1.48767e-07
	mmu-miR-532-3p	-1.21107	1.98013e-11
	64_ACAGTAGTCTGCACATTGGT_mmu-mir-199b	-1.21024	0.000527285
	49_TATTGCACTTGTCCCGGCCTGTA_mmu-mir-92a-1	-1.20875	4.86363e-13
	100_TCACCTGGAGCATGTTTTCTTT_mmu-mir-1983	-1.20594	4.50596e-06
	0_GTGAGGACTGGGGAGGTGGAGGGTT_mmu-mir-1224	-1.20383	0.000306342
	47_TATTGCACTTGTCCCGGCCTGTAT_P10-WT_vs_P28-WT-novelMiR-399:P10-WT_4_mmu-mir-92a-1+P28-WT_4_mmu-mir-92a-1	-1.20083	4.31603e-27
	mmu-miR-137-5p	-1.19944	7.02728e-05
	41_CGAATCATTATTTGCTGCTCTAT_mmu-mir-15b	-1.19936	0.00492467
	10_TCTTTGGTTATCTAGCTGTATGAGT_P10-WT_vs_P28-WT-novelMiR-754:P10-WT_12_mmu-mir-9-1+P28-WT_12_mmu-mir-9-1	-1.19834	0.00114348
	16_AGTAGACCGTATAGCGTACGCT_mmu-mir-411	-1.19689	1.61496e-20
	57_CCTCCCACACCCAAGGCTTGCAA_mmu-mir-532	-1.19622	0.00966698
	55_ACCATCGACCGTTGAGTGGACA_mmu-mir-181c	-1.19558	1.89306e-30
	mmu-miR-410-5p	-1.1926	0.000496335
	60_GCCCCTGGGCCTATCCTAGAAC_mmu-mir-331	-1.19208	1.82873e-11
	47_GTGAAATGTTTAGGACCACTAGT_mmu-mir-203	-1.1857	5.09571e-05
	13_GTGGTTATCCCTGTCCTCTTCG_mmu-mir-487b	-1.18555	2.33851e-07
	13_AAGGGATTCTGATGTTGGTCACACTC_mmu-mir-541	-1.18512	4.90328e-09
	6_AACATTCATTGTTGTCGGTGGGTTTTT_mmu-mir-181d	-1.18501	0.000268805
	3_TAGCAGCACATCATGGTTTAC_mmu-mir-15b	-1.1829	7.26462e-12
	12_AATGACACGATCACTCCCGTTGAT_mmu-mir-425	-1.18233	0.000299942
	54_CCGTCCTGAGGTTGTTGAGCTG_mmu-mir-676	-1.1822	1.69359e-11
	48_TACTTCACCTGGTCCACTAGC_mmu-mir-412	-1.18169	5.34306e-07
	10_TCTTTGGTTATCTAGCTGTATGAGT_P10-WT_vs_P28-WT-novelMiR-343:P10-WT_3_mmu-mir-9-2+P28-WT_3_mmu-mir-9-2	-1.18043	0.00023154
	mmu-miR-10b-5p	-1.178	2.15289e-07
	0_GTAGAGGAGATGGCGCAGGGG_mmu-mir-877	-1.17401	0.000511897
	30_CCCAGTGTTCAGACTACCTGTTT_mmu-mir-199a-2	-1.17296	0.00198898
	55_GGCTGCAGCGTGATCGCCTGCTCT_mmu-mir-666	-1.17157	5.19777e-06
	45_AATATAACACAGATGGCCTGTT_P10-WT_vs_P28-WT-novelMiR-294:P10-WT_2_mmu-mir-410+P28-WT_2_mmu-mir-410	-1.17026	8.44137e-16
	55_CCAGGAGGCTGAGGTCCCTTACT_mmu-mir-665	-1.16877	5.28678e-08
	71_TTGCATATGTAGGATGTCCCT_mmu-mir-448	-1.16763	2.0639e-06
	47_TACGTCATCGTCGTCATCGTTATCA_mmu-mir-598	-1.16675	1.08649e-23
	14_CTCACAGCTCTGGTCCTTGGAGC_mmu-mir-673	-1.16516	1.37897e-11
	10_TCTTTGGTTATCTAGCTGTATGAT_P10-WT_vs_P28-WT-novelMiR-754:P10-WT_12_mmu-mir-9-1+P28-WT_12_mmu-mir-9-1	-1.16403	2.49634e-07
	9_TTTGGTTATCTAGCTGTATGAGA_mmu-mir-9-2	-1.16056	1.09961e-08
	49_AACCACCGACCGTTGACTGTAC_mmu-mir-181a-2	-1.16043	5.94408e-07
	10_TCTTTGGTTATCTAGCTGTATGAAT_P10-WT_vs_P28-WT-novelMiR-1054:P10-WT_16_mmu-mir-9-3+P28-WT_16_mmu-mir-9-3	-1.16027	3.17064e-08
	mmu-miR-188-3p	-1.15915	4.85396e-05
	45_ACAGTAGTCTGCACATTGGTTAT_mmu-mir-199a-1	-1.15879	0.000104421
	mmu-miR-99b-3p	-1.15764	4.69759e-07
	mmu-miR-323-3p	-1.15728	2.77048e-08
	10_TCTTTGGTTATCTAGCTGTATGAAT_P10-WT_vs_P28-WT-novelMiR-343:P10-WT_3_mmu-mir-9-2+P28-WT_3_mmu-mir-9-2	-1.15683	4.50476e-07
	mmu-miR-672-3p	-1.15639	4.49889e-06
	10_GGGGGCCGATGCACTGTAAGAG_mmu-mir-128-2	-1.15335	7.51289e-12
	14_CTCACAGCTCTGGTCCTTGGAGT_mmu-mir-673	-1.15104	7.05303e-12
	12_ACTCTTTCCCTGTTGCACTAC_mmu-mir-130b	-1.14728	0.00996165
	55_ACCATCGACCGTTGAGTGGACT_mmu-mir-181c	-1.14587	1.26781e-17
	48_CCACCGGGGGATGAATGTCAT_mmu-mir-181d	-1.14243	0.000218951
	44_TACAGTAGTCTGCACATTGGTT_mmu-mir-199a-1	-1.14225	4.4273e-05
	60_GCCCCTGGGCCTATCCTAGAAA_mmu-mir-331	-1.1402	4.35992e-20
	10_TCTTTGGTTATCTAGCTGTATGAAT_P10-WT_vs_P28-WT-novelMiR-754:P10-WT_12_mmu-mir-9-1+P28-WT_12_mmu-mir-9-1	-1.14018	3.87107e-05
	52_TTGCAGGTCGTCTTGCAGGGCTT_mmu-mir-431	-1.13754	1.29745e-10
	67_TCATGATGGGCTCCTCGGTGT_mmu-mir-433	-1.13412	5.30617e-08
	17_TTTGGTTATCTAGCTGTATGAGT_mmu-mir-9-1	-1.13065	9.114e-05
	53_TGCAGGTCGTCTTGCAGGGCT_mmu-mir-431	-1.12892	1.64974e-16
	54_ACGGGTTAGGCTCTTGGGAGTT_mmu-mir-125b-1	-1.12749	5.77809e-13
	6_TTTGGCAATGGTAGAACTCACACCGA_mmu-mir-182	-1.12571	0.00013145
	43_TCACAAGTCAGGTTCTTGGGACA_mmu-mir-125b-2	-1.12489	0.00014363
	15_TCCCTGAGGAGCCCTTTGAGCC_mmu-mir-351	-1.1236	4.51089e-17
	51_TAGGCTAGAGAGAGGTTGGA_mmu-mir-3099	-1.12134	0.000291858
	18_TTATAAAGCAATGAGACTGATTAT_mmu-mir-340	-1.12095	0.00877237
	15_AACATTCATTGCTGTCGGTGGGTAA_mmu-mir-181b-2	-1.12054	1.04885e-10
	mmu-miR-6540-3p	-1.11942	4.76077e-05
	58_CCAATATTGGCTGTGCTGCTCCA_mmu-mir-195a	-1.11865	1.56327e-05
	50_TGAGCGCCTCGGCGACAGAGC_mmu-mir-339	-1.1097	3.26536e-05
	25_CTAGGTATGGTCCCAGGGATC_mmu-mir-331	-1.10933	0.00180378
	P10-WT_vs_P28-WT-novelMiR-294:P10-WT_2_mmu-mir-410+P28-WT_2_mmu-mir-410	-1.10927	2.41054e-22
	15_AACATTCATTGCTGTCGGTGGGTTT_mmu-mir-181b-2	-1.10816	1.52258e-30
	50_ACCACCGACCGTTGACTGTACCT_mmu-mir-181a-2	-1.10649	1.28055e-05
	13_ATTGGAGCTGAGATTCTGCGGGATGT_mmu-mir-3057	-1.10561	0.000161102
	47_GTGAAATGTTTAGGACCACTA_mmu-mir-203	-1.10324	0.0018314
	mmu-miR-362-5p	-1.10031	3.24367e-08
	50_CAGTGCAATGATGAAAGGGCA_mmu-mir-130b	-1.0995	7.44277e-08
	mmu-miR-15b-3p	-1.09763	0.00876334
	0_GTAGAGGAGATGGCGCAGGGGAAT_mmu-mir-877	-1.09557	0.00205218
	5_ACCCTGTAGAACCGAATTTGTGT_mmu-mir-10b	-1.09514	2.54761e-06
	15_AACATTCATTGCTGTCGGTGGGTT_mmu-mir-181b-2	-1.09453	2.08564e-26
	15_AACATTCATTGCTGTCGGTGGGTTTTT_mmu-mir-181b-2	-1.09435	2.36216e-06
	48_GAGGATTATGTGTGACAGACAC_P10-WT_vs_P28-WT-novelMiR-17:P10-WT_10_novelMiR_6+P28-WT_10_novelMiR_8	-1.0937	0.000611602
	39_TCGTGTCTTGTGTTGCAGCCGT_mmu-mir-187	-1.09257	7.31418e-06
	6_GTAGATTCTCCTTCTATGAGTA_mmu-mir-376a	-1.09179	1.2582e-06
	68_TACAGTAGTCTGCACATTGGTT_mmu-mir-199a-2	-1.09178	9.50594e-05
	55_TAATGCCCCTAAAAATCCTTAC_mmu-mir-365-1	-1.0914	0.000289641
	60_AATGCACCCGGGCAAGGATTTGGA_mmu-mir-501	-1.08965	2.10661e-08
	67_TGTCAGTTTGTCAAATACCC_mmu-mir-223	-1.08837	0.000591683
	12_AGTTGCCCGCGTGTTTTTCGCT_mmu-mir-543	-1.08746	4.85838e-05
	15_TCCCTGAGGAGCCCTTTGAGCCTTT_mmu-mir-351	-1.08528	2.8938e-07
	mmu-miR-27a-5p	-1.08475	0.000199753
	7_GGAGAAATTATCCTTGGTGTGTT_mmu-mir-539	-1.08434	8.03231e-06
	mmu-miR-7059-5p	-1.08261	0.0017124
	47_AACTGGCCCACAAAGTCCCGCTT_mmu-mir-193b	-1.07992	1.19471e-08
	10_TCTTTGGTTATCTAGCTGTATGAT_P10-WT_vs_P28-WT-novelMiR-1054:P10-WT_16_mmu-mir-9-3+P28-WT_16_mmu-mir-9-3	-1.07818	3.12551e-09
	48_AAAGCTGGGTTGAGAGGGCGAA_mmu-mir-320	-1.07655	0.00584416
	67_TAATGCCCCTAAAAATCCTTAC_mmu-mir-365-2	-1.07532	0.00417058
	51_TAGGCTAGAGAGAGGTTGGGGAT_mmu-mir-3099	-1.07325	1.61766e-09
	45_ACCACAGGGTAGAACCACGG_mmu-mir-140	-1.07201	5.90916e-15
	9_CCGTAGAACCGACCTTGCGT_mmu-mir-99b	-1.07191	0.000173339
	11_AACATTCATTGCTGTCGGTGGGTT_mmu-mir-181b-1	-1.07155	8.08443e-32
	5_ACCCTGTAGAACCGAATTTGTG_mmu-mir-10b	-1.06564	0.000101214
	53_ACTGCTGAGCTAGCACTTCCCGA_mmu-mir-93	-1.06321	5.00789e-06
	12_TTTGGTTATCTAGCTGTATGAG_P10-WT_vs_P28-WT-novelMiR-343:P10-WT_3_mmu-mir-9-2+P28-WT_3_mmu-mir-9-2	-1.06108	0.00394735
	mmu-miR-99a-5p	-1.05602	4.88192e-11
	12_TTTGGTTATCTAGCTGTATGAGA_P10-WT_vs_P28-WT-novelMiR-754:P10-WT_12_mmu-mir-9-1+P28-WT_12_mmu-mir-9-1	-1.05492	0.000334168
	51_TAGGCTAGAGAGAGGTTGGGGAAA_mmu-mir-3099	-1.05408	0.000115909
	mmu-miR-152-5p	-1.0534	5.62892e-11
	mmu-miR-669p-5p	-1.05121	0.00824038
	5_TTCCCTTTGTCATCCTATGCCTG_mmu-mir-204	-1.04886	2.14147e-12
	50_CTTCACCTGGTCCACTAGCCT_mmu-mir-412	-1.04662	0.000125952
	10_AGGCTGGCCGTGATGAATTCGATT_mmu-mir-485	-1.04494	5.14396e-05
	9_CTGAGACCCTAACTTGTGAGGT_mmu-mir-125b-2	-1.04269	0.00730485
	23_CTAAGGCAGGCAGACTTCAGT_mmu-mir-6540	-1.04136	5.10516e-16
	mmu-miR-28a-5p	-1.04072	5.11957e-13
	10_GGCAGAGGAGGGCTGTTCTTCT_mmu-mir-298	-1.03752	3.43929e-17
	61_TAAGGCACGCGGTGAATGCCAAAT_mmu-mir-124-2	-1.03637	0.00255702
	44_CTCGTACCGTGAGTAATAATGCC_mmu-mir-126a	-1.03585	4.57747e-08
	60_AATGGCGCCACTAGGGTTGTGAAT_mmu-mir-652	-1.03465	0.000121773
	13_CAAAGTGCTTACAGTGCAGGT_mmu-mir-17	-1.03464	0.00144235
	mmu-miR-496a-3p	-1.03256	9.07256e-06
	10_TCTTTGGTTATCTAGCTGTATGAT_P10-WT_vs_P28-WT-novelMiR-343:P10-WT_3_mmu-mir-9-2+P28-WT_3_mmu-mir-9-2	-1.03083	6.71153e-07
	45_GGAGTATTGTTTCCACTGCCTGG_mmu-mir-503	-1.02977	0.000744939
	52_TGCAAGGGCAAGCTCTCTTCGAG_mmu-mir-300	-1.02977	2.61615e-12
	17_GTAAACATCCTTGACTGGAAGCTGT_mmu-mir-30e	-1.02841	4.76627e-07
	54_CCGTCCTGAGGTTGTTGAGCTGA_mmu-mir-676	-1.02777	0.00164713
	mmu-miR-376b-3p	-1.02733	5.74391e-20
	62_TCACACAGAAATCGCACCCGTCA_mmu-mir-342	-1.02671	2.49062e-14
	53_TGTGCAAATCCATGCAAAACTGT_mmu-mir-19b-2	-1.02591	0.000219664
	47_TGTGCAAATCCATGCAAAACT_P10-WT_vs_P28-WT-novelMiR-398:P10-WT_4_mmu-mir-19b-1+P28-WT_4_mmu-mir-19b-1	-1.02282	0.00377578
	43_TCACAAGTCAGGTTCTTGGGAC_mmu-mir-125b-2	-1.02025	7.89286e-07
	10_TCTTTGGTTATCTAGCTGTATGAGA_P10-WT_vs_P28-WT-novelMiR-754:P10-WT_12_mmu-mir-9-1+P28-WT_12_mmu-mir-9-1	-1.01966	0.00110776
	mmu-miR-497a-5p	-1.01884	2.54896e-24
	21_AGCTCGACTCATGGTTTGAACCA_mmu-mir-434	-1.01731	2.37553e-14
	55_AGTGCAATGGTATTGTCAAAGC_mmu-mir-301b	-1.01688	0.000402497
	5_TATGGCACTGGTAGAATTCACTGT_mmu-mir-183	-1.01653	0.00756693
	13_CTCGGGGATCATCATGTCACG_mmu-mir-542	-1.01553	0.00361692
	49_TACCGCACTGTGGGTACTTGCT_mmu-mir-106b	-1.01486	1.48859e-05
	53_TGCAGGTCGTCTTGCAGGGCTT_mmu-mir-431	-1.01148	2.41718e-10
	mmu-miR-410-3p	-1.01066	3.3419e-14
	55_GGCTGCAGCGTGATCGCCTGCTC_mmu-mir-666	-1.00969	9.75403e-06
	14_CAAAGTGCTGTTCGTGCAGGTAGA_mmu-mir-93	-1.00946	0.000507218
	10_TCTTTGGTTATCTAGCTGTATGAG_P10-WT_vs_P28-WT-novelMiR-343:P10-WT_3_mmu-mir-9-2+P28-WT_3_mmu-mir-9-2	-1.00902	0.000891785
	58_CAAAACATGAAGCGCTGCAACA_mmu-mir-322	-1.00819	1.78578e-21
	20_CATGCCTTGAGTGTAGGACCGTAT_mmu-mir-532	-1.0028	3.92542e-07
	11_AACATTCATTGCTGTCGGTGGGTTAT_mmu-mir-181b-1	-0.998356	1.41946e-07
	10_CGTAGAACCGACCTTGCGT_mmu-mir-99b	-0.997213	0.00178897
	46_AAACATTCGCGGTGCACTTCT_mmu-mir-543	-0.99664	8.81526e-09
	11_TGTAAACATCCCCGACTGGAAGCTAGA_mmu-mir-30d	-0.994035	0.00496055
	mmu-miR-673-3p	-0.992972	1.57489e-11
	5_TTATCAGAATCTCCAGGGGTAT_mmu-mir-361	-0.991067	1.45396e-15
	54_ACGGGTTAGGCTCTTGGGAG_mmu-mir-125b-1	-0.991051	2.75353e-10
	54_ACGGGTTAGGCTCTTGGGA_mmu-mir-125b-1	-0.989816	6.47445e-07
	4_AACCCGTAGATCCGATCTTGTGG_mmu-mir-99a	-0.989101	1.75631e-08
	45_CTCTAGCCAGGACCTGACTACT_mmu-mir-344f	-0.984613	0.000160208
	47_GTGAAATGTTTAGGACCACTAGA_mmu-mir-203	-0.98407	2.11188e-12
	mmu-miR-125a-3p	-0.983397	3.1223e-05
	45_ACCACAGGGTAGAACCACG_mmu-mir-140	-0.982386	3.50497e-10
	28_TGAGGGGCAGAGAGCGAGACTTTTT_mmu-mir-423	-0.980651	0.000246397
	60_GCCCCTGGGCCTATCCTAGAC_mmu-mir-331	-0.979913	9.29764e-08
	41_CAGTGCAATGTTAAAAGGGC_mmu-mir-130a	-0.977299	2.03696e-12
	13_TCTGTCTGCCCGAGTGCCTGCCTCT_mmu-mir-346	-0.97716	0.00138988
	47_AAAAGCTGGGTTGAGAGGGCGT_mmu-mir-320	-0.976603	6.71383e-07
	14_CAAAGTGCTGTTCGTGCAGGTAT_mmu-mir-93	-0.976533	2.11874e-05
	55_TAAAGCTAGATAACCGAAAGTAT_mmu-mir-9-1	-0.974967	0.000499712
	45_ACAAGTCAGGTTCTTGGGACCTATT_mmu-mir-125b-2	-0.973457	0.0103823
	mmu-miR-130b-5p	-0.968296	2.97544e-07
	8_ATCCCACTTCTGACACCA_mmu-mir-3963	-0.965205	1.78834e-08
	15_TCCCTGTCCTCCAGGAGCTCACGAAA_mmu-mir-339	-0.964203	0.0184855
	10_TGTGACTGGTTGACCAGAGGGA_P10-WT_vs_P28-WT-novelMiR-290:P10-WT_2_mmu-mir-134+P28-WT_2_mmu-mir-134	-0.961694	5.36972e-05
	62_TCACACAGAAATCGCACCCGTCT_mmu-mir-342	-0.960793	3.49756e-05
	5_TTGAAGAGAGGTTATCCTTTGTG_mmu-mir-300	-0.958641	0.000759251
	11_TAAAGTGCTGACAGTGCAGA_mmu-mir-106b	-0.954933	0.000652559
	10_TCTTTGGTTATCTAGCTGTATGAGA_P10-WT_vs_P28-WT-novelMiR-1054:P10-WT_16_mmu-mir-9-3+P28-WT_16_mmu-mir-9-3	-0.954605	0.00078959
	51_TATTGCACTCGTCCCGGCCTCCAGT_mmu-mir-92b	-0.954092	8.0291e-07
	54_TATTGCACTTGTCCCGGCCTGTA_mmu-mir-92a-2	-0.953989	2.40069e-10
	28_TGAGGGGCAGAGAGCGAGACTTTAT_mmu-mir-423	-0.949953	0.00193649
	15_TCCCTGAGGAGCCCTTTGAGCCT_mmu-mir-351	-0.949943	1.56268e-13
	8_AGGTTCTGTGATACACTCCGACT_mmu-mir-152	-0.94884	4.34645e-05
	5_CCCAGTGTTCAGACTACCTGTTT_mmu-mir-199a-1	-0.948163	0.0129507
	6_CAACGGAATCCCAAAAGCAGCTGTAAT_mmu-mir-191	-0.94687	3.51633e-11
	48_TGAAATGTTTAGGACCACTAGA_mmu-mir-203	-0.944301	1.2456e-06
	54_TCCGGGGCTGAGTTCTGTGCACCT_mmu-mir-673	-0.943982	0.00090892
	mmu-miR-199a-3p	-0.941799	0.000142433
	50_TGAGCGCCTCGGCGACAGAGCCGA_mmu-mir-339	-0.941123	0.0135755
	mmu-miR-25-3p	-0.938564	4.06195e-05
	47_TCACAGTGAACCGGTCTCTTTACA_mmu-mir-128-2	-0.938354	7.06008e-11
	mmu-miR-6899-3p	-0.938164	0.00965625
	43_TCACAGTGAACCGGTCTCTTTAACA_mmu-mir-128-1	-0.937843	0.000246944
	54_TATTGCACTTGTCCCGGCCTGAAT_mmu-mir-92a-2	-0.935167	6.33868e-12
	55_GTCGGTCGATCGGTCGGTCGGT_mmu-mir-341	-0.935074	6.2096e-06
	44_TCTGTCCACCTCTTCCCAGTT_mmu-mir-6914	-0.934065	0.0198294
	11_TAAGGCTCCTTCCTGTGCTTGCAG_mmu-mir-700	-0.932083	0.00213839
	5_TTCCCTTTGTCATCCTATGCCTGT_mmu-mir-204	-0.932071	4.70525e-10
	17_TTTGGTTATCTAGCTGTATGAGA_mmu-mir-9-1	-0.931384	0.0017608
	51_TAGGCTAGAGAGAGGTTGG_mmu-mir-3099	-0.930168	3.63546e-10
	49_AATATAACACAGATGGCC_mmu-mir-410	-0.930166	2.60872e-07
	15_TATGGCTTTTCATTCCTATG_mmu-mir-135b	-0.929879	0.00653345
	mmu-miR-345-5p	-0.929289	0.00345499
	17_TTTGGTTATCTAGCTGTATGAGA_mmu-mir-9-3	-0.929129	2.6025e-05
	10_TCTTTGGTTATCTAGCTGTATGAGA_P10-WT_vs_P28-WT-novelMiR-343:P10-WT_3_mmu-mir-9-2+P28-WT_3_mmu-mir-9-2	-0.927193	0.0129842
	43_TCACAAGTCAGGTTCTTGGGACT_mmu-mir-125b-2	-0.924449	3.69681e-05
	6_TCTACAGTGCACGTGTCTCCAGAAT_mmu-mir-139	-0.924238	0.00641984
	47_TACGTCATCGTCGTCATCGTTATCT_mmu-mir-598	-0.922898	4.94127e-05
	4_TCAGGCTCAGTCCCCTCCCGA_mmu-mir-484	-0.920986	3.79472e-20
	18_CTCTACAACCTTAGGACTTGCA_mmu-mir-676	-0.920611	4.68166e-07
	mmu-miR-409-3p	-0.918336	2.21414e-08
	49_TGAAACATACACGGGAAACCTCT_mmu-mir-494	-0.917407	0.00462972
	12_AGGGCCCCCCCTCAATCCTGTTGT_mmu-mir-296	-0.915975	0.0138869
	50_ACCACCGACCGTTGACTGTAC_mmu-mir-181a-2	-0.913707	4.0752e-08
	mmu-miR-673-5p	-0.912992	8.16329e-11
	45_CTCGTACCGTGAGTAATAATGCC_P10-WT_vs_P28-WT-novelMiR-643:P10-WT_11_mmu-mir-126a+P28-WT_11_mmu-mir-126a	-0.907781	2.29448e-07
	28_TGAGGGGCAGAGAGCGAGACTTTTTT_mmu-mir-423	-0.907693	0.00371777
	51_TATTGCACTCGTCCCGGCCTCCAGA_mmu-mir-92b	-0.905794	0.00436665
	63_TACAGTAGTCTGCACATTGGTT_mmu-mir-199b	-0.904843	0.00729181
	mmu-miR-495-5p	-0.904203	0.00880576
	5_TTATCAGAATCTCCAGGGGT_mmu-mir-361	-0.903338	1.31463e-13
	mmu-miR-484	-0.903085	8.31095e-17
	53_CAGCATTGTACAGGGCTATGA_mmu-mir-103-1	-0.902479	1.06374e-11
	50_ATCATAGAGGAACATCCACT_mmu-mir-376b	-0.902377	1.47249e-06
	mmu-miR-93-5p	-0.901214	4.19618e-09
	51_TGTGACAGATTGATAACTGAAAGT_mmu-mir-542	-0.89883	7.97352e-10
	43_TCACAAGTCAGGTTCTTGGGACC_mmu-mir-125b-2	-0.895632	1.11856e-05
	12_AGGGCCCCCCCTCAATCCTG_mmu-mir-296	-0.895427	1.40185e-08
	6_CAACGGAATCCCAAAAGCAGCTGATAT_mmu-mir-191	-0.895049	0.0304386
	54_TATTGCACTTGTCCCGGCCTGAAA_mmu-mir-92a-2	-0.888117	1.54171e-09
	45_ACAGTAGTCTGCACATTGGTTAA_mmu-mir-199a-1	-0.887788	0.0142964
	20_CATGCCTTGAGTGTAGGACCGTAAA_mmu-mir-532	-0.887459	0.00701349
	mmu-miR-181b-5p	-0.886021	1.45736e-13
	15_TATGGCTTTTCATTCCTATGTG_mmu-mir-135b	-0.87925	0.000120088
	42_AGGTCAGAGGTCGATCCTGGGC_mmu-mir-540	-0.878942	2.29778e-14
	53_CAGCATTGTACAGGGCTATGA_mmu-mir-103-2	-0.877923	1.21302e-10
	5_GGTGCAGTGCTGCATCTCTGGTCT_mmu-mir-143	-0.875862	0.00953385
	0_GTAGAGGAGATGGCGCAGGGGAA_mmu-mir-877	-0.875509	0.00597192
	41_CGAATCATTATTTGCTGCTCT_mmu-mir-15b	-0.874589	0.00875196
	51_AATAACACAGATGGCCTGT_mmu-mir-410	-0.87255	0.00244427
	51_CCGCACTGTGGGTACTTGCTGT_mmu-mir-106b	-0.872052	0.0190539
	43_TCACAGTGAACCGGTCTCTTTAGC_mmu-mir-128-1	-0.869427	0.00273717
	18_TGGAAGACTAGTGATTTTGTTG_mmu-mir-7a-2	-0.867979	0.0156244
	mmu-miR-3085-3p	-0.865346	0.0105353
	51_TAGGCTAGAGAGAGGTTGGGT_mmu-mir-3099	-0.865091	0.0285556
	13_AAGGAGCTCACAGTCTATTGA_mmu-mir-28a	-0.862631	1.92054e-06
	13_AGGCGGAGACTTGGGCAATTGCT_mmu-mir-25	-0.862539	0.022606
	54_ACGGGTTAGGCTCTTGGGAGC_mmu-mir-125b-1	-0.857892	1.87303e-07
	51_TTAAGGCACGCGGTGAATGCCAAT_mmu-mir-124-1	-0.857878	0.0113356
	15_AACATTCATTGCTGTCGGTGGGTTAT_mmu-mir-181b-2	-0.852165	1.931e-05
	58_AATGCACCTGGGCAAGGGTTCAGT_mmu-mir-500	-0.850689	0.0266649
	0_GTGAGGACTGGGGAGGTGGAGG_mmu-mir-1224	-0.849898	9.76501e-05
	15_TCCCTGAGGAGCCCTTTGAGC_mmu-mir-351	-0.849225	1.05053e-09
	mmu-miR-1298-5p	-0.846538	0.00253069
	12_TTTGGTTATCTAGCTGTATGAGA_P10-WT_vs_P28-WT-novelMiR-343:P10-WT_3_mmu-mir-9-2+P28-WT_3_mmu-mir-9-2	-0.84503	0.0023177
	15_TGCTGACCCCTAGTCCAGTGCTT_mmu-mir-345	-0.843556	0.00871218
	14_TCCCTGAGACCCTAACTTGTGG_mmu-mir-125b-1	-0.841415	0.000378553
	15_TCCCTGAGGAGCCCTTTGAGCCG_mmu-mir-351	-0.840074	0.00129526
	6_TCCCTGAGACCCTAACTTGTGG_mmu-mir-125b-2	-0.838098	0.000399517
	60_TTCACAAAGCCCATACACTTTCA_mmu-mir-350	-0.837872	0.000144807
	52_CCACTGCCCCAGGTGCTGCTGG_mmu-mir-324	-0.837413	1.55135e-05
	23_AAAGTGCATGCGCTTTGGGAC_mmu-mir-350	-0.833653	1.84013e-07
	mmu-miR-28a-3p	-0.832584	7.71122e-05
	16_AAAGCCTAGACTGCAGCTACCT_mmu-mir-3078	-0.831696	0.00277732
	4_AACCCGTAGATCCGATCTTGTGAA_mmu-mir-99a	-0.831383	6.04463e-08
	4_TCAGGCTCAGTCCCCTCCCGAA_mmu-mir-484	-0.830386	6.69686e-13
	23_ATAGTTGTGTGTGGATGTGTGTAT_mmu-mir-669c	-0.826996	0.000282434
	46_CTCCGGTTCTCAGGGCTCCACC_P10-WT_vs_P28-WT-novelMiR-871:P10-WT_14_mmu-mir-671+P28-WT_14_mmu-mir-671	-0.826582	0.0281438
	13_AAGGGATTCTGATGTTGGTCACACTAT_mmu-mir-541	-0.824558	6.15421e-06
	54_TATTGCACTTGTCCCGGCCTGA_mmu-mir-92a-2	-0.82322	2.92398e-22
	14_CAAAGTGCTGTTCGTGCAGGT_mmu-mir-93	-0.820654	9.98086e-08
	68_TCGGCTCTGGGTCTGTGGGGA_mmu-mir-760	-0.819922	0.00255743
	53_TTTATTGAGCACCTCCTATCA_mmu-mir-325	-0.8186	9.588e-07
	100_TCACCTGGAGCATGTTTTTTT_mmu-mir-1983	-0.817932	0.00523209
	11_AACATTCATTGCTGTCGGTGGGTTTT_mmu-mir-181b-1	-0.81793	0.000720873
	13_TGTAAACATCCTACACTCTCAGCTGT_mmu-mir-30c-2	-0.817883	0.000538298
	12_TTTCCTCTCTGCCCCATAGGG_mmu-mir-3059	-0.817772	4.22312e-08
	10_GGGGGCCGATGCACTGTAAGA_mmu-mir-128-2	-0.81742	1.03961e-09
	58_CAACAAGTCCCAGTCTGCCA_mmu-mir-7a-2	-0.817109	0.0034742
	mmu-miR-652-3p	-0.814145	9.39521e-05
	6_TGAGGTAGTAGGTTGTGTGGTTAAA_mmu-let-7b	-0.810146	0.00373232
	11_TAAGGCTCCTTCCTGTGCTTGCAT_mmu-mir-700	-0.808593	0.0289903
	51_TATTGCACTCGTCCCGGCCTCCTGT_mmu-mir-92b	-0.807594	0.0037802
	mmu-miR-434-5p	-0.80638	9.74685e-11
	41_CAGTGCAATGTTAAAAGGGCAC_mmu-mir-130a	-0.806111	0.000142329
	mmu-miR-3059-5p	-0.806103	4.96385e-12
	mmu-miR-9768-5p	-0.805794	0.00241532
	20_CATGCCTTGAGTGTAGGACCGTTT_mmu-mir-532	-0.804767	0.00513305
	0_GTAGAGGAGATGGCGCAGGGGAT_mmu-mir-877	-0.803068	0.00664347
	51_AGCAGCATTGTACAGGGCTATGAAT_mmu-mir-103-2	-0.800696	0.0001226
	7_CCCTGAGACCCTAACTTGTGG_mmu-mir-125b-2	-0.800395	3.11517e-05
	mmu-miR-9-5p	-0.797463	2.66642e-06
	45_AATATAACACAGATGGCC_P10-WT_vs_P28-WT-novelMiR-294:P10-WT_2_mmu-mir-410+P28-WT_2_mmu-mir-410	-0.796994	4.39191e-05
	26_CCCAGATAATAGCACTCTCAAA_mmu-mir-488	-0.795902	2.24607e-09
	5_TTATCAGAATCTCCAGGGGTA_mmu-mir-361	-0.795461	1.98658e-08
	11_TAAAGTGCTGACAGTGCAG_mmu-mir-106b	-0.794606	0.0163388
	6_TGAGGTAGTAGGTTGTGTGGTTGA_mmu-let-7b	-0.793494	0.00962248
	15_CCCTGAGACCCTAACTTGTGG_mmu-mir-125b-1	-0.791923	2.71767e-05
	47_AAAAGCTGGGTTGAGAGGGCGTT_mmu-mir-320	-0.79167	0.00526552
	mmu-miR-30b-3p	-0.782532	0.00145195
	47_TACGTCATCGTCGTCATCGTTATC_mmu-mir-598	-0.781035	6.08975e-08
	45_AATATAACACAGATGGCCTGTTT_P10-WT_vs_P28-WT-novelMiR-294:P10-WT_2_mmu-mir-410+P28-WT_2_mmu-mir-410	-0.779304	0.000284176
	99_CTCACCTGGAGCATGTTTTTCT_mmu-mir-1983	-0.778846	0.00171221
	15_AACATTCATTGCTGTCGGTGGGTAT_mmu-mir-181b-2	-0.777212	2.07769e-08
	mmu-miR-125b-5p	-0.776251	1.05935e-07
	42_TGGAGACGCGGCCCTGTTGGAGT_mmu-mir-139	-0.776106	9.69611e-05
	53_TGCAGGTCGTCTTGCAGGGCTTCT_mmu-mir-431	-0.774511	0.00070266
	mmu-miR-488-3p	-0.774201	6.83254e-05
	28_TGAGAACTGAATTCCATAGGCTGTAAT_mmu-mir-146b	-0.774162	0.0181203
	10_TCTTTGGTTATCTAGCTGTATGATA_P10-WT_vs_P28-WT-novelMiR-1054:P10-WT_16_mmu-mir-9-3+P28-WT_16_mmu-mir-9-3	-0.773386	0.0254798
	mmu-miR-322-3p	-0.773121	1.28755e-06
	46_TCAGTGCATGACAGAACTTGGGT_mmu-mir-152	-0.7723	0.0225546
	45_TAAAGCTAGATAACCGAAAGTAT_mmu-mir-9-2	-0.771622	0.00525602
	43_TAAGGCACGCGGTGAATGCCAAAT_mmu-mir-124-3	-0.766625	0.0284144
	45_TAAAGCTAGATAACCGAAAGTAA_mmu-mir-9-2	-0.763129	0.00297744
	51_TAGGCTGGAGAGAGGTTGGGGA_mmu-mir-3099	-0.762714	4.61878e-09
	50_CAGTGCAATGATGAAAGGGC_mmu-mir-130b	-0.762095	0.0177946
	47_TCACAGTGAACCGGTCTCTTTAGC_mmu-mir-128-2	-0.752777	0.00358733
	51_TAGGCTAGAGAGAGGTTGGGA_mmu-mir-3099	-0.752443	0.000326833
	9_ATAAGTGCGCGCATGTATATGC_mmu-mir-467d	-0.751379	0.0274845
	48_ACTGGCCCACAAAGTCCCGCTT_mmu-mir-193b	-0.751156	0.0167369
	61_CAAAGCACAGGGCCTGCAGAGAGTT_mmu-mir-330	-0.749023	0.00862133
	47_AAAAGCTGGGTTGAGAGGGCGAAAT_mmu-mir-320	-0.74856	0.00650308
	6_AGAGAGGCTGGCCGTGATGAATT_mmu-mir-485	-0.747604	0.0163399
	mmu-miR-1943-5p	-0.745853	0.00743469
	40_TGAATCACACAAAGGCAACTTTTT_mmu-mir-377	-0.745171	0.000491637
	55_TCTGGCTGCTATGGCCCCCTCT_mmu-mir-3085	-0.744221	1.34251e-05
	12_TTTCCTCTCTGCCCCATAGGGTGA_mmu-mir-3059	-0.742618	0.00152404
	3_TCTGGCTCCGTGTCTTCAC_mmu-mir-149	-0.74147	0.00110464
	55_TAAAGCTAGATAACCGAAAGTAA_mmu-mir-9-1	-0.740863	0.0027263
	47_AAAAGCTGGGTTGAGAGGGCG_mmu-mir-320	-0.737934	0.000189235
	54_CCGTCCTGAGGTTGTTGAGCTGT_mmu-mir-676	-0.736874	6.63824e-09
	17_ACTCTACAACCTTAGGACTTGCA_mmu-mir-676	-0.735275	3.32271e-12
	10_TTTTTGGTTATCTAGCTGTATGA_P10-WT_vs_P28-WT-novelMiR-754:P10-WT_12_mmu-mir-9-1+P28-WT_12_mmu-mir-9-1	-0.735086	0.0305508
	18_TGGAAGACTAGTGATTTTGTTGTT_mmu-mir-7a-2	-0.734338	1.50715e-05
	52_TGCAAGGGCAAGCTCTCTTCGAGT_mmu-mir-300	-0.733954	5.38305e-07
	47_AAAAGCTGGGTTGAGAGGGC_mmu-mir-320	-0.733664	6.26136e-05
	67_CAACAAGTCACAGCCAGCCTC_mmu-mir-7b	-0.733009	0.0255447
	23_AAAGTGCATGCGCTTTGGGACA_mmu-mir-350	-0.73224	0.0282237
	4_AATCCTTGGAACCTAGGTGTGAA_mmu-mir-362	-0.731548	0.0114391
	51_CATTGCACTTGTCTCGGTC_mmu-mir-25	-0.731501	0.00120386
	22_GCTCGACTCATGGTTTGAACC_mmu-mir-434	-0.729776	1.02202e-14
	50_ATCGTACAGGGTCATCCACTTTA_mmu-mir-487b	-0.728205	0.00277822
	4_AACCCGTAGATCCGATCTTGTGA_mmu-mir-99a	-0.728179	0.00011059
	60_TCTCACACAGAAATCGCACCCGTC_mmu-mir-342	-0.728023	1.94459e-06
	8_AGGGAGGATCTGGGCACCTGGA_mmu-mir-1943	-0.727466	0.000548925
	60_GCCCCTGGGCCTATCCTAGAAAA_mmu-mir-331	-0.726978	0.000202905
	mmu-miR-1193-3p	-0.726917	3.37407e-07
	54_ACGGGTTAGGCTCTTGGGAGCTT_mmu-mir-125b-1	-0.724787	0.00830177
	46_TCAGTGCATGACAGAACTTGGG_mmu-mir-152	-0.723775	0.0310511
	60_GCCCCTGGGCCTATCCTAGACT_mmu-mir-331	-0.723041	7.17563e-05
	mmu-miR-199b-3p	-0.722291	0.000632008
	45_GTCATACACGGCTCTCCTCTCT_mmu-mir-485	-0.72082	0.0129611
	50_CTTCACCTGGTCCACTAGCCG_mmu-mir-412	-0.720689	0.00361385
	23_TGGAAGACTAGTGATTTTGTTGTT_mmu-mir-7a-1	-0.718946	0.000965679
	60_CTATACAACCTACTGCCTTCC_mmu-let-7b	-0.718296	5.01751e-05
	50_CTTCACCTGGTCCACTAGC_mmu-mir-412	-0.717832	0.00210812
	16_AACATTCAACCTGTCGGTGAGTT_mmu-mir-181c	-0.717565	6.23029e-09
	49_AATCGTACAGGGTCATCCACTTTA_mmu-mir-487b	-0.717423	0.0107301
	54_CCGTCCTGAGGTTGTTGAGCTT_mmu-mir-676	-0.714429	6.30653e-10
	47_GGAGGATTATGTGTGACAGACAC_P10-WT_vs_P28-WT-novelMiR-17:P10-WT_10_novelMiR_6+P28-WT_10_novelMiR_8	-0.714074	0.00731621
	54_TATTGCACTTGTCCCGGCCTGAT_mmu-mir-92a-2	-0.713153	2.30367e-06
	mmu-miR-152-3p	-0.710284	3.48671e-05
	50_TGAGCGCCTCGGCGACAGAGCCGT_mmu-mir-339	-0.709132	0.0028447
	4_TACCCTGTAGAACCGAATTTGTGA_mmu-mir-10b	-0.708999	0.0105355
	6_ATGGCACTGGTAGAATTCACTG_mmu-mir-183	-0.707016	0.0250761
	13_TTTTGCAGTATGTTCCTGAATAC_mmu-mir-450b	-0.705305	0.000901934
	54_ACGGGTTAGGCTCTTGGGAA_mmu-mir-125b-1	-0.702188	5.27956e-05
	12_AACCCGTAGATCCGAACTTGTGT_mmu-mir-100	-0.701721	4.55171e-11
	0_GTGAGGACTGGGGAGGTGGAGGGT_mmu-mir-1224	-0.695098	0.0115461
	51_AGCAGCATTGTACAGGGCTATGAGA_mmu-mir-103-2	-0.694636	1.63084e-05
	5_CAGTGGTTTTACCCTATGGTAGT_mmu-mir-140	-0.693783	0.0180216
	55_TGACACCTGCCACCCAGCCCAAGT_mmu-mir-667	-0.692339	0.000943043
	50_ACCACCGACCGTTGACTGT_mmu-mir-181a-2	-0.6923	0.00791186
	4_TCAGGCTCAGTCCCCTCCCGATA_mmu-mir-484	-0.691634	1.05714e-11
	7_TCTTTGGTTATCTAGCTG_mmu-mir-9-2	-0.691084	0.0140724
	7_CCCTGAGACCCTAACTTGTGA_mmu-mir-125b-2	-0.690687	5.92387e-07
	10_TCTTTGGTTATCTAGCTGTATGAAA_P10-WT_vs_P28-WT-novelMiR-343:P10-WT_3_mmu-mir-9-2+P28-WT_3_mmu-mir-9-2	-0.688613	0.000588975
	mmu-miR-341-3p	-0.688098	3.2439e-05
	55_TAAAGCTAGATAACCGAAAGTAT_mmu-mir-9-3	-0.68797	0.0310765
	6_TGAGGTAGTAGGTTGTGTGGTTTTAT_mmu-let-7b	-0.68753	0.00714656
	22_AGAGGTTTTCTGGGTCTCTGTTTCT_mmu-mir-329	-0.687329	7.90623e-05
	45_CTCGTACCGTGAGTAATAATGCG_P10-WT_vs_P28-WT-novelMiR-643:P10-WT_11_mmu-mir-126a+P28-WT_11_mmu-mir-126a	-0.687062	5.98158e-06
	mmu-miR-30d-3p	-0.684328	0.0102747
	37_TCTCCACTGAGAGGACCACCCA_mmu-mir-7224	-0.683332	0.0200429
	15_CCCTGAGACCCTAACTTGTGA_mmu-mir-125b-1	-0.682657	9.6744e-07
	15_TATGGCTTTTCATTCCTATGTGT_mmu-mir-135b	-0.675742	0.0214339
	50_ACCACCGACCGTTGACTGTACT_mmu-mir-181a-2	-0.672972	0.00164672
	mmu-miR-667-3p	-0.670447	0.00327574
	54_TATTGCACTTGTCCCGGCCTGATT_mmu-mir-92a-2	-0.669086	0.0223535
	43_TCACAGTGAACCGGTCTCTTTTGT_mmu-mir-128-1	-0.668294	2.29989e-05
	mmu-miR-543-3p	-0.667667	1.63651e-06
	mmu-miR-203-3p	-0.66752	0.000576579
	44_TACCACAGGGTAGAACCACGGACT_mmu-mir-140	-0.663555	1.83918e-05
	mmu-miR-450a-5p	-0.659271	0.000435861
	61_CTATACAATCTACTGTCTTTCCT_mmu-let-7c-2	-0.657898	0.0122189
	mmu-miR-6944-3p	-0.654821	1.56654e-14
	55_CAGGTCGTCTTGCAGGGCTTC_mmu-mir-431	-0.653504	0.000207259
	15_TCTTTGGTTATCTAGCTGTATGT_mmu-mir-9-1	-0.653212	9.39876e-06
	4_TCAGGCTCAGTCCCCTCCCGAAA_mmu-mir-484	-0.651791	6.87102e-09
	49_GCACATTACACGGTCGACCTCT_mmu-mir-323	-0.650952	0.00593429
	23_AAAGTGCATGCGCTTTGGGACT_mmu-mir-350	-0.647249	0.00382015
	2_GGAACCCGTAGATCCGATCTTGT_mmu-mir-99a	-0.647109	0.0259893
	15_TGCTGACCCCTAGTCCAGTG_mmu-mir-345	-0.646165	0.00648936
	10_TCTTTGGTTATCTAGCTGTATGT_P10-WT_vs_P28-WT-novelMiR-343:P10-WT_3_mmu-mir-9-2+P28-WT_3_mmu-mir-9-2	-0.645156	7.45908e-05
	mmu-miR-148a-5p	-0.643559	4.74476e-06
	mmu-miR-877-5p	-0.64288	0.0236291
	9_CCGTAGAACCGACCTTGCGA_mmu-mir-99b	-0.641402	0.0282813
	63_AAGCTCGGTCTGAGGCCCCTCAGT_mmu-mir-423	-0.640245	2.5548e-05
	14_TCCCTGAGACCCTAACTTGTGAA_mmu-mir-125b-1	-0.640176	1.59821e-09
	mmu-miR-296-5p	-0.637759	4.05216e-08
	7_TCTTTGGTTATCTAGCTGTATGT_mmu-mir-9-2	-0.637256	1.59812e-05
	54_CCGTCCTGAGGTTGTTGAGC_mmu-mir-676	-0.635495	3.18223e-05
	6_CAACGGAATCCCAAAAGCAGCTGTAT_mmu-mir-191	-0.634916	1.75732e-06
	6_TCCCTGAGACCCTAACTTGTGAA_mmu-mir-125b-2	-0.631214	2.227e-09
	52_CCACTGCCCCAGGTGCTGCTG_mmu-mir-324	-0.631025	0.00371764
	3_TCTGGCTCCGTGTCTTCACT_mmu-mir-149	-0.629322	5.20345e-07
	10_TCTTTGGTTATCTAGCTGTATGT_P10-WT_vs_P28-WT-novelMiR-1054:P10-WT_16_mmu-mir-9-3+P28-WT_16_mmu-mir-9-3	-0.627223	0.000107958
	10_TCTTTGGTTATCTAGCTGTATGAAA_P10-WT_vs_P28-WT-novelMiR-1054:P10-WT_16_mmu-mir-9-3+P28-WT_16_mmu-mir-9-3	-0.627095	0.000323933
	10_TCTTTGGTTATCTAGCTGTATGAAA_P10-WT_vs_P28-WT-novelMiR-754:P10-WT_12_mmu-mir-9-1+P28-WT_12_mmu-mir-9-1	-0.626394	3.69419e-05
	51_CCGCACTGTGGGTACTTGCTG_mmu-mir-106b	-0.626063	0.0119769
	20_CATGCCTTGAGTGTAGGACCGTAA_mmu-mir-532	-0.624748	2.05421e-05
	mmu-miR-99b-5p	-0.624525	1.0029e-08
	mmu-miR-487b-3p	-0.624189	5.29492e-05
	15_TCACAGCTCTGGTCCTTGGAG_mmu-mir-673	-0.622398	0.00259843
	14_CTCACAGCTCTGGTCCTTGGA_mmu-mir-673	-0.620261	0.000197593
	14_TCCCTGAGACCCTAACTTGTGAAA_mmu-mir-125b-1	-0.619117	4.51923e-10
	6_TCCCTGAGACCCTAACTTGTGAAA_mmu-mir-125b-2	-0.617625	1.16914e-10
	mmu-miR-324-3p	-0.614513	0.0245779
	48_TGAAATGTTTAGGACCACTAGT_mmu-mir-203	-0.613247	0.00738092
	15_TCTTTGGTTATCTAGCTGTATGT_mmu-mir-9-3	-0.613232	5.72156e-05
	4_AACCCGTAGATCCGATCTTGT_mmu-mir-99a	-0.61176	3.21759e-08
	mmu-miR-210-5p	-0.601967	0.000533913
	100_TCACCTGGAGCATGTTTTCT_mmu-mir-1983	-0.601896	1.13095e-06
	10_GGCAGAGGAGGGCTGTTCTT_mmu-mir-298	-0.601778	0.000234784
	12_TTTGGTTATCTAGCTGTATGAGA_P10-WT_vs_P28-WT-novelMiR-1054:P10-WT_16_mmu-mir-9-3+P28-WT_16_mmu-mir-9-3	-0.600226	0.0113174
	50_ATCGTACAGGGTCATCCACTTT_mmu-mir-487b	-0.597822	0.007542
	51_CCGCACTGTGGGTACTTGCT_mmu-mir-106b	-0.596244	5.41986e-05
	6_TCCCTGAGACCCTAACTTGTGT_mmu-mir-125b-2	-0.595985	2.31252e-06
	10_TCTTTGGTTATCTAGCTGTATGT_P10-WT_vs_P28-WT-novelMiR-754:P10-WT_12_mmu-mir-9-1+P28-WT_12_mmu-mir-9-1	-0.595	7.87946e-05
	mmu-miR-140-3p	-0.594929	1.55482e-06
	28_TGAGGGGCAGAGAGCGAGACTTTT_mmu-mir-423	-0.59407	0.000760972
	50_CTTCACCTGGTCCACTAGCCGT_mmu-mir-412	-0.592844	0.00114977
	52_CGTGGGCCTGACGTGGAGCTGT_mmu-mir-770	-0.589431	0.0298775
	13_AAGGAGCTCACAGTCTATTG_mmu-mir-28a	-0.582752	0.000135375
	44_TAAGGCACGCGGTGAATGCCAAT_P10-WT_vs_P28-WT-novelMiR-729:P10-WT_12_mmu-mir-124-2+P28-WT_12_mmu-mir-124-2	-0.582518	0.0249469
	14_TCCCTGAGACCCTAACTTGTGT_mmu-mir-125b-1	-0.580619	3.49287e-06
	49_AATCGTACAGGGTCATCCACTTT_mmu-mir-487b	-0.579933	0.000274909
	50_TGAGCGCCTCGGCGACAGAGCC_mmu-mir-339	-0.578149	0.00165598
	47_AATGTTGCTCGGTGAACCCCT_mmu-mir-409	-0.576989	0.000300033
	72_CAACTAGACTGTGAGCTTCTA_mmu-mir-708	-0.576777	0.00190332
	45_TATTGCTTAAGAATACGCGTAGT_mmu-mir-137	-0.571268	0.009703
	4_AACCCGTAGATCCGAACTTGTGG_mmu-mir-99a	-0.570107	0.00636406
	60_AATGCACCCGGGCAAGGATTTGT_mmu-mir-501	-0.568253	5.94471e-06
	19_ACCTGGCATACAATGTAGATTTCTGTAT_mmu-mir-221	-0.563601	0.0252163
	mmu-miR-500-3p	-0.562496	0.000946469
	mmu-miR-320-3p	-0.559586	3.64409e-05
	6_AACATTCATTGTTGTCGGTGGGA_mmu-mir-181d	-0.555872	1.2827e-07
	mmu-miR-501-3p	-0.554902	6.15794e-06
	59_AAAACATGAAGCGCTGCAACA_mmu-mir-322	-0.552675	0.00110006
	mmu-miR-700-3p	-0.547176	0.0100036
	10_TCTTTGGTTATCTAGCTGTA_P10-WT_vs_P28-WT-novelMiR-754:P10-WT_12_mmu-mir-9-1+P28-WT_12_mmu-mir-9-1	-0.546534	0.00779495
	11_CTTTGGTTATCTAGCTGTATGA_P10-WT_vs_P28-WT-novelMiR-343:P10-WT_3_mmu-mir-9-2+P28-WT_3_mmu-mir-9-2	-0.546382	0.000120796
	45_ACCACAGGGTAGAACCACGGA_mmu-mir-140	-0.545513	0.000344685
	mmu-miR-382-5p	-0.544921	0.00969917
	51_CATTGCACTTGTCTCGGTCT_mmu-mir-25	-0.543698	0.00776836
	13_AAGGGATTCTGATGTTGGTCACACTTT_mmu-mir-541	-0.543046	0.00116489
	10_TCTTTGGTTATCTAGCTGTATGAA_P10-WT_vs_P28-WT-novelMiR-343:P10-WT_3_mmu-mir-9-2+P28-WT_3_mmu-mir-9-2	-0.542753	0.00175382
	11_CTTTGGTTATCTAGCTGTATGA_P10-WT_vs_P28-WT-novelMiR-1054:P10-WT_16_mmu-mir-9-3+P28-WT_16_mmu-mir-9-3	-0.540104	3.55461e-06
	mmu-miR-1197-3p	-0.537858	0.00136894
	16_TGTAAACATCCTACACTCTCAGCTGT_mmu-mir-30c-1	-0.536267	0.00577266
	44_TTATTGCTTAAGAATACGCGTAGT_mmu-mir-137	-0.535429	0.0107068
	44_CAAGCTCGTGTCTGTGGGTCCGA_mmu-mir-99b	-0.535252	0.0143267
	mmu-miR-423-3p	-0.533578	2.80909e-05
	mmu-miR-100-5p	-0.53209	4.9141e-08
	57_CCTCCCACACCCAAGGCTTGC_mmu-mir-532	-0.531359	0.0043526
	43_TCACAGTGAACCGGTCTCTTTAAC_mmu-mir-128-1	-0.531037	4.39963e-05
	47_AAAAGCTGGGTTGAGAGGGCGAA_mmu-mir-320	-0.529223	9.49217e-06
	mmu-miR-26a-2-3p	-0.528268	0.0268307
	12_TTTCCTCTCTGCCCCATAGGGTT_mmu-mir-3059	-0.526688	0.0301767
	11_CTTTGGTTATCTAGCTGTATGA_P10-WT_vs_P28-WT-novelMiR-754:P10-WT_12_mmu-mir-9-1+P28-WT_12_mmu-mir-9-1	-0.526349	0.000380581
	56_GCGACCCATACTTGGTTTCAGT_mmu-mir-551b	-0.524167	0.0160385
	6_TGAGGTAGTAGGTTGTGTGGTTTTT_mmu-let-7b	-0.523092	0.00123294
	55_TAAAGCTAGATAACCGAAAG_mmu-mir-9-1	-0.52005	0.019004
	14_TGACCTATGAATTGACAGCCAGT_mmu-mir-192	-0.516061	0.00534128
	mmu-miR-322-5p	-0.515637	0.00281995
	11_AAGTTGTTCGTGGTGGATTCG_mmu-mir-382	-0.515512	0.0240844
	13_AAGGAGCTCACAGTCTATTGAGA_mmu-mir-28a	-0.514382	0.00134048
	10_GAAGCTCAGAGGGCTCTGATTC_mmu-mir-127	-0.513257	4.40051e-07
	6_AACATTCATTGTTGTCGGTGG_mmu-mir-181d	-0.511828	0.000498356
	0_GTGAGGACTGGGGAGGTGGAGGG_mmu-mir-1224	-0.511059	0.00430029
	47_TCACAGTGAACCGGTCTCTTTAAC_mmu-mir-128-2	-0.509843	4.92221e-05
	54_TATTGCACTTGTCCCGGCCTGAA_mmu-mir-92a-2	-0.506768	0.000117039
	11_AACATTCATTGCTGTCGGTGG_mmu-mir-181b-1	-0.505335	1.81916e-09
	45_GGAGACTGACAAGTTCCCGGGA_mmu-mir-873a	-0.50369	0.0313133
	99_CTCACCTGGAGCATGTTTTC_mmu-mir-1983	-0.501539	0.000169696
	0_GTGAGGACTGGGGAGGTGGA_mmu-mir-1224	-0.496488	0.0244526
	mmu-miR-431-3p	-0.494886	0.00194358
	14_CAAAGTGCTGTTCGTGCAGGTA_mmu-mir-93	-0.491191	0.014054
	62_TCACACAGAAATCGCACCCGT_mmu-mir-342	-0.491047	0.0061895
	6_CAACGGAATCCCAAAAGCAGCTGTAG_mmu-mir-191	-0.489981	0.00592322
	64_AGCTCGGTCTGAGGCCCCTCAG_mmu-mir-423	-0.485251	0.00085319
	6_CAACGGAATCCCAAAAGCAGCTGTAGT_mmu-mir-191	-0.485143	0.0108181
	55_TGACACCTGCCACCCAGCCCAA_mmu-mir-667	-0.485032	0.0319374
	64_AGCTCGGTCTGAGGCCCCTCAGTT_mmu-mir-423	-0.484769	0.00614183
	mmu-miR-532-5p	-0.484613	3.24237e-06
	21_AGCTCGACTCATGGTTTGAACC_mmu-mir-434	-0.481491	2.28086e-07
	47_TCACAGTGAACCGGTCTCTTTC_mmu-mir-128-2	-0.481091	0.000403084
	mmu-miR-326-3p	-0.47948	1.64071e-05
	mmu-miR-421-3p	-0.476479	0.00379287
	10_TCTTTGGTTATCTAGCTGTATGAA_P10-WT_vs_P28-WT-novelMiR-1054:P10-WT_16_mmu-mir-9-3+P28-WT_16_mmu-mir-9-3	-0.474187	0.0100922
	6_AACATTCATTGTTGTCGGTGGGTAT_mmu-mir-181d	-0.471344	0.0176057
	60_AATGGCGCCACTAGGGTTGTGAA_mmu-mir-652	-0.470507	0.00814896
	60_CTATACAACCTACTGCCTTCCT_mmu-let-7b	-0.468755	0.00225645
	60_AAACATGAAGCGCTGCAACA_mmu-mir-322	-0.468438	4.3614e-05
	45_TATTGCTTAAGAATACGCGTAGA_mmu-mir-137	-0.466404	0.0194777
	22_CAGCAGCAATTCATGTTTTGGAT_mmu-mir-322	-0.464301	0.0119951
	60_AAACATGAAGCGCTGCAACACT_mmu-mir-322	-0.460753	0.00388396
	64_AGCTCGGTCTGAGGCCCCTCAGTA_mmu-mir-423	-0.460109	0.0194809
	10_TCTTTGGTTATCTAGCTGTATGAA_P10-WT_vs_P28-WT-novelMiR-754:P10-WT_12_mmu-mir-9-1+P28-WT_12_mmu-mir-9-1	-0.459866	0.00215772
	10_CGTAGAACCGACCTTGCG_mmu-mir-99b	-0.458653	0.0159755
	mmu-miR-488-5p	-0.45771	0.00390564
	12_TTTCCTCTCTGCCCCATAGG_mmu-mir-3059	-0.457062	0.00469811
	7_CCCTGAGACCCTAACTTGTGAGA_mmu-mir-125b-2	-0.450771	0.00230223
	6_TGAGGTAGTAGGTTGTGTGGTTTAT_mmu-let-7b	-0.450282	0.0146624
	6_CACCCGTAGAACCGACCTTGCGA_mmu-mir-99b	-0.449731	8.4539e-06
	15_TCCCTGAGGAGCCCTTTGAG_mmu-mir-351	-0.448192	0.00157806
	62_TCACACAGAAATCGCACCCGTC_mmu-mir-342	-0.448037	0.0244601
	4_AGGTAGATTCTCCTTCTATGAGT_mmu-mir-376a	-0.445799	0.0214923
	44_TACCACAGGGTAGAACCACG_mmu-mir-140	-0.44463	0.0144197
	mmu-miR-210-3p	-0.442499	0.0084194
	17_TAGCTTATCAGACTGATGTTGACT_mmu-mir-21a	-0.440401	0.0120673
	15_CCGTAGATCCGAACTTGTG_mmu-mir-100	-0.435411	0.0180231
	15_AACATTCATTGCTGTCGGTGG_mmu-mir-181b-2	-0.434375	8.94943e-10
	mmu-miR-541-5p	-0.434076	0.0221855
	mmu-miR-433-5p	-0.426785	0.0252881
	mmu-miR-495-3p	-0.426297	0.00318134
	51_AGCAGCATTGTACAGGGCTATGAAA_mmu-mir-103-2	-0.426208	0.00482104
	6_CAACGGAATCCCAAAAGCAGCTGT_mmu-mir-191	-0.426027	0.00111847
	mmu-miR-300-3p	-0.421305	3.05967e-06
	P10-WT_vs_P28-WT-novelMiR-343:P10-WT_3_mmu-mir-9-2+P28-WT_3_mmu-mir-9-2	-0.416952	0.000898147
	54_ACGGGTTAGGCTCTTGGGAGA_mmu-mir-125b-1	-0.415214	0.00978098
	10_GAAGTTGCCCGCGTGTTTTTCG_mmu-mir-543	-0.413909	0.0324274
	mmu-miR-124-5p	-0.412211	0.0031431
	15_TCTTTGGTTATCTAGCTGTATG_mmu-mir-9-3	-0.407375	0.00169233
	12_TGTCTTGCAGGCCGTCATGC_mmu-mir-431	-0.40183	0.00562256
	47_GTGAAATGTTTAGGACCACT_mmu-mir-203	-0.400295	0.0225941
	15_TCCCTGAGGAGCCCTTTGAGCCAT_mmu-mir-351	-0.398402	0.0169695
	7_TCTTTGGTTATCTAGCTGTATG_mmu-mir-9-2	-0.396782	0.00255958
	mmu-miR-369-5p	-0.39549	0.0125821
	15_TGCTGACCCCTAGTCCAGTGCT_mmu-mir-345	-0.394257	1.08714e-05
	50_ATCGTACAGGGTCATCCACTTA_mmu-mir-487b	-0.393662	0.00862589
	6_TCCCTGAGACCCTAACTTGTG_mmu-mir-125b-2	-0.391789	0.000468031
	15_TCTTTGGTTATCTAGCTGTATG_mmu-mir-9-1	-0.391594	0.00305983
	14_TCCCTGAGACCCTAACTTGTG_mmu-mir-125b-1	-0.388668	0.000610281
	mmu-miR-1249-3p	-0.387609	0.0121536
	4_AACCCGTAGATCCGATCT_mmu-mir-99a	-0.385307	0.0019883
	6_TGAGGTAGTAGGTTGTGTGGTTAA_mmu-let-7b	-0.385145	0.00323445
	60_TCAGTGCACTACAGAACTTTGTC_mmu-mir-148a	-0.38462	0.00167709
	mmu-miR-92b-3p	-0.384239	0.00568017
	13_TGAGGTAGTAGGTTGTATGGTTTT_mmu-let-7c-2	-0.381981	0.000285999
	44_TACCACAGGGTAGAACCACGGAC_mmu-mir-140	-0.381468	4.30425e-07
	P10-WT_vs_P28-WT-novelMiR-754:P10-WT_12_mmu-mir-9-1+P28-WT_12_mmu-mir-9-1	-0.373003	0.00122951
	P10-WT_vs_P28-WT-novelMiR-1054:P10-WT_16_mmu-mir-9-3+P28-WT_16_mmu-mir-9-3	-0.371926	0.00962243
	15_TCCCTGAGGAGCCCTTTGAGCCA_mmu-mir-351	-0.371658	0.00533301
	20_CATGCCTTGAGTGTAGGACCG_mmu-mir-532	-0.364887	0.00145774
	59_CCTCTGGGCCCTTCCTCCAGA_mmu-mir-326	-0.36322	0.00973107
	mmu-let-7d-3p	-0.361683	0.0142148
	44_TACCACAGGGTAGAACCACGGA_mmu-mir-140	-0.357269	0.000245959
	5_TCCCTGAGACCCTTTAACCTGTGT_mmu-mir-125a	-0.349265	0.0255588
	6_TGAGGTAGTAGGTTGTGTGGTTAT_mmu-let-7b	-0.348658	0.00427564
	11_TGTAAACATCCCCGACTGGAAGCT_mmu-mir-30d	-0.34762	0.000174701
	6_CAACGGAATCCCAAAAGCAGCTGTAA_mmu-mir-191	-0.347073	0.00806993
	47_AAAAGCTGGGTTGAGAGGGCGAAT_mmu-mir-320	-0.342123	0.00802471
	4_AACCCGTAGATCCGATCTTG_mmu-mir-99a	-0.340537	9.28833e-05
	12_AATGACACGATCACTCCCGTTGAG_mmu-mir-425	-0.339843	0.0291034
	43_TCACAGTGAACCGGTCTCTTTTTT_mmu-mir-128-1	-0.332364	0.000115926
	46_CGTACCGTGAGTAATAATGCG_mmu-mir-126a	-0.329225	0.0152068
	45_ACAAGTCAGGTTCTTGGGAC_mmu-mir-125b-2	-0.308908	0.0268097
	15_AACATTCATTGCTGTCGGTG_mmu-mir-181b-2	-0.305112	0.000437829
	44_CTCGTACCGTGAGTAATAATGC_mmu-mir-126a	-0.288902	0.0173847
	11_AACATTCATTGCTGTCGGTG_mmu-mir-181b-1	-0.284778	0.00128038
	mmu-let-7i-5p	-0.28346	0.000213682
	20_CATGCCTTGAGTGTAGGACCGTT_mmu-mir-532	-0.28219	0.0204875
	mmu-miR-181a-5p	-0.269183	0.0022095
	45_ACCACAGGGTAGAACCACGGACT_mmu-mir-140	-0.259468	0.0247389
	6_AACATTCATTGCTGTCGGTGT_mmu-mir-181d	-0.257182	0.00184217
	60_TCAGTGCATCACAGAACTTTGTTT_mmu-mir-148b	-0.225529	0.00479633
	6_AACATTCAACGCTGTCGGTGT_mmu-mir-181a-2	-0.224837	0.00213324
	60_AATGCACCCGGGCAAGGATTTGA_mmu-mir-501	-0.21928	0.00347945
	mmu-miR-181c-5p	-0.200104	0.0284632
	1_AGGACTCCATTTGTTTTGATGAT_mmu-mir-136	-0.192107	0.000833056
	16_AACATTCAACCTGTCGGTGAG_mmu-mir-181c	-0.181082	0.0201108
	6_AACATTCAACGCTGTCGGTGAG_mmu-mir-181a-2	-0.180193	0.0159957
	13_AACATTCAACGCTGTCGGTGAG_mmu-mir-181a-1	-0.179081	0.0134718
	mmu-miR-103-3p	-0.141295	0.0251072
	50_TATGCAAGGGCAAGCTCTCTTCT_mmu-mir-300	-0.134636	0.0151231
	50_TATGCAAGGGCAAGCTCTCTTCA_mmu-mir-300	0.177599	0.000298202
	mmu-miR-148b-3p	0.196139	0.00551443
	5_TGAGGTAGTAGTTTGTGCTGTTA_mmu-let-7i	0.197365	0.00883605
	46_TCGTACCGTGAGTAATAATGCGT_P10-WT_vs_P28-WT-novelMiR-643:P10-WT_11_mmu-mir-126a+P28-WT_11_mmu-mir-126a	0.205171	0.0305905
	47_TACGTCATCGTCGTCATCGTTAT_mmu-mir-598	0.209607	0.0235923
	mmu-miR-30b-5p	0.209807	0.0023228
	mmu-miR-381-3p	0.217722	0.00518627
	15_TAGCAGCACGTAAATATTGGC_mmu-mir-16-1	0.238169	0.0140574
	16_TAGCAGCACGTAAATATTGGC_mmu-mir-16-2	0.26098	0.00654498
	6_CAAAGAATTCTCCTTTTGGGC_mmu-mir-186	0.263679	0.00043762
	1_CCCATAAAGTAGAAAGCACTAC_mmu-mir-142a	0.266086	0.0129607
	10_GAAGCTCAGAGGGCTCTGATT_mmu-mir-127	0.274843	0.0225921
	22_GCTCGACTCATGGTTTGAAC_mmu-mir-434	0.289413	0.00209259
	13_CAGCAGCACACTGTGGTTTGT_mmu-mir-497a	0.29317	0.00202122
	42_CTAGACTGAGGCTCCTTGA_mmu-mir-151	0.293191	0.0155103
	13_TGAGGTAGTAGGTTGTATGG_mmu-let-7c-2	0.293533	0.0240664
	mmu-miR-379-5p	0.294536	0.0227123
	13_CTGACCTATGAATTGACAGC_mmu-mir-192	0.304899	0.00976788
	42_CTAGACTGAGGCTCCTTGAGGA_mmu-mir-151	0.305746	0.0232854
	14_TCCCTGAGACCCTAACTTGT_mmu-mir-125b-1	0.30578	0.0323011
	6_TCCCTGAGACCCTAACTTGT_mmu-mir-125b-2	0.309151	0.026825
	16_TGTAAACATCCTACACTCTCAGCT_mmu-mir-30c-1	0.311102	0.0133169
	51_AGCAGCATTGTACAGGGCTATGTT_mmu-mir-103-2	0.312469	0.00581609
	5_TGAGGTAGTAGTTTGTGCTG_mmu-let-7i	0.312721	0.0072321
	mmu-miR-361-5p	0.313023	0.0054328
	15_TGAGGTAGTAGGTTGTATGG_mmu-let-7c-1	0.313582	0.017344
	9_TGCAGGAACTTGTGAGTCTCC_mmu-mir-873a	0.314547	0.0229834
	13_TGTAAACATCCTACACTCTCAGCT_mmu-mir-30c-2	0.316843	0.0106584
	mmu-miR-30c-2-3p	0.324358	0.0281681
	52_GTGAATTGCAGTACTCCAACA_mmu-mir-3068	0.326578	0.0261935
	14_ATAGTAGACCGTATAGCGTACG_mmu-mir-411	0.327664	0.00174158
	5_TGAGGTAGTAGTTTGTGCTGTTT_mmu-let-7i	0.335164	0.00252264
	16_AACATTCAACCTGTCGGTGA_mmu-mir-181c	0.338036	8.88991e-06
	42_CTAGACTGAGGCTCCTTGAGGAAT_mmu-mir-151	0.347219	0.0163905
	48_AGCTACATCTGGCTACTGGGTCTC_mmu-mir-222	0.350385	0.00992948
	mmu-miR-151-3p	0.351109	0.00472071
	5_TCCCTGAGACCCTTTAACCTGTG_mmu-mir-125a	0.354737	0.00454049
	5_TCCCTGAGACCCTTTAACCTG_mmu-mir-125a	0.357549	0.0035962
	P10-WT_vs_P28-WT-novelMiR-987:P10-WT_16_mmu-mir-935+P28-WT_16_mmu-mir-935	0.362982	0.0305734
	50_TATGCAAGGGCAAGCTCTCT_mmu-mir-300	0.365334	0.002349
	mmu-miR-335-5p	0.36964	0.00393178
	14_TGAGGTAGGAGGTTGTATAGTTTT_mmu-let-7e	0.369861	0.00378319
	61_CTATACAATCTACTGTCTTTCT_mmu-let-7c-2	0.372759	0.00175263
	6_CAACGGAATCCCAAAAGCAGCT_mmu-mir-191	0.37427	0.0115877
	51_AGCAGCATTGTACAGGGCTATGTT_mmu-mir-103-1	0.374491	0.00167979
	42_CTAGACTGAGGCTCCTTGAGGT_mmu-mir-151	0.379025	0.00148013
	54_GTTTTTCATTATTGCTCCTGACC_mmu-mir-335	0.379584	0.00165972
	29_TGGAAGACTTGTGATTTTGTTGTT_mmu-mir-7b	0.380108	0.00329269
	50_TATGCAAGGGCAAGCTCT_mmu-mir-300	0.38169	0.0135424
	11_AACATTCATTGCTGTCGGT_mmu-mir-181b-1	0.382926	0.016751
	mmu-miR-598-3p	0.384912	0.00205428
	6_CAAAGAATTCTCCTTTTGGGCTT_mmu-mir-186	0.391173	3.5496e-10
	mmu-miR-872-3p	0.392047	0.00245047
	43_TCACAGTGAACCGGTCTCTTTAA_mmu-mir-128-1	0.39396	0.00267008
	45_ATCACATTGCCAGGGATTTCCAA_mmu-mir-23a	0.397475	0.00184366
	15_TGTCTGCCCGAGTGCCTGCCTCTAA_mmu-mir-346	0.399876	0.0224066
	mmu-miR-128-3p	0.400413	0.0224109
	15_AACATTCATTGCTGTCGGT_mmu-mir-181b-2	0.400807	0.026601
	mmu-miR-146a-5p	0.401425	0.00609012
	24_TTGTGCTTGATCTAACCATGTG_mmu-mir-218-1	0.402726	0.00281174
	43_TCACAGTGAACCGGTCTCTTTT_mmu-mir-128-1	0.406699	0.00141342
	55_TTTTTCATTATTGCTCCTGAC_mmu-mir-335	0.408818	0.0075805
	45_ACCACAGGGTAGAACCACGGACA_mmu-mir-140	0.409546	0.017884
	63_CTATACAATCTACTGTCTTTCT_mmu-let-7a-1	0.412768	0.0050193
	47_TCACAGTGAACCGGTCTCTTTAA_mmu-mir-128-2	0.415603	0.00128186
	7_TCGAGGAGCTCACAGTCTAGTA_mmu-mir-151	0.419617	0.000324036
	mmu-miR-143-3p	0.424544	0.0121895
	mmu-miR-671-3p	0.433233	0.00958977
	5_TGTAAACATCCCCGACTGGAAT_mmu-mir-30a	0.434017	0.00806644
	15_TGAGGTAGTAGGTTGTA_mmu-let-7c-1	0.434394	0.0222166
	44_TAAGGCACGCGGTGAATGCCA_P10-WT_vs_P28-WT-novelMiR-721:P10-WT_11_mmu-mir-124-3+P28-WT_11_mmu-mir-124-3	0.43723	0.0305127
	mmu-miR-1839-5p	0.437752	0.000662746
	23_GAAGTTCTGTTATACACTCAGGC_mmu-mir-148b	0.43888	0.0191226
	51_AGCAGCATTGTACAGGGCTATGT_mmu-mir-103-1	0.439708	2.50944e-11
	5_TGAGGTAGTAGTTTGTGCTGT_mmu-let-7i	0.440224	9.92195e-08
	mmu-miR-873a-5p	0.444727	0.00205369
	49_CTGCACTTGGATTTCGTTCCC_mmu-mir-191	0.444791	0.0112692
	5_TCTCCCAACCCTTGTACCAGTGC_mmu-mir-150	0.446492	0.0045729
	13_TGAGGTAGTAGGTTGTATG_mmu-let-7c-2	0.447277	0.0131886
	64_TTGAAAGGCTGTTTCTTGGTA_mmu-mir-488	0.447677	0.00082152
	6_AACATTCATTGCTGTCGGTA_mmu-mir-181d	0.450516	0.00840863
	mmu-miR-1198-5p	0.451391	2.5168e-05
	44_ATCAACAGACATTAATTGGGCG_mmu-mir-421	0.452758	0.0037012
	43_TCACAGTGAACCGGTCTCTTAAT_mmu-mir-128-1	0.453879	0.00647928
	P10-WT_vs_P28-WT-novelMiR-17:P10-WT_10_novelMiR_6+P28-WT_10_novelMiR_8	0.454209	0.00600572
	mmu-let-7a-5p	0.454903	2.99083e-06
	mmu-miR-31-5p	0.458871	0.000813797
	51_AGCAGCATTGTACAGGGCTATGT_mmu-mir-103-2	0.459127	3.03979e-08
	59_CCTCTGGGCCCTTCCTCCAGTAA_mmu-mir-326	0.467157	0.0217087
	6_CACCCGTAGAACCGACCTT_mmu-mir-99b	0.467959	0.0203716
	42_ACTGGACTTGGAGTCAGAAGGCA_mmu-mir-378a	0.468452	2.23426e-07
	mmu-miR-26b-5p	0.470564	0.000131658
	mmu-miR-873a-3p	0.477295	0.00335116
	mmu-miR-330-5p	0.478636	0.00944046
	46_ATTCCTGGAAATACTGTTCT_mmu-mir-145a	0.481907	0.0156698
	60_CTGGCCCTCTCTGCCCTTCCGTTT_mmu-mir-328	0.486787	0.000192927
	mmu-miR-192-5p	0.487256	5.27152e-06
	48_AGCTACATCTGGCTACTGGGTCTCT_mmu-mir-222	0.488164	1.74899e-05
	52_TAAGGCACGCGGTGAAT_mmu-mir-124-1	0.48843	0.0255437
	mmu-let-7g-5p	0.489342	5.52339e-13
	42_CTAGACTGAGGCTCCTTGAG_mmu-mir-151	0.490229	0.000135429
	59_CATCTAACCCTGGCCTTTGACA_mmu-mir-1981	0.492139	0.00412151
	5_TGTAAACATCCTCGACTGGAAGCT_mmu-mir-30a	0.492419	7.25056e-05
	52_TGCAAGGGCAAGCTCTCTTCGA_mmu-mir-300	0.502744	0.0272447
	45_ATCACATTGCCAGGGATTACCAC_mmu-mir-23b	0.504023	0.00290938
	6_GTAGATTCTCCTTCTATGAGT_mmu-mir-376a	0.506707	0.00181264
	49_GTACAGTACTGTGATAACTGAAA_mmu-mir-101a	0.507891	0.0217983
	54_TCATTCCTAGAAATTGTTCACA_mmu-mir-384	0.51255	4.70724e-05
	47_ATATACAAGGGCAAGCTCTCT_mmu-mir-381	0.515144	1.44801e-05
	42_CTAGACTGAGGCTCCTTGAGGTT_mmu-mir-151	0.515704	0.00020227
	mmu-miR-30a-3p	0.520616	0.000141178
	45_TCGTACCGTGAGTAATAATG_mmu-mir-126a	0.521223	5.20217e-07
	mmu-miR-1981-3p	0.522174	0.00196363
	mmu-miR-24-3p	0.525044	0.000786981
	42_CTAGACTGAGGCTCCTTGAGGACT_mmu-mir-151	0.525185	0.00677968
	mmu-let-7e-5p	0.525214	4.70916e-06
	6_TCTACAGTGCACGTGTCTCCAGAA_mmu-mir-139	0.530972	0.000726318
	mmu-miR-335-3p	0.532635	1.68019e-05
	60_TCAGTGCATCACAGAACTT_mmu-mir-148b	0.5404	0.0206971
	28_TGAGAACTGAATTCCATAGGC_mmu-mir-146b	0.541366	0.00152318
	mmu-miR-409-5p	0.545294	0.0107557
	47_TTTCAGTCGGATGTTTGCAGTT_mmu-mir-30a	0.548445	0.0116073
	42_AGACCTACTTATCTACCAACAG_mmu-mir-1839	0.550399	0.00523491
	12_TGAGGTAGTAGGTTGTA_mmu-let-7a-1	0.550551	0.00138737
	mmu-miR-377-3p	0.552776	0.000133961
	16_TGAGGTAGTAGGTTGTATAGTTT_mmu-let-7a-2	0.554112	8.40148e-09
	12_TGAGGTAGTAGGTTGTATAGTTT_mmu-let-7a-1	0.554753	3.71055e-09
	7_TCGAGGAGCTCACAGTCTAGTAA_mmu-mir-151	0.556684	2.22078e-06
	18_TTGTGTCAATATGCGATGATGT_mmu-mir-592	0.558731	0.000463309
	14_TGAGGTAGGAGGTTGTATAGTTT_mmu-let-7e	0.559409	1.75863e-09
	47_CGTACCGTGAGTAATAATG_P10-WT_vs_P28-WT-novelMiR-643:P10-WT_11_mmu-mir-126a+P28-WT_11_mmu-mir-126a	0.560616	0.00324194
	mmu-miR-186-5p	0.565257	5.40524e-19
	mmu-miR-145a-5p	0.565322	0.00103971
	52_TAAGGCACGCGGTGAATGCCAT_mmu-mir-124-1	0.566395	0.0224329
	14_TAGCAGCACATAATGGTTTG_mmu-mir-15a	0.568235	7.89844e-08
	11_TGTAAACATCCCCGACTGGAA_mmu-mir-30d	0.573009	6.10422e-09
	mmu-miR-22-5p	0.574021	0.0185483
	14_TTCAAGTAATTCAGGATAGG_mmu-mir-26b	0.577994	0.000893125
	mmu-miR-668-3p	0.578554	0.00234049
	27_AGGCAAGATGCTGGCATAGCTGT_mmu-mir-31	0.583306	0.0029311
	mmu-miR-384-3p	0.586239	2.43785e-07
	13_AAGGGATTCTGATGTTGGTCACA_mmu-mir-541	0.586451	0.00016566
	5_CTGAGGTAGTAGATTGTATAGTT_mmu-let-7g	0.587489	0.0062517
	10_CGCATCCCCTAGGGCATTGGT_P10-WT_vs_P28-WT-novelMiR-187:P10-WT_1_mmu-mir-324+P28-WT_1_mmu-mir-324	0.587962	0.0243163
	45_TCGTACCGTGAGTAATAATGCA_mmu-mir-126a	0.588941	0.000131952
	10_GCAGGAACTTGTGAGTCT_mmu-mir-873a	0.590847	0.012268
	22_AGCTGGTGTTGTGAATCAGGC_mmu-mir-138-1	0.592869	5.81833e-07
	46_TCGTACCGTGAGTAATAATG_P10-WT_vs_P28-WT-novelMiR-643:P10-WT_11_mmu-mir-126a+P28-WT_11_mmu-mir-126a	0.593037	4.97671e-06
	4_CTGAGAACTGAATTCCATGGGTTT_mmu-mir-146a	0.596442	0.0011185
	42_CTAGACTGAGGCTCCTTGAAA_mmu-mir-151	0.599433	8.07274e-07
	mmu-miR-30c-5p	0.60261	1.25349e-07
	14_TTCAAGTAATTCAGGATAGGTT_mmu-mir-26b	0.604123	3.28331e-06
	51_CTTAGCAGGTTGTATTATCATT_mmu-mir-374b	0.604615	0.00786385
	46_CGTACCGTGAGTAATAATGCGA_mmu-mir-126a	0.606805	2.36514e-05
	42_TCGGATCCGTCTGAGCT_mmu-mir-127	0.608699	0.0159368
	mmu-miR-344-3p	0.608824	4.47608e-06
	8_AGAGGCTGGCCGTGATGAATTCT_mmu-mir-485	0.609426	0.00240379
	6_TGGAGAGAAAGGCAGTTCCTGAT_mmu-mir-185	0.610648	0.00745878
	46_AATCATTCACGGACAACACTT_mmu-mir-382	0.611197	0.00340412
	12_CAGGTCACGTCTCTGCAGTTAC_mmu-mir-370	0.612329	0.011048
	53_ACCATCGACCGTTGATTGT_mmu-mir-181a-1	0.616258	0.00331322
	1_AGCTGGTGTTGTGAATCAGGCCGAGA_mmu-mir-138-2	0.619125	0.0228806
	60_TGATCTAGCCAAAGCCTGACT_mmu-mir-344-1	0.620681	0.0252846
	5_TGTAAACATCCTCGACTGGAAGC_mmu-mir-30a	0.623085	2.77223e-07
	17_AAGAGCAATAACGAAAAATGTT_mmu-mir-335	0.624572	0.0224885
	1_AGCTGGTGTTGTGAATCAGGC_mmu-mir-138-2	0.624863	4.49237e-09
	mmu-miR-378a-3p	0.626374	4.99916e-08
	2_CAGATCAGAAGGTGACTGTGGCTT_mmu-mir-383	0.632449	0.00273422
	10_TCTTTGGTTATCTAGCTGT_P10-WT_vs_P28-WT-novelMiR-1054:P10-WT_16_mmu-mir-9-3+P28-WT_16_mmu-mir-9-3	0.632747	0.02141
	46_TAACCTGTTGAACAACTGAACC_mmu-mir-582	0.633988	0.00467766
	5_TCCCTGAGACCCTTTAACC_mmu-mir-125a	0.637254	4.27308e-05
	41_TCCGATCGTTCCCCTCCATAC_mmu-mir-1843b	0.638189	0.0110029
	5_TCCCTGAGACCCTTTAACCTGT_mmu-mir-125a	0.638402	3.80173e-06
	5_TGAGAACTGAATTCCATGGGT_mmu-mir-146a	0.639453	1.26833e-05
	6_CACCCGTAGAACCGACC_mmu-mir-99b	0.639792	0.00113189
	6_CAACGGAATCCCAAAAGCAG_mmu-mir-191	0.639991	2.49593e-07
	mmu-miR-146b-5p	0.640142	0.000875555
	15_TGTCTGCCCGAGTGCCTGCCTCTAT_mmu-mir-346	0.643886	0.000190118
	49_AATCGTACAGGGTCATCCACT_mmu-mir-487b	0.648993	2.10511e-05
	42_TATGTAACATGGTCCACTAACA_mmu-mir-379	0.653257	0.00526176
	11_AGGTAGATAGAACAGGTCTTGT_P10-WT_vs_P28-WT-novelMiR-1057:P10-WT_16_mmu-mir-1839+P28-WT_16_mmu-mir-1839	0.658251	1.79609e-05
	mmu-miR-344d-3p	0.664128	0.00273237
	13_CAGTGGGCCGTGAAAGGTAGC_mmu-mir-3061	0.665924	0.0174231
	15_CCTAGTAGGTGCTCAGTAAGT_mmu-mir-325	0.667406	0.00163416
	47_CGTACCGTGAGTAATAATGCGA_P10-WT_vs_P28-WT-novelMiR-643:P10-WT_11_mmu-mir-126a+P28-WT_11_mmu-mir-126a	0.667697	2.7971e-05
	mmu-miR-425-5p	0.667866	2.19989e-06
	46_ATTCCTGGAAATACTGTTCTT_mmu-mir-145a	0.668684	3.06541e-06
	15_TCTTTGGTTATCTAGCTGT_mmu-mir-9-1	0.670201	0.000550663
	51_AGCAGCATTGTACAGGGC_mmu-mir-103-2	0.670818	0.0288831
	42_CTAGACTGAGGCTCCTTGAGA_mmu-mir-151	0.676257	1.57667e-08
	41_TATGTGTTCCTGGCTGGCTTGGA_mmu-mir-1198	0.676587	0.0023158
	mmu-let-7f-5p	0.677078	1.44799e-15
	42_CTAGACTGAGGCTCCTTGAAAA_mmu-mir-151	0.679871	0.00200447
	mmu-miR-485-5p	0.679976	6.13872e-05
	42_CTAGACTGAGGCTCCTTGAGGAAA_mmu-mir-151	0.681235	1.14727e-05
	51_AGCAGCATTGTACAGGGCTATC_mmu-mir-107	0.683281	2.83512e-08
	26_AAGGAGCTTACAATCTAGCTGGGA_mmu-mir-708	0.683414	0.000362718
	55_GTCGGTCGATCGGTCGGTCGG_mmu-mir-341	0.686825	0.000334819
	39_TGAGATGAAGCACTGTAGCTCA_mmu-mir-143	0.687813	9.32401e-05
	mmu-miR-700-5p	0.689813	0.0070928
	59_AGCTACATTGTCTGCTGGGA_mmu-mir-221	0.693773	0.029004
	P10-WT_vs_P28-WT-novelMiR-1057:P10-WT_16_mmu-mir-1839+P28-WT_16_mmu-mir-1839	0.69411	9.27104e-10
	17_ACTCTACAACCTTAGGACTTG_mmu-mir-676	0.694687	0.00667731
	26_AAGGAGCTTACAATCTAGCT_mmu-mir-708	0.695789	0.00929316
	mmu-miR-3084-3p	0.70076	0.0159742
	61_TAAGGCACGCGGTGAA_mmu-mir-124-2	0.70382	0.0277058
	46_CAAGCTGCCAGTTGAAGAACTGT_P10-WT_vs_P28-WT-novelMiR-197:P10-WT_1_mmu-mir-22+P28-WT_1_mmu-mir-22	0.704422	0.00316419
	40_TCATCGTCTCAAATGAGTCTTC_mmu-mir-136	0.704794	0.00335835
	44_TAAGGCACGCGGTGAA_P10-WT_vs_P28-WT-novelMiR-721:P10-WT_11_mmu-mir-124-3+P28-WT_11_mmu-mir-124-3	0.705992	0.00931244
	58_CAACCTGGAGGACTCCATGCTGT_mmu-mir-490	0.707174	8.31181e-05
	mmu-miR-26a-5p	0.707305	8.56595e-12
	45_GATTCCTGGAAATACTGTTCTT_mmu-mir-145a	0.709325	2.47398e-05
	15_AACATTCATTGTTGTCGGTGGA_mmu-mir-181b-2	0.710194	0.00279408
	39_TGAGATGAAGCACTGTAGCTCTT_mmu-mir-143	0.711091	5.24983e-08
	62_TGTCCTCTTCTCCCTCCTCCCAT_mmu-mir-877	0.712443	0.00359292
	42_CTAGACTGAGGCTCCTTGAGGAA_mmu-mir-151	0.712668	1.2957e-08
	51_TTAAGGCACGCGGTGAATGCCAT_mmu-mir-124-1	0.720074	0.029231
	mmu-miR-195a-5p	0.723351	3.24267e-08
	16_AAGTAATCCAGGATAGGCT_mmu-mir-26a-2	0.723735	0.022775
	42_TTAAGGCACGCGGTGAATGCCAT_mmu-mir-124-3	0.724546	0.020272
	47_TCCGGTTCTCAGGGCTCCACT_P10-WT_vs_P28-WT-novelMiR-871:P10-WT_14_mmu-mir-671+P28-WT_14_mmu-mir-671	0.72676	0.0108686
	43_TCACAGTGAACCGGTCTCTTTA_mmu-mir-128-1	0.728681	1.16981e-07
	60_TACAGTACTGTGATAACTGAAC_mmu-mir-101b	0.728906	0.00427186
	48_AGCTACATCTGGCTACTGGGTCTCTAT_mmu-mir-222	0.729986	0.031581
	mmu-miR-222-5p	0.730018	3.77354e-05
	41_TATGTGTTCCTGGCTGGCTTGA_mmu-mir-1198	0.730358	0.000809393
	mmu-miR-330-3p	0.73083	0.000179748
	11_AACATTCATTGCTGTCGGAA_mmu-mir-181b-1	0.730959	0.007601
	7_CCTGAGACCCTTTAACCTGT_mmu-mir-125a	0.732125	0.00167368
	14_CTCACAGCTCTGGTCCTTGGAAA_mmu-mir-673	0.732151	0.000202574
	46_TAACCTGTTGAACAACTGAACCC_mmu-mir-582	0.732541	0.000562537
	21_AGCTCGACTCATGGTTTGAAC_mmu-mir-434	0.735303	9.3842e-07
	46_TCGTACCGTGAGTAATAATGCA_P10-WT_vs_P28-WT-novelMiR-643:P10-WT_11_mmu-mir-126a+P28-WT_11_mmu-mir-126a	0.735633	2.05876e-07
	60_TACAGTACTGTGATAGCTGAAA_mmu-mir-101b	0.738843	0.0314558
	9_TGCAGGAACTTGTGAGTCTC_mmu-mir-873a	0.743894	2.16994e-07
	3_ACTGGACTTGGAGTCAGA_mmu-mir-378c	0.744885	0.0299759
	10_GCAGGAACTTGTGAGTCTCC_mmu-mir-873a	0.745463	1.54539e-06
	3_AAGGTAGATAGAACAGGTCTTGT_mmu-mir-1839	0.746307	2.29165e-12
	48_AGCTACATCTGGCTACTGGGTC_mmu-mir-222	0.747204	7.13931e-08
	mmu-miR-144-5p	0.747362	0.00183248
	10_TCTTTGGTTATCTAGCTGT_P10-WT_vs_P28-WT-novelMiR-343:P10-WT_3_mmu-mir-9-2+P28-WT_3_mmu-mir-9-2	0.748929	0.0251157
	19_ACCTGGCATACAATGTAGATTTCT_mmu-mir-221	0.755762	0.000468905
	47_AAGCTACCAGTTGAAGAACTGT_P10-WT_vs_P28-WT-novelMiR-197:P10-WT_1_mmu-mir-22+P28-WT_1_mmu-mir-22	0.757545	0.0012065
	15_TCAAGAGCAATAACGAAAAAT_mmu-mir-335	0.757658	7.28901e-11
	50_ATCATGGAGGAACATCCACTT_mmu-mir-376b	0.758368	9.21027e-06
	7_TGAGGTAGTAGATTGTATAGTTT_mmu-let-7f-2	0.758633	3.896e-22
	48_AGCTACATCTGGCTACTGGGTCTCTTTT_mmu-mir-222	0.759625	0.0112537
	47_AAGCTGCCAGTTGAAGAACTTT_P10-WT_vs_P28-WT-novelMiR-197:P10-WT_1_mmu-mir-22+P28-WT_1_mmu-mir-22	0.761038	0.027478
	22_AGAGGTTTTCTGGGTCTCTGTTT_mmu-mir-329	0.761736	1.20867e-06
	46_TCACCTTGGCCGCCTCTCTGCA_mmu-mir-7019	0.762301	0.00881029
	62_GCTACTTCACAACACCAGGGC_mmu-mir-138-1	0.762528	1.0857e-06
	5_TGAGGTAGTAGTTTGTGCT_mmu-let-7i	0.763253	1.08177e-08
	4_AGGTAGATAGAACAGGTCTTGTT_mmu-mir-1839	0.764043	0.000204195
	48_AGCTACATCTGGCTACTGGGTCTCTATT_mmu-mir-222	0.765901	0.0322102
	mmu-miR-674-3p	0.766147	1.91071e-06
	11_AACATTCATTGTTGTCGGTGGA_mmu-mir-181b-1	0.767361	0.000453563
	10_TCTCTGGGCCTGTGTCTTAGG_P10-WT_vs_P28-WT-novelMiR-1000:P10-WT_16_mmu-mir-330+P28-WT_16_mmu-mir-330	0.767487	2.08097e-07
	46_CTTTCAGTCGGATGTTTGCAGTA_mmu-mir-30a	0.768099	0.0034945
	mmu-miR-30a-5p	0.768536	0.000319789
	17_TAGCTTATCAGACTGATGTTG_mmu-mir-21a	0.769182	3.87902e-05
	42_TCGGATCCGTCTGAGCTTGG_mmu-mir-127	0.770314	0.000184842
	46_CTTTCAGTCGGATGTTTGCA_mmu-mir-30a	0.773127	0.0064966
	5_TCCCTGAGACCCTTTAACCT_mmu-mir-125a	0.780088	1.84972e-07
	mmu-miR-369-3p	0.782859	1.73635e-08
	51_GATATAACCACTGCCAGACTGT_mmu-mir-344d-2	0.782895	0.00193256
	48_AGCTACATCTGGCTACTGGGTCTCTAAT_mmu-mir-222	0.784034	0.018014
	mmu-let-7d-5p	0.785921	1.10629e-07
	59_GTACAGTACTGTGATAGC_mmu-mir-101b	0.788581	0.0280249
	43_TAAGGCACGCGGTGAATGCCATT_mmu-mir-124-3	0.79039	0.0178658
	42_AGACCTACTTATCTACCAACA_mmu-mir-1839	0.790696	0.00106632
	48_TATACAAGGGCAAGCTCTCT_mmu-mir-381	0.791909	6.15086e-21
	39_TGAGATGAAGCACTGTAGCTCT_mmu-mir-143	0.792708	1.40023e-07
	13_TTCAAGTAATCCAGGATAGGC_mmu-mir-26a-2	0.79346	9.82607e-17
	24_GCACTGAGATGGGAGTGGTGTAAA_mmu-mir-674	0.794985	0.0271514
	15_TTCAAGTAATCCAGGATAGGC_mmu-mir-26a-1	0.795107	9.96864e-15
	mmu-miR-98-5p	0.796214	1.67515e-29
	61_TAAGGCACGCGGTGAATG_mmu-mir-124-2	0.796358	0.00031452
	47_AAGCTGCCAGTTGAAGAACTGG_P10-WT_vs_P28-WT-novelMiR-197:P10-WT_1_mmu-mir-22+P28-WT_1_mmu-mir-22	0.797343	0.0011297
	P10-WT_vs_P28-WT-novelMiR-682:P10-WT_11_mmu-mir-674*+P28-WT_11_mmu-mir-674*	0.799393	0.000285899
	38_CATCATCGTCTCAAATGAGTCT_mmu-mir-136	0.799521	1.15576e-05
	46_AAAGCTGCCAGTTGAAGAACTGT_P10-WT_vs_P28-WT-novelMiR-197:P10-WT_1_mmu-mir-22+P28-WT_1_mmu-mir-22	0.801194	0.0312372
	44_TTATTGCTTAAGAATACGCGTAA_mmu-mir-137	0.801277	0.0086197
	14_TACGGTGAGCCTGTCATTATT_mmu-mir-433	0.802412	0.00414632
	22_ACCCTGTAGATCCGAATTTGTG_mmu-mir-10a	0.802448	0.00156639
	0_GGTGAGCTCTTGGTACCTTGG_mmu-mir-7220	0.806015	0.0305946
	14_ATAGTAGACCGTATAGCG_mmu-mir-411	0.806453	0.0157709
	15_TGAGGTAGTAGGTTGTATG_mmu-let-7c-1	0.80686	1.43894e-07
	5_GGTAGATTCTCCTTCTATGAG_mmu-mir-376a	0.807473	0.00156203
	50_TACAGTACTGTGATAACTGAAC_mmu-mir-101a	0.807892	0.0135694
	24_TTGTGCTTGATCTAACCATGTGT_mmu-mir-218-1	0.808517	0.00123359
	2_CAGATCAGAAGGTGACTGTGGCTAT_mmu-mir-383	0.81352	0.0164503
	43_TCACAGTGAACCGGTCT_mmu-mir-128-1	0.814262	0.00945759
	47_TACGTCATCGTCGTCATCGTT_mmu-mir-598	0.814293	7.1349e-07
	63_TTTGAAAGGCTGTTTCTTGGTA_mmu-mir-488	0.814481	0.015072
	mmu-miR-7689-3p	0.814634	0.000119701
	0_GTAAAGGCTGGGCTTAGACGTG_mmu-mir-1981	0.815748	0.0204024
	12_CAGGTCACGTCTCTGCAGTTA_mmu-mir-370	0.81844	0.0304335
	47_TCACAGTGAACCGGTCTCTT_mmu-mir-128-2	0.81873	4.45125e-05
	61_CAAAGCACAGGGCCTGCAGAGA_mmu-mir-330	0.819478	9.40531e-05
	17_AGTAATCCAGGATAGGCT_mmu-mir-26a-2	0.823068	0.00350412
	21_TCTCTGGGCCTGTGTCTTAGGT_mmu-mir-330	0.823898	0.00352451
	16_TGTAAACATCCTACACTCTCA_mmu-mir-30c-1	0.826486	0.000170505
	42_TCCCCCAGGTGTGATTCTGATTT_mmu-mir-361	0.827917	0.000611927
	43_TCACAGTGAACCGGTCTCTT_mmu-mir-128-1	0.828089	3.61951e-05
	61_CAAAGCACAGGGCCTGCAGAG_mmu-mir-330	0.82895	0.000757276
	46_CTTTCAGTCGGATGTTTGC_mmu-mir-30a	0.829096	5.98644e-05
	51_AGCAGCATTGTACAGGGCT_mmu-mir-103-1	0.83053	0.000257154
	mmu-miR-22-3p	0.832898	8.13255e-12
	14_TGGTCGACCAGCTGGAAAGTA_mmu-mir-412	0.833398	0.00508546
	mmu-miR-150-5p	0.834917	8.43554e-08
	46_TCACCTTGGCCGCCTCTCTGC_mmu-mir-7019	0.836955	0.000949368
	4_AGGTAGATAGAACAGGTCTTGT_mmu-mir-1839	0.839207	0.000190649
	mmu-miR-154-5p	0.845609	9.25897e-08
	7_TCTTTGGTTATCTAGCTGT_mmu-mir-9-2	0.845705	0.000560633
	43_TAAGGCACGCGGTGAATG_mmu-mir-124-3	0.84596	3.68042e-07
	5_TGTAAACATCCTCGACTGGAA_mmu-mir-30a	0.846388	0.00126681
	11_AACATTCATTGTTGTCGGTGA_mmu-mir-181b-1	0.848964	0.00523114
	5_TGAGAACTGAATTCCATGGGTTA_mmu-mir-146a	0.852071	0.000110606
	44_TAAGGCACGCGGTGAATG_P10-WT_vs_P28-WT-novelMiR-721:P10-WT_11_mmu-mir-124-3+P28-WT_11_mmu-mir-124-3	0.853244	6.4337e-05
	mmu-miR-134-3p	0.85327	0.00018228
	41_CATCGTCTCAAATGAGTCTT_mmu-mir-136	0.855744	0.00850908
	44_TAAGGCACGCGGTGAA_P10-WT_vs_P28-WT-novelMiR-729:P10-WT_12_mmu-mir-124-2+P28-WT_12_mmu-mir-124-2	0.856325	0.00465958
	65_CAACAAATCACAGTCTGCC_mmu-mir-7a-1	0.857664	0.0161599
	46_TCGTACCGTGAGTAATAA_P10-WT_vs_P28-WT-novelMiR-643:P10-WT_11_mmu-mir-126a+P28-WT_11_mmu-mir-126a	0.858033	0.00170287
	mmu-miR-874-5p	0.858477	2.05131e-06
	3_ACTGGACTTGGAGTCAGAAG_mmu-mir-378c	0.859512	3.41511e-08
	6_TGTAACAGCAACTCCATGTGG_mmu-mir-194-1	0.859979	0.00118432
	15_TGTAACAGCAACTCCATGTGG_mmu-mir-194-2	0.860245	0.000903661
	7_TGAGGTAGTAGGTTGTATAGTA_mmu-let-7f-2	0.863069	0.000307969
	60_GCAAAGCACAGGGCCTGCAGAGAA_mmu-mir-330	0.864331	0.023468
	15_AGAGGTAGTAGGTTGCATAGTTT_mmu-let-7d	0.865415	2.56697e-16
	16_TGAGGTAGTAGATTGTATAGTC_mmu-let-7a-2	0.866389	0.0136043
	mmu-miR-124-3p	0.86665	1.35056e-12
	6_TGAGGTAGTAGTTTGTAC_mmu-let-7g	0.868503	3.54825e-06
	52_TAAGGCACGCGGTGAATG_mmu-mir-124-1	0.870178	3.9916e-05
	42_TCCCCCAGGTGTGATTCTGAT_mmu-mir-361	0.871949	0.00896988
	5_TGTAAACATCCCCGACTGGG_mmu-mir-30a	0.872974	0.00273124
	44_ATCAACAGACATTAATTGGGCGT_mmu-mir-421	0.875281	6.22933e-19
	10_TACAGTTGTTCAACCAGTTACT_mmu-mir-582	0.876924	3.10898e-12
	59_AGCTACATTGTCTGCTGGGT_mmu-mir-221	0.881681	1.42621e-07
	10_TCTTTGGTTATCTAGCTGT_P10-WT_vs_P28-WT-novelMiR-754:P10-WT_12_mmu-mir-9-1+P28-WT_12_mmu-mir-9-1	0.883554	0.000476786
	mmu-miR-221-3p	0.883694	1.88287e-14
	57_TCCGGTTCTCAGGGCTCCACCT_mmu-mir-671	0.887858	4.17936e-09
	4_CTGAGAACTGAATTCCATGGGTTTT_mmu-mir-146a	0.889391	0.0126057
	51_AGCAGCATTGTACAGGGC_mmu-mir-107	0.890034	0.0108207
	44_GATATAACCACTGCCAGACTGT_mmu-mir-344d-1	0.890765	2.01449e-05
	10_GAAGTTGTTCGTGGTGGATT_mmu-mir-382	0.892143	0.00443752
	3_ATGGTTGACCATAGAACATGCGT_mmu-mir-380	0.896509	0.014213
	59_CACAGCTCCCATCTCAGAACA_mmu-mir-674	0.89831	2.57822e-06
	27_AGGCAAGATGCTGGCATAGC_mmu-mir-31	0.899138	0.00066982
	9_ATACAGTTGTTCAACCAGTTACT_mmu-mir-582	0.899982	5.08445e-05
	10_AGAGGCTTATAGCTCTAAGC_mmu-mir-879	0.900105	0.00463886
	mmu-miR-411-3p	0.901272	0.00240573
	mmu-miR-27a-3p	0.904325	2.51174e-09
	42_TTAAGGCACGCGGTGAA_mmu-mir-124-3	0.909524	0.00935855
	6_GTCCAGTTTTCCCAGGAATCCC_mmu-mir-145a	0.909933	8.47309e-06
	24_GCACTGAGATGGGAGTGGTGTAA_mmu-mir-674	0.910845	0.0140842
	5_TGTAAACATCCCCGACTGGAT_mmu-mir-30a	0.911655	1.37508e-06
	24_GCACTGAGATGGGAGTGGTGT_mmu-mir-674	0.911885	0.00200657
	41_AACACACCTGTTCAAGGATTCT_mmu-mir-362	0.91201	0.0175026
	5_TGAGAACTGAATTCCATGGGTTAA_mmu-mir-146a	0.912394	0.000224063
	47_GAAGCCCTTACCCCAAAAAGT_mmu-mir-129-1	0.915295	0.00459493
	7_TGAGGTAGTAGATTGTA_mmu-let-7f-1	0.915339	1.62784e-10
	59_GTACAGTACTGTGATAGCTGATA_mmu-mir-101b	0.915401	0.0078538
	8_CATTATTACTTTTGGTACG_mmu-mir-126a	0.915547	1.61147e-05
	P10-WT_vs_P28-WT-novelMiR-871:P10-WT_14_mmu-mir-671+P28-WT_14_mmu-mir-671	0.915884	6.09332e-12
	5_TGTAAACATCCCCGACTGGT_mmu-mir-30a	0.917098	0.00361933
	48_AGCTGCCAGTTGAAGAACTGT_P10-WT_vs_P28-WT-novelMiR-197:P10-WT_1_mmu-mir-22+P28-WT_1_mmu-mir-22	0.91747	1.06805e-14
	42_ACTGGACTTGGAGTCAGAAG_mmu-mir-378a	0.917722	1.39283e-10
	42_TTAAGGCACGCGGTGAATGCCATT_mmu-mir-124-3	0.917958	0.0251397
	51_AGCAGCATTGTACAGGGCTAT_mmu-mir-103-1	0.919845	7.25408e-09
	mmu-miR-129-1-3p	0.920825	0.000604954
	15_TCTTTGGTTATCTAGCTGT_mmu-mir-9-3	0.92187	7.31204e-05
	43_CTGGACTTGGAGTCAGAAGGCT_mmu-mir-378a	0.923308	6.00375e-09
	52_TAAGGCACGCGGTGAATGCCATT_mmu-mir-124-1	0.923477	0.00195005
	51_AGCAGCATTGTACAGGGCTAT_mmu-mir-107	0.924381	6.65383e-12
	51_AGCAGCATTGTACAGGGCTATT_mmu-mir-103-1	0.925797	1.0715e-07
	43_TTAAGGCACGCGGTGAATGCC_P10-WT_vs_P28-WT-novelMiR-729:P10-WT_12_mmu-mir-124-2+P28-WT_12_mmu-mir-124-2	0.92752	3.18272e-18
	10_AGAGGCTGGCCGTGATGAATTCGT_P10-WT_vs_P28-WT-novelMiR-292:P10-WT_2_mmu-mir-485+P28-WT_2_mmu-mir-485	0.928174	0.00290142
	44_TAAGGCACGCGGTGAATGCCATT_P10-WT_vs_P28-WT-novelMiR-721:P10-WT_11_mmu-mir-124-3+P28-WT_11_mmu-mir-124-3	0.928185	0.016996
	51_AGCAGCATTGTACAGGGCTATCT_mmu-mir-103-2	0.929258	0.000909595
	mmu-miR-384-5p	0.929672	1.54461e-09
	10_TTGTACATGGTAGGCTTTCAT_mmu-mir-493	0.932593	0.00180292
	51_AGCAGCATTGTACAGGGCTATCT_mmu-mir-107	0.933503	6.31728e-25
	43_TTAAGGCACGCGGTGAATGCC_P10-WT_vs_P28-WT-novelMiR-721:P10-WT_11_mmu-mir-124-3+P28-WT_11_mmu-mir-124-3	0.934322	4.96628e-19
	48_AGCTACATCTGGCTACTGGGTCT_mmu-mir-222	0.935029	1.03333e-09
	10_AGAGGCTGGCCGTGATGAATTCT_P10-WT_vs_P28-WT-novelMiR-292:P10-WT_2_mmu-mir-485+P28-WT_2_mmu-mir-485	0.935048	3.77963e-06
	mmu-miR-3068-5p	0.936409	4.28122e-05
	51_AGCAGCATTGTACAGGGCT_mmu-mir-107	0.937888	0.000289487
	47_AAGCTGCCAGTTGAAGAACTGTT_P10-WT_vs_P28-WT-novelMiR-197:P10-WT_1_mmu-mir-22+P28-WT_1_mmu-mir-22	0.938209	8.81234e-11
	18_AAGTAATCCAGGATAGGCT_mmu-mir-26a-1	0.938879	0.00860612
	46_AATGTGCCTGTGCATCTCTTCCC_mmu-mir-5129	0.939141	0.00410597
	45_ATCACATTGCCAGGGATTTCCA_mmu-mir-23a	0.93927	9.988e-08
	51_GATATAACCACTGCCAGACTGT_mmu-mir-344d-3	0.941079	2.31115e-06
	51_ATGCAAGGGCAAGCTCTCTTCG_mmu-mir-300	0.941206	5.3124e-08
	51_AGCAGCATTGTACAGGGCTAT_mmu-mir-103-2	0.941419	1.29787e-16
	52_TAAGGCACGCGGTGAA_mmu-mir-124-1	0.941927	0.000640994
	mmu-miR-582-5p	0.942121	2.61102e-08
	1_AGCTGGTGTTGTGAATCAGGCCGAAC_mmu-mir-138-2	0.943413	0.0193692
	42_TTAAGGCACGCGGTGAATGCC_mmu-mir-124-3	0.947034	2.93605e-16
	mmu-miR-329-5p	0.950779	7.44006e-17
	45_TCGTACCGTGAGTAATAATGCGA_mmu-mir-126a	0.95166	2.79645e-20
	42_TCGGATCCGTCTGAGC_mmu-mir-127	0.951765	0.00872504
	22_AGCTGGTGTTGTGAATCAGGCCGTAA_mmu-mir-138-1	0.953844	0.00846497
	mmu-miR-151-5p	0.958724	7.0618e-12
	6_TGGAGAGAAAGGCAGTTCCTG_mmu-mir-185	0.959728	0.000632065
	6_TGGAGAGAAAGGCAGTTCCTGAA_mmu-mir-185	0.963642	8.7784e-06
	11_TGTAAACATCCCCGACTGGA_mmu-mir-30d	0.963878	2.46943e-12
	6_TGGTTTACCGTCCCACATACA_mmu-mir-299a	0.964027	0.00660764
	6_TCTACAGTGCACGTGTCTCCAGT_mmu-mir-139	0.964166	9.36671e-06
	52_AACATAGAGGAAATTTCACG_mmu-mir-376c	0.965301	9.38492e-05
	mmu-miR-24-2-5p	0.96648	1.0717e-09
	mmu-miR-185-5p	0.9676	1.71066e-16
	37_TATTCATTTACTCCCCAGCCTAT_mmu-mir-664	0.967765	0.00299639
	mmu-miR-133a-3p	0.968717	0.000251882
	56_ATTCCTAGAAATTGTTCACA_mmu-mir-384	0.972787	4.74625e-05
	21_TCTCTGGGCCTGTGTCTTAGG_mmu-mir-330	0.977269	1.63801e-10
	12_TGGTTCAAGTAATCCAGGATAGGCT_mmu-mir-26a-1	0.981723	0.00139367
	51_TTAAGGCACGCGGTGAATGCCATT_mmu-mir-124-1	0.981796	0.00533746
	42_TGTCACTCGGCTCGGCCCACTAC_mmu-mir-668	0.981859	2.50779e-12
	17_CGCATCCCCTAGGGCATTGGTA_mmu-mir-324	0.982655	0.00452993
	8_TTGGACTGTGAGGTGACTCTTGG_mmu-mir-679	0.983891	0.000378825
	24_TTGTGCTTGATCTAACCATGTGT_mmu-mir-218-2	0.984011	3.49005e-05
	mmu-miR-190a-5p	0.985268	0.00301316
	48_TTCACAGTGGCTAAGTTCTGCT_mmu-mir-27b	0.98743	2.79525e-13
	47_AAGCTGCCAGTTTAAGAACTGT_P10-WT_vs_P28-WT-novelMiR-197:P10-WT_1_mmu-mir-22+P28-WT_1_mmu-mir-22	0.991205	0.0273257
	42_TCCCCCAGGTGTGATTCTGATT_mmu-mir-361	0.994053	1.8563e-07
	46_TCGTACCGTGAGTAATAATGCGA_P10-WT_vs_P28-WT-novelMiR-643:P10-WT_11_mmu-mir-126a+P28-WT_11_mmu-mir-126a	0.994925	1.31318e-15
	44_GTTACAGATTGAACTCC_P10-WT_vs_P28-WT-novelMiR-980:P10-WT_15_novelMiR_4+P28-WT_15_novelMiR_16	0.995325	0.0316098
	51_TTAAGGCACGCGGTGAATGCC_mmu-mir-124-1	0.995617	2.11098e-13
	mmu-miR-7015-3p	0.996365	0.00252871
	49_GTACAGTACTGTGATAGCTGAT_mmu-mir-101a	0.996822	9.65485e-05
	50_TGAGCGCCTCGGCGACAGAGCT_mmu-mir-339	0.997114	0.0169722
	1_AGGACTCCATTTGTTTTGATGA_mmu-mir-136	0.997478	9.72584e-20
	9_ACATGGAGGTCTCTGTCTGAC_P10-WT_vs_P28-WT-novelMiR-51:P10-WT_10_mmu-mir-1843b+P28-WT_10_mmu-mir-1843b	0.998943	0.00453415
	51_AGCAGCATTGTACAGGGCTATCT_mmu-mir-103-1	1.00012	8.08823e-05
	60_CTGGCCCTCTCTGCCCTTCCGTT_mmu-mir-328	1.00209	3.41793e-19
	14_AGGTTACCCGAGCAACTTTGCA_mmu-mir-409	1.00378	1.65462e-06
	mmu-miR-27b-5p	1.00529	3.55061e-07
	7_TGAGGTAGTAGATTGTA_mmu-let-7f-2	1.00595	1.23879e-07
	mmu-miR-379-3p	1.0069	6.44513e-13
	26_CCCAGATAATAGCACTCTCA_mmu-mir-488	1.01096	2.55962e-05
	46_TGAGTATTACATGGCCAATCT_mmu-mir-496a	1.01373	0.000258766
	49_GTACAGTACTGTGATAACTG_mmu-mir-101a	1.0149	0.000528842
	2_CAGATCAGAAGGTGACTGTGGCA_mmu-mir-383	1.0154	2.88155e-05
	5_TGTAAACATCCCCGACTGGAG_mmu-mir-30a	1.01636	1.12773e-05
	5_TGTAAACATCCCCGACTGA_mmu-mir-30a	1.0194	0.00930389
	47_TTTCAGTCGGATGTTTGCAGC_mmu-mir-30a	1.01984	7.82833e-11
	60_TTAAGGCACGCGGTGAATGCC_mmu-mir-124-2	1.02238	3.38241e-19
	24_TTGTGCTTGATCTAACCATGTGG_mmu-mir-218-2	1.02508	3.42122e-06
	43_TTAAGGCACGCGGTGAATGC_P10-WT_vs_P28-WT-novelMiR-729:P10-WT_12_mmu-mir-124-2+P28-WT_12_mmu-mir-124-2	1.02556	7.97445e-09
	45_TCGTACCGTGAGTAATAAT_mmu-mir-126a	1.0266	3.62533e-05
	53_CTGGGAGAAGGCTGTTTACT_mmu-mir-30c-2	1.02667	0.00161576
	46_CTTTCAGTCGGATGTTTGCAG_mmu-mir-30a	1.02814	6.88917e-24
	8_CGGGGCCGTAGCACTGTCTGAG_mmu-mir-128-1	1.02981	2.65016e-05
	47_AAGCTGCCAGTTGAAGAACTGTA_P10-WT_vs_P28-WT-novelMiR-197:P10-WT_1_mmu-mir-22+P28-WT_1_mmu-mir-22	1.03161	5.75833e-32
	46_ATTCTGCATTTTTAGCAAGCCT_mmu-mir-544	1.03385	6.51793e-05
	13_TTCAAGTAATCCAGGATAGG_mmu-mir-26a-2	1.03819	5.43141e-16
	3_TATGGAGGTCTCTGTCTGAC_mmu-mir-1843a	1.0386	0.00834453
	P10-WT_vs_P28-WT-novelMiR-729:P10-WT_12_mmu-mir-124-2+P28-WT_12_mmu-mir-124-2	1.03916	1.94257e-06
	5_TGTAAACATCCCCGACTGGAAA_mmu-mir-30a	1.04302	3.62556e-13
	42_TTAAGGCACGCGGTGAATGAA_mmu-mir-124-3	1.04461	0.000228066
	49_AATCGTACAGGGTCATCCACTC_mmu-mir-487b	1.04949	2.10742e-07
	43_CTGGACTTGGAGTCAGAAGGCA_mmu-mir-378a	1.04954	8.73413e-05
	3_CATGGAGGTCTCTGTCTGACTTA_mmu-mir-1843b	1.04962	0.000387799
	15_TTCAAGTAATCCAGGATAGG_mmu-mir-26a-1	1.05037	1.47007e-20
	22_ACCCTGTAGATCCGAATTTGTGT_mmu-mir-10a	1.05214	0.00341106
	9_ACATGGAGGTCTCTGTCTGACT_P10-WT_vs_P28-WT-novelMiR-51:P10-WT_10_mmu-mir-1843b+P28-WT_10_mmu-mir-1843b	1.05596	5.52457e-08
	9_GAGGAGCTCACAGTCTAGT_mmu-mir-151	1.05925	0.000376786
	mmu-miR-539-5p	1.05968	6.95579e-05
	55_TTCACAGTGGCTAAGTTCTGCT_mmu-mir-27a	1.06042	2.10759e-05
	50_TATGCAAGGGCAAGCTCTCTGT_mmu-mir-300	1.06068	6.43601e-10
	mmu-miR-3068-3p	1.06421	4.19262e-08
	51_GGTGAATTGCAGTACTCCAAC_mmu-mir-3068	1.06468	1.0411e-08
	56_ATTCCTAGAAATTGTTCAC_mmu-mir-384	1.06825	1.70104e-06
	51_TTAAGGCACGCGGTGAATGC_mmu-mir-124-1	1.07281	4.69821e-07
	mmu-miR-370-5p	1.07757	0.00454093
	58_GTTTGAACCATCACTCGACT_mmu-mir-434	1.07954	1.15622e-07
	54_TCCGGGGCTGAGTTCTGTGC_mmu-mir-673	1.08119	0.000102966
	mmu-miR-1843b-5p	1.08215	5.25717e-12
	5_CTGAGGTAGTAGGTTGTATAGTT_mmu-let-7g	1.08375	0.00385014
	16_TGTAAACATCCTACACTCTC_mmu-mir-30c-1	1.08532	0.00375267
	48_AGCTACATCTGGCTACTGGGTCTCTTAT_mmu-mir-222	1.08543	1.41094e-05
	13_TTCAAGTAATCCAGGA_mmu-mir-26a-2	1.08548	8.06322e-07
	39_TGAGATGAAGCACTGTAGC_mmu-mir-143	1.08631	3.05045e-09
	P10-WT_vs_P28-WT-novelMiR-721:P10-WT_11_mmu-mir-124-3+P28-WT_11_mmu-mir-124-3	1.08818	2.16797e-07
	1_AGCTGGTGTTGTGAATCAGGCCGTA_mmu-mir-138-2	1.08869	0.0144687
	mmu-miR-744-3p	1.09063	9.45062e-09
	11_AGGTAGATAGAACAGGTCTTGTT_P10-WT_vs_P28-WT-novelMiR-1057:P10-WT_16_mmu-mir-1839+P28-WT_16_mmu-mir-1839	1.09217	4.74796e-10
	6_AACATTCATTGTTGTCGGTGGAA_mmu-mir-181d	1.09235	9.82986e-06
	39_TGAGATGAAGCACTGTAGCT_mmu-mir-143	1.09567	3.2243e-15
	15_TGAGGTAGTAAGTTGTAT_mmu-mir-98	1.09618	4.80691e-07
	16_TGAGGTAGTAGGTTGTATAGT_mmu-let-7a-2	1.09769	2.04664e-18
	46_ATTCCTGGAAATACTGTTC_mmu-mir-145a	1.09771	0.000174066
	5_TCTCCCAACCCTTGTACCAGTGT_mmu-mir-150	1.09787	3.68875e-11
	60_TTAAGGCACGCGGTGAATG_mmu-mir-124-2	1.09825	6.56431e-06
	47_AAGCTGCCAGTTAAAGAACTGT_P10-WT_vs_P28-WT-novelMiR-197:P10-WT_1_mmu-mir-22+P28-WT_1_mmu-mir-22	1.10342	9.98294e-10
	22_AGCTGGTGTTGTGAATCAGGCCGTAGT_mmu-mir-138-1	1.10407	0.00162149
	12_TGAGGTAGTAGGTTGTATAGT_mmu-let-7a-1	1.10498	1.2528e-17
	43_TAAGGCACGCGGTGAATGC_mmu-mir-124-3	1.1054	2.30774e-07
	61_TAAGGCACGCGGTGAATGC_mmu-mir-124-2	1.10541	1.55962e-07
	43_TTAAGGCACGCGGTGAATGC_P10-WT_vs_P28-WT-novelMiR-721:P10-WT_11_mmu-mir-124-3+P28-WT_11_mmu-mir-124-3	1.1067	1.11146e-09
	16_AAACCGTTACCATTACTGAG_mmu-mir-451a	1.10714	0.00434951
	mmu-miR-27b-3p	1.10719	3.2405e-103
	60_TTAAGGCACGCGGTGAA_mmu-mir-124-2	1.10727	0.000778522
	46_CGTACCGTGAGTAATAATGA_mmu-mir-126a	1.10798	8.30694e-05
	39_ATCATCGTCTCAAATGAGTCT_mmu-mir-136	1.1084	5.99098e-07
	3_TATGGAGGTCTCTGTCTGACTT_mmu-mir-1843a	1.10921	2.5713e-10
	42_TTAAGGCACGCGGTGAATG_mmu-mir-124-3	1.11087	3.80221e-06
	mmu-miR-376b-5p	1.11127	2.91204e-05
	57_TGGCGAACACAGAATCCATAC_mmu-mir-541	1.11459	0.00254753
	60_TTAAGGCACGCGGTGAATGC_mmu-mir-124-2	1.11781	2.34972e-07
	42_TATGTAACATGGTCCACTA_mmu-mir-379	1.11818	0.000190367
	47_AACCTGTTGAACAACTGAACCC_mmu-mir-582	1.11909	2.10045e-10
	16_AAACCGTTACCATTACTGAGTTTAGT_mmu-mir-451a	1.12046	1.53307e-10
	11_ACAGTTGTTCAACCAGTTACT_mmu-mir-582	1.12363	0.0025796
	6_TGGAGAGAAAGGCAGTTCCTGATT_mmu-mir-185	1.12409	0.00321753
	17_CGCATCCCCTAGGGCATTGGTGA_mmu-mir-324	1.12517	0.00264452
	14_CAGTTATCACAGTGCTGATGC_mmu-mir-101a	1.12813	2.81221e-05
	17_TAGCTTATCAGACTGATGTT_mmu-mir-21a	1.12861	0.00227799
	51_AGCAGCATTGTACAGGGCT_mmu-mir-103-2	1.12883	9.69163e-06
	52_TAAGGCACGCGGTGAATGC_mmu-mir-124-1	1.13002	4.17897e-08
	5_TCTCCCAACCCTTGTACCAG_mmu-mir-150	1.13215	3.76671e-05
	51_TTAAGGCACGCGGTGAA_mmu-mir-124-1	1.13632	0.00675873
	P10-WT_vs_P28-WT-novelMiR-197:P10-WT_1_mmu-mir-22+P28-WT_1_mmu-mir-22	1.13894	5.82433e-11
	27_AGGCAAGATGCTGGCATAGCT_mmu-mir-31	1.14032	0.000112503
	55_GTCGGTCGATCGGTCGGTCGGA_mmu-mir-341	1.14184	4.29504e-08
	15_AACATTCATTGTTGTCGGTGA_mmu-mir-181b-2	1.14229	2.04844e-06
	4_AGGTGGATTCTCCTTCTATGAGT_mmu-mir-376a	1.14426	0.00226251
	57_TTCCTAGAAATTGTTCACAATT_mmu-mir-384	1.1447	1.18101e-08
	62_GCTACTTCACAACACCAGGGCT_mmu-mir-138-1	1.15108	0.00758653
	51_AGCAGCATTGTACAGGGCTATT_mmu-mir-103-2	1.15434	6.37451e-12
	3_TATGGAGGTCTCTGTCTGACA_mmu-mir-1843a	1.15441	2.3569e-06
	44_TAATACTGCCTGGTAATGATGACA_mmu-mir-200b	1.155	0.00163147
	42_TTAAGGCACGCGGTGAATGC_mmu-mir-124-3	1.15518	1.70537e-14
	52_AACATGGAGGAAATTTCACG_mmu-mir-376c	1.15604	0.000464951
	47_TCACAGTGAACCGGTCTC_mmu-mir-128-2	1.15676	1.91098e-05
	15_AGAGGTAGTAGGTTGCA_mmu-let-7d	1.1569	8.31347e-05
	52_TAAGGCACGCGGTGAATGCCT_mmu-mir-124-1	1.15727	7.33131e-05
	59_GTACAGTACTGTGATAGCTG_mmu-mir-101b	1.15745	1.28429e-05
	6_CAAAGAATTCTCCTTT_mmu-mir-186	1.1577	5.43352e-05
	61_CAAAGCACAGGGCCTGCAGAGAA_mmu-mir-330	1.15788	6.28847e-09
	0_GTAAAGGCTGGGCTTAGACG_mmu-mir-1981	1.15944	0.000215078
	42_TTAAGGCACGCGGTGAATGAAA_mmu-mir-124-3	1.16114	0.00489696
	10_AGAGGCTGGCCGTGATGAATTCA_P10-WT_vs_P28-WT-novelMiR-292:P10-WT_2_mmu-mir-485+P28-WT_2_mmu-mir-485	1.16695	3.76566e-05
	5_TGTAAACATCCTCGACTGGA_mmu-mir-30a	1.16985	7.11747e-09
	42_ACTGGACTTGGAGTCGGAAGGC_mmu-mir-378a	1.17084	2.82166e-08
	3_ACTGGACTTGGAGTCAGAAGGA_mmu-mir-378c	1.17125	0.00477707
	10_CATGGAGGTCTCTGTCTGACTTA_P10-WT_vs_P28-WT-novelMiR-51:P10-WT_10_mmu-mir-1843b+P28-WT_10_mmu-mir-1843b	1.1732	3.19918e-06
	73_TCGAAACCATCCTCTGCTACC_mmu-mir-6412	1.17573	2.41776e-09
	47_GAATAATACATGGTTGATCT_mmu-mir-369	1.1762	0.00134591
	7_TGAGGTAGTAGGTTGTATAGTA_mmu-let-7f-1	1.18294	5.73728e-05
	13_TGAGGTAGTAGGTTGTAT_mmu-let-7c-2	1.18801	3.69376e-05
	47_TCACAGTGAACCGGTCT_mmu-mir-128-2	1.18821	1.02035e-06
	15_AACATTCATTGCTGTCGGTAA_mmu-mir-181b-2	1.1885	4.135e-10
	mmu-miR-222-3p	1.19159	1.12282e-10
	46_TCGTACCGTGAGTAATAATGCAA_P10-WT_vs_P28-WT-novelMiR-643:P10-WT_11_mmu-mir-126a+P28-WT_11_mmu-mir-126a	1.19176	2.78537e-06
	6_TGAGGTAGTAGTTTGTACAGT_mmu-let-7g	1.19193	2.61581e-26
	58_CTTTCAGTCGGATGTTTACA_mmu-mir-30e	1.19328	2.89127e-09
	54_TCATTCCTAGAAATTGTTCAC_mmu-mir-384	1.19371	7.99148e-07
	11_AACATTCATTGCTGTCGGTAA_mmu-mir-181b-1	1.19598	6.03591e-14
	3_AAGGTAGATAGAACAGGTCTTGA_mmu-mir-1839	1.19725	1.31208e-12
	16_TGAGGTAGTAGGTTGTAT_mmu-let-7a-2	1.19802	5.18809e-05
	2_ACATGGAGGTCTCTGTCTGACT_mmu-mir-1843b	1.19889	2.43454e-14
	mmu-miR-338-5p	1.19968	0.000154385
	3_AAGGTAGATAGAACAGGTCTT_mmu-mir-1839	1.19972	6.66425e-08
	mmu-miR-582-3p	1.20127	3.0559e-06
	12_AACCCGTAGATCCGATCTTGA_mmu-mir-100	1.20302	0.00434117
	24_TTGTGCTTGATCTAACCA_mmu-mir-218-2	1.2053	0.000380208
	47_AAGCCGCCAGTTGAAGAACTGT_P10-WT_vs_P28-WT-novelMiR-197:P10-WT_1_mmu-mir-22+P28-WT_1_mmu-mir-22	1.20812	6.21898e-05
	45_TCGTACCGTGAGTAATAATGCAA_mmu-mir-126a	1.21175	9.08104e-07
	15_TGAGGTAGTAGGTTGTAT_mmu-let-7c-1	1.21251	7.30903e-06
	12_AATGACACGATCACTCCCGTTG_mmu-mir-425	1.21391	2.89481e-25
	mmu-miR-10a-5p	1.22585	1.62698e-05
	15_TGTAAACAATTCCTAGGCAATG_mmu-mir-384	1.22622	7.95876e-17
	46_TCGTACCGTGAGTAATAAT_P10-WT_vs_P28-WT-novelMiR-643:P10-WT_11_mmu-mir-126a+P28-WT_11_mmu-mir-126a	1.22797	1.14314e-08
	48_AATAATACATGGTTGATCT_mmu-mir-369	1.23203	1.08194e-08
	24_TTGTGCTTGATCTAACCA_mmu-mir-218-1	1.23338	0.00207958
	60_TTCAGCTCCTATATGATGCCT_mmu-mir-337	1.23358	2.15954e-09
	47_TTTCAGTCGGATGTTTGCAGTA_mmu-mir-30a	1.23402	0.000849753
	5_GGATATCATCATATACTGTAAG_mmu-mir-144	1.2349	1.06221e-05
	47_GAGCTGCCAGTTGAAGAACTGT_P10-WT_vs_P28-WT-novelMiR-197:P10-WT_1_mmu-mir-22+P28-WT_1_mmu-mir-22	1.23788	3.09772e-06
	44_ATCAACAGACATTAATTGGGC_mmu-mir-421	1.23788	1.2855e-34
	10_TACAGTTGTTCAACCAGTTAC_mmu-mir-582	1.24142	0.00302469
	19_AGTAATCCAGGATAGGCT_mmu-mir-26a-1	1.24217	0.000685696
	44_TAAGGCACGCGGTGAATGCCATT_P10-WT_vs_P28-WT-novelMiR-729:P10-WT_12_mmu-mir-124-2+P28-WT_12_mmu-mir-124-2	1.24251	0.000980895
	mmu-miR-383-5p	1.2435	3.42546e-08
	3_CATAAAGTAGAAAGCACTAC_mmu-mir-142a	1.24549	5.29229e-06
	14_TTCAAGTAATCCAGGATAGT_mmu-mir-26b	1.25041	1.19696e-11
	43_TCACAGTGAACCGGTCTC_mmu-mir-128-1	1.25071	5.4493e-09
	mmu-miR-429-3p	1.25451	0.000284054
	59_GTACAGTACTGTGATAACTGAC_mmu-mir-101b	1.2562	2.17234e-05
	38_CATCATCGTCTCAAATGA_mmu-mir-136	1.25762	0.00319564
	11_ATGGAGGTCTCTGTCTGACTT_P10-WT_vs_P28-WT-novelMiR-51:P10-WT_10_mmu-mir-1843b+P28-WT_10_mmu-mir-1843b	1.25846	2.12915e-09
	47_AAGCTGCCAGTTGAAGAACCGT_P10-WT_vs_P28-WT-novelMiR-197:P10-WT_1_mmu-mir-22+P28-WT_1_mmu-mir-22	1.25869	7.31517e-05
	mmu-miR-328-3p	1.26014	3.12163e-12
	2_CAGATCAGAAGGTGACTGT_mmu-mir-383	1.26314	0.00827815
	51_TTAAGGCACGCGGTGAATG_mmu-mir-124-1	1.26641	2.64346e-08
	40_TACTGGACTGAGGCTCCTTGAG_mmu-mir-151	1.26767	0.000559634
	47_TTTCAGTCGGATGTTTGCAGCT_mmu-mir-30a	1.26783	1.37995e-08
	99_CTCACCTGGAGCATGTTTTCCT_mmu-mir-1983	1.26862	1.12196e-07
	24_GTGCCTACTGAGCTGAAACAG_mmu-mir-24-2	1.26868	7.7817e-14
	47_AGGCTGCCAGTTGAAGAACTGT_P10-WT_vs_P28-WT-novelMiR-197:P10-WT_1_mmu-mir-22+P28-WT_1_mmu-mir-22	1.27161	2.57485e-05
	47_TCACAGTGAACCGGTCTCT_mmu-mir-128-2	1.27187	9.38667e-08
	43_TTAAGGCACGCGGTGAATG_P10-WT_vs_P28-WT-novelMiR-721:P10-WT_11_mmu-mir-124-3+P28-WT_11_mmu-mir-124-3	1.27346	1.58426e-09
	14_TGAGGTAGGAGGTTGTATAGT_mmu-let-7e	1.27437	1.66705e-25
	18_AGCGGGCACAGCTGTGAGA_mmu-mir-666	1.27905	2.26139e-06
	64_TTGAAAGGCTGTTTCTTGGTAA_mmu-mir-488	1.2798	0.000404011
	4_ACTCCATTTGTTTTGATG_mmu-mir-136	1.28115	0.00482796
	10_CGCATCCCCTAGGGCATTGGTA_P10-WT_vs_P28-WT-novelMiR-187:P10-WT_1_mmu-mir-324+P28-WT_1_mmu-mir-324	1.28209	0.000417788
	1_CCCATAAAGTAGAAAGCACTA_mmu-mir-142a	1.28581	6.70316e-16
	60_CTGGCCCTCTCTGCCCTTCC_mmu-mir-328	1.28905	3.57672e-07
	55_TTCACAGTGGCTAAGTTCC_mmu-mir-27a	1.28969	1.11095e-35
	1_AGCTGGTGTTGTGAATCAGGCCGAAA_mmu-mir-138-2	1.29433	2.27285e-07
	60_CTGGCCCTCTCTGCCCTTCCGA_mmu-mir-328	1.29931	1.17567e-23
	9_ACATGGAGGTCTCTGTCTGACA_P10-WT_vs_P28-WT-novelMiR-51:P10-WT_10_mmu-mir-1843b+P28-WT_10_mmu-mir-1843b	1.29995	3.14814e-07
	17_TAAACAATTCCTAGGCAATGT_mmu-mir-384	1.30454	0.00181019
	10_AAGGTAGATAGAACAGGTCTT_P10-WT_vs_P28-WT-novelMiR-1057:P10-WT_16_mmu-mir-1839+P28-WT_16_mmu-mir-1839	1.30483	3.41374e-09
	10_AAGGTAGATAGAACAGGTCTTGA_P10-WT_vs_P28-WT-novelMiR-1057:P10-WT_16_mmu-mir-1839+P28-WT_16_mmu-mir-1839	1.30575	3.96835e-10
	2_CAGATCAGAAGGTGACTGTGGCAA_mmu-mir-383	1.3081	0.000678734
	51_TTAAGGCACGCGGTGAATGAAA_mmu-mir-124-1	1.30973	0.000854466
	59_CACAGCTCCCATCTCAGAAC_mmu-mir-674	1.31104	3.54787e-19
	43_TCACAGTGAACCGGTCTCT_mmu-mir-128-1	1.31352	5.4238e-10
	46_GAGACTGACAAGTTCCCGGGAA_mmu-mir-873a	1.31352	7.86436e-14
	29_TGGAAGACTTGTGATTTTGTTG_mmu-mir-7b	1.31636	0.000211897
	3_CATAAAGTAGAAAGCACTA_mmu-mir-142a	1.31812	0.000907271
	21_TACCCTGTAGATCCGAATTTGTGA_mmu-mir-10a	1.31868	0.000422977
	61_TAAGGCACGCGGTGAATGCCATT_mmu-mir-124-2	1.32016	0.000483048
	47_CGTACCGTGAGTAATAATGA_P10-WT_vs_P28-WT-novelMiR-643:P10-WT_11_mmu-mir-126a+P28-WT_11_mmu-mir-126a	1.32063	0.000142073
	16_AAACCGTTACCATTACTGAGTTT_mmu-mir-451a	1.32106	9.64599e-12
	44_ATCAACAGACATTAATTGGGCGA_mmu-mir-421	1.32325	6.34949e-10
	42_TTTGGTCCCCTTCAACCAGCTGT_mmu-mir-133a-1	1.32388	5.69701e-16
	55_TTCACAGTGGCTAAGTTCCG_mmu-mir-27a	1.32533	1.4584e-80
	5_CAAGGGTCACCCTCTGACT_mmu-mir-540	1.32999	3.68092e-08
	mmu-miR-139-5p	1.33048	5.55845e-12
	55_TTCACAGTGGCTAAGTTCTGT_mmu-mir-27a	1.3314	1.1143e-05
	18_AGTTCTTCAGTGGCAAGCTTT_mmu-mir-22	1.33219	1.53766e-10
	47_GAATAATACATGGTTGATCTT_mmu-mir-369	1.33319	3.99585e-18
	43_TCACAGTGAACCGGTCTCTTAA_mmu-mir-128-1	1.33932	1.36017e-14
	44_TAAGGCACGCGGTGAATGCCT_P10-WT_vs_P28-WT-novelMiR-729:P10-WT_12_mmu-mir-124-2+P28-WT_12_mmu-mir-124-2	1.34015	3.42332e-06
	51_TTAAGGCACGCGGTGAATGAA_mmu-mir-124-1	1.34126	2.19795e-06
	17_TAGCTTATCAGACTGATGTTGACC_mmu-mir-21a	1.34137	4.85198e-25
	12_TGAGGTAGTAGGTTGTAT_mmu-let-7a-1	1.34453	1.05728e-07
	15_AGAGGTAGTAGGTTGCATAGT_mmu-let-7d	1.3449	1.14763e-16
	10_GAAGTTGTTCGTGGTGGAT_mmu-mir-382	1.34638	0.000690512
	58_TTTGGTCCCCTTCAACCAGCTGT_mmu-mir-133a-2	1.34641	4.57414e-12
	10_AGAGGCTTATAGCTCTAAGCT_mmu-mir-879	1.3512	0.0102152
	44_TAAGGCACGCGGTGAATGCCT_P10-WT_vs_P28-WT-novelMiR-721:P10-WT_11_mmu-mir-124-3+P28-WT_11_mmu-mir-124-3	1.35133	1.56382e-05
	47_GGAGGATTATGTGTGACAGAC_P10-WT_vs_P28-WT-novelMiR-17:P10-WT_10_novelMiR_6+P28-WT_10_novelMiR_8	1.35549	4.20301e-11
	60_TTAAGGCACGCGGTGAATGAA_mmu-mir-124-2	1.35826	1.59684e-06
	7_TCGAGGAGCTCACAGTC_mmu-mir-151	1.35905	1.22548e-06
	44_TAATACTGCCTGGTAATGATGACT_mmu-mir-200b	1.3595	4.0295e-07
	64_TTGAAAGGCTGTTTCTTGGTAAA_mmu-mir-488	1.35975	0.00016963
	mmu-miR-128-1-5p	1.36488	3.95393e-10
	43_TTAAGGCACGCGGTGAATG_P10-WT_vs_P28-WT-novelMiR-729:P10-WT_12_mmu-mir-124-2+P28-WT_12_mmu-mir-124-2	1.36561	2.19735e-10
	2_ATATGGAGGTCTCTGTCTGACT_mmu-mir-1843a	1.36862	4.4871e-06
	0_GTAAAGGCTGGGCTTAGACGTGA_mmu-mir-1981	1.36952	0.000384088
	5_TCTCCCAACCCTTGTACCAGTGG_mmu-mir-150	1.37239	1.97357e-07
	60_TGGCTCAGTTCAGCAGGAACA_mmu-mir-24-2	1.37247	2.20833e-09
	59_CATCTAACCCTGGCCTTTGA_mmu-mir-1981	1.37282	2.88596e-13
	48_AAGCCCTTACCCCAAAAAGTA_mmu-mir-129-1	1.37375	6.45002e-08
	2_CAGATCAGAAGGTGACTGTGGCAT_mmu-mir-383	1.37511	2.87654e-07
	48_TATGCAGGGGCAAGCTCTCTG_mmu-mir-381	1.37711	5.35378e-05
	44_TAAGGCACGCGGTGAATGA_P10-WT_vs_P28-WT-novelMiR-721:P10-WT_11_mmu-mir-124-3+P28-WT_11_mmu-mir-124-3	1.37733	3.41306e-06
	15_AGAGGTAGTAGATTGTATAGTT_mmu-let-7d	1.37781	3.41693e-05
	48_AGCTACATCTGGCTACTGGG_mmu-mir-222	1.38305	1.47324e-11
	44_TTATTGCTTAAGAATACGCGT_mmu-mir-137	1.38358	7.35906e-10
	48_TAGCACCATTTGAAATCGGTTACT_P10-WT_vs_P28-WT-novelMiR-71:P10-WT_10_mmu-mir-29c+P28-WT_10_mmu-mir-29c	1.3841	3.99899e-07
	43_TAAGGCACGCGGTGAA_mmu-mir-124-3	1.38494	2.0897e-08
	21_TCTCTGGGCCTGTGTCTTAG_mmu-mir-330	1.38796	2.25126e-10
	mmu-miR-101b-3p	1.38848	6.90719e-06
	14_TGAGGTAGGAGGTTGTATAA_mmu-let-7e	1.38939	0.000577543
	mmu-miR-7b-5p	1.38944	1.02359e-12
	18_AGTTCTTCAGTGGCAAGCTT_mmu-mir-22	1.39053	4.57587e-05
	44_TCTGGAGGCACATGGTTTGA_mmu-mir-3475	1.39467	1.83298e-09
	64_TTGAAAGGCTGTTTCTTGGAAA_mmu-mir-488	1.39587	4.83583e-05
	61_CAAAGCACAGGGCCTGCAGA_mmu-mir-330	1.39717	9.95379e-10
	16_AAACCGTTACCATTACTGAGTTTAG_mmu-mir-451a	1.3988	2.58879e-09
	48_GCTATTTCACGACACCAGGGTT_mmu-mir-138-2	1.40018	0.000226861
	10_TCTCTGGGCCTGTGTCTTAG_P10-WT_vs_P28-WT-novelMiR-1000:P10-WT_16_mmu-mir-330+P28-WT_16_mmu-mir-330	1.40185	3.18102e-11
	10_CATGGAGGTCTCTGTCTGACTT_P10-WT_vs_P28-WT-novelMiR-51:P10-WT_10_mmu-mir-1843b+P28-WT_10_mmu-mir-1843b	1.4033	7.85365e-30
	53_TAGCACCATTTGAAATCGGTTACT_mmu-mir-29c	1.40862	8.20864e-07
	2_ATATGGAGGTCTCTGTCTGAC_mmu-mir-1843a	1.41367	0.000342402
	44_AGACTGAGGCTCCTTGAGGACT_mmu-mir-151	1.41563	2.62114e-08
	15_TTCAAGTAATCCAGGA_mmu-mir-26a-1	1.41675	7.15412e-11
	24_TTGTGCTTGATCTAACCATGTGA_mmu-mir-218-2	1.4169	1.4478e-20
	23_CCAACAATATCCTGGTGCTGAGT_mmu-mir-338	1.42014	5.48824e-08
	15_TTCAAGTAATCCAGGATAG_mmu-mir-26a-1	1.42241	6.03423e-17
	12_TGAGGTAGTAGATTGTATAGTA_mmu-let-7a-1	1.42307	1.06997e-13
	1_CCCATAAAGTAGAAAGCACT_mmu-mir-142a	1.42348	2.42702e-18
	13_TTCAAGTAATCCAGGATAG_mmu-mir-26a-2	1.42496	6.20856e-21
	14_TGAGGTAGGAGGTTGTATAG_mmu-let-7e	1.42657	1.55528e-28
	42_TTAAGGCACGCGGTGAAT_mmu-mir-124-3	1.42688	8.3049e-07
	47_AAACTGCCAGTTGAAGAACTGT_P10-WT_vs_P28-WT-novelMiR-197:P10-WT_1_mmu-mir-22+P28-WT_1_mmu-mir-22	1.42734	8.26085e-07
	42_TACAGTATAGATGATGTAC_mmu-mir-144	1.42815	0.00111519
	37_TATTCATTTACTCCCCAGCCTACT_mmu-mir-664	1.42851	1.1477e-05
	3_CATGGAGGTCTCTGTCTGACTTT_mmu-mir-1843b	1.42956	4.36361e-05
	22_AGAGGTTTTCTGGGTCTCTGT_mmu-mir-329	1.43024	2.29218e-18
	19_ACCTGGCATACAATGTAGATTTC_mmu-mir-221	1.43281	1.87687e-13
	2_ACATGGAGGTCTCTGTCTGACA_mmu-mir-1843b	1.43404	5.89912e-09
	47_TTTCAGTCGGATGTTTGCAG_mmu-mir-30a	1.43471	1.00209e-07
	55_GGCTGCAGCGTGATCGCCTGTA_mmu-mir-666	1.43767	0.00065761
	22_AGCTGGTGTTGTGAATCAGGCCGTTTT_mmu-mir-138-1	1.43777	0.000161726
	12_TGAGGTAGTAGATTGTATAGTC_mmu-let-7a-1	1.44755	0.000244649
	59_AGCTACATTGTCTGCTGGGTT_mmu-mir-221	1.44884	1.90621e-27
	2_ACATGGAGGTCTCTGTCTGACTT_mmu-mir-1843b	1.44957	0.000156554
	mmu-miR-129-2-3p	1.45017	9.81905e-09
	5_TCTCCCAACCCTTGTACCAGT_mmu-mir-150	1.45085	1.44205e-16
	21_TCTCTGGGCCTGTGTCTTAGGA_mmu-mir-330	1.45402	3.19302e-19
	61_TAAGGCACGCGGTGAATGCCT_mmu-mir-124-2	1.45517	3.89788e-06
	5_TGAGAACTGAATTCCATGGGTTT_mmu-mir-146a	1.45601	5.71098e-13
	7_TGAGGTAGTAGATTGTATAGT_mmu-let-7f-2	1.46156	5.09016e-35
	mmu-miR-23a-3p	1.46397	7.4786e-23
	5_TGAGAACTGAATTCCATGGGTTAT_mmu-mir-146a	1.46545	8.20615e-12
	3_CATGGAGGTCTCTGTCTGACTT_mmu-mir-1843b	1.46566	3.46168e-15
	15_TAGTGGACCGTATAGCGTACG_mmu-mir-411	1.46612	8.84793e-11
	5_CAAGGGTCACCCTCTGACTCT_mmu-mir-540	1.4679	4.40752e-08
	47_TACGTCATCGTCGTCATCGT_mmu-mir-598	1.46807	5.33499e-08
	53_TAGCACCATTTGAAATCGGTTAC_mmu-mir-29c	1.46971	4.20074e-11
	mmu-miR-6896-5p	1.47096	8.06708e-06
	43_TAAGGCACGCGGTGAATGCCT_mmu-mir-124-3	1.47199	2.39054e-06
	50_ATCATGGAGGAACATCCACTTT_mmu-mir-376b	1.47526	5.61298e-07
	21_TACCCTGTAGATCCGAATTTGT_mmu-mir-10a	1.47689	1.66383e-11
	7_TGAGGTAGTAGATTGTATAGT_mmu-let-7f-1	1.4769	1.87603e-34
	45_ATCACATTGCCAGGGATTACCACT_mmu-mir-23b	1.47742	1.30406e-40
	23_CCAACAATATCCTGGTGCTGA_mmu-mir-338	1.4793	1.21012e-08
	60_TCCAGCATCAGTGATTTTGTTGA_mmu-mir-338	1.48147	1.86828e-28
	5_TGAGAACTGAATTCCATGGGTAA_mmu-mir-146a	1.48213	3.74105e-10
	6_TGAGGTAGTAGTTTGTACAG_mmu-let-7g	1.48391	1.27336e-29
	P10-WT_vs_P28-WT-novelMiR-51:P10-WT_10_mmu-mir-1843b+P28-WT_10_mmu-mir-1843b	1.48611	1.23691e-27
	18_AGCGGGCACAGCTGTGAGAGT_mmu-mir-666	1.49106	2.40517e-10
	45_ATCACATTGCCAGGGATTACCA_mmu-mir-23b	1.49444	5.76474e-16
	18_TTGTGTCAATATGCGATGATG_mmu-mir-592	1.49656	1.09637e-14
	47_AAGATGCCAGTTGAAGAACTGT_P10-WT_vs_P28-WT-novelMiR-197:P10-WT_1_mmu-mir-22+P28-WT_1_mmu-mir-22	1.50093	8.02915e-06
	mmu-miR-3083-5p	1.50159	0.000424122
	13_AAGGGATTCTGATGTTGGTCAC_mmu-mir-541	1.50438	9.27874e-19
	61_TAAGGCACGCGGTGAATGA_mmu-mir-124-2	1.50637	1.17355e-08
	3_CATGGAGGTCTCTGTCTGACT_mmu-mir-1843b	1.50853	3.23422e-29
	16_TGTAAACATCCTTGACTGG_mmu-mir-30e	1.51083	1.40241e-31
	10_AAGGTAGATAGAACAGGTCT_P10-WT_vs_P28-WT-novelMiR-1057:P10-WT_16_mmu-mir-1839+P28-WT_16_mmu-mir-1839	1.51169	2.20431e-08
	16_TGAGGTAGTAGGTTGTATA_mmu-let-7a-2	1.51343	4.71091e-09
	60_TTAAGGCACGCGGTGAAT_mmu-mir-124-2	1.51409	2.10238e-08
	59_TTGGTCCCCTTCAACCAGCTGT_mmu-mir-133a-2	1.51614	1.08488e-07
	12_TGAGGTAGTAGGTTGTATAG_mmu-let-7a-1	1.51701	5.96417e-23
	16_AAACCGTTACCATTACTGAGT_mmu-mir-451a	1.52029	1.94592e-22
	8_AGAGGCTGGCCGTGATGAATTCA_mmu-mir-485	1.52524	3.87387e-08
	46_GGAAGCCCTTACCCCAAAAAGT_mmu-mir-129-1	1.52566	0.000303976
	21_TACCCTGTAGATCCGAATTTGTGT_mmu-mir-10a	1.52914	6.99695e-06
	7_TCGAGGAGCTCACAGTCT_mmu-mir-151	1.52951	1.50207e-07
	13_AAGGGATTCTGATGT_mmu-mir-541	1.52971	0.00054741
	60_TACAGTACTGTGATAACTGAC_mmu-mir-101b	1.5332	7.90399e-08
	16_TGAGGTAGTAGGTTGTATAG_mmu-let-7a-2	1.53472	5.91333e-26
	1_AGCTGGTGTTGTGAATCAGGCCGAAT_mmu-mir-138-2	1.53593	1.51362e-07
	6_TGGAGAGAAAGGCAGTTCCTGTT_mmu-mir-185	1.5372	2.99773e-06
	8_AGAGGCTGGCCGTGATGAATT_mmu-mir-485	1.53819	6.81545e-09
	15_AGAGGTAGTAGGTTGCATAG_mmu-let-7d	1.53845	4.01472e-21
	43_TAAGGCACGCGGTGAATGA_mmu-mir-124-3	1.54008	1.92745e-08
	80_GAGCACCCCATTGGCTACCCACAG_mmu-mir-3102	1.54302	3.57988e-07
	mmu-miR-7047-3p	1.54956	3.60477e-07
	47_AACCTGTTGAACAACTGAACC_mmu-mir-582	1.55024	1.78521e-12
	3_ACTGGACTTGGAGTCAGAA_mmu-mir-378c	1.55341	1.32978e-05
	49_GTACAGTACTGTGATAACT_mmu-mir-101a	1.55476	8.21737e-13
	42_TCGGATCCGTCTGAGCTT_mmu-mir-127	1.55717	5.33118e-09
	43_TGGCTCAGTTCAGCAGGAACA_mmu-mir-24-1	1.55817	1.73843e-18
	52_TAAGGCACGCGGTGAATGAA_mmu-mir-124-1	1.56025	7.40087e-11
	14_TGAGGTAGGAGGTTGTATA_mmu-let-7e	1.56081	9.10035e-09
	15_ACCTTGGCTCTAGACTGCTTACTG_mmu-mir-212	1.56187	2.13691e-12
	52_TGCAAGGGCAAGCTCTCTTC_mmu-mir-300	1.56277	3.49621e-07
	48_TTCACAGTGGCTAAGTTCTG_mmu-mir-27b	1.56445	2.46053e-33
	22_ACCCTGTAGATCCGAATTTGT_mmu-mir-10a	1.57076	5.72901e-07
	49_GTACAGTACTGTGATAACTGAC_mmu-mir-101a	1.57362	6.2692e-10
	50_ATCATGGAGGAACATCCACT_mmu-mir-376b	1.57591	1.78471e-20
	60_TACAGTACTGTGATAGCTGATT_mmu-mir-101b	1.57831	3.21182e-05
	44_TAAGGCACGCGGTGAATGAAA_P10-WT_vs_P28-WT-novelMiR-721:P10-WT_11_mmu-mir-124-3+P28-WT_11_mmu-mir-124-3	1.58081	8.18591e-07
	6_TGGAGAGAAAGGCAGTTCCTGT_mmu-mir-185	1.58245	9.02136e-09
	43_TTGGTCCCCTTCAACCAGCTGT_mmu-mir-133a-1	1.59554	4.54973e-15
	10_CATGGAGGTCTCTGTCTGACA_P10-WT_vs_P28-WT-novelMiR-51:P10-WT_10_mmu-mir-1843b+P28-WT_10_mmu-mir-1843b	1.60081	3.18106e-07
	44_TAAGGCACGCGGTGAATGAA_P10-WT_vs_P28-WT-novelMiR-721:P10-WT_11_mmu-mir-124-3+P28-WT_11_mmu-mir-124-3	1.60171	1.40884e-06
	37_TATTCATTTACTCCCCAGCCTACA_mmu-mir-664	1.60347	1.98388e-08
	22_AGCTGGTGTTGTGAATCAGGCCGTTAT_mmu-mir-138-1	1.60402	2.25909e-06
	41_ATGTCACTCGGCTCGGCCCACTAC_mmu-mir-668	1.60413	3.16167e-10
	14_TTCAAGTAATCCAGGATAGA_mmu-mir-26b	1.60535	4.05687e-23
	24_TTGTGCTTGATCTAACCATGTGA_mmu-mir-218-1	1.61156	2.75461e-16
	55_TTCACAGTGGCTAAGTTCTGA_mmu-mir-27a	1.61186	7.40179e-05
	52_TAAGGCACGCGGTGAATGA_mmu-mir-124-1	1.61226	5.81635e-19
	43_TTAAGGCACGCGGTGAATGAA_P10-WT_vs_P28-WT-novelMiR-721:P10-WT_11_mmu-mir-124-3+P28-WT_11_mmu-mir-124-3	1.61251	8.83553e-07
	3_CATAAAGTAGAAAGCACT_mmu-mir-142a	1.61301	0.000612054
	16_TGAGGTAGTAGATTGTATAGTA_mmu-let-7a-2	1.61348	1.33495e-14
	53_TAACACTGTCTGGTAACGATGTT_mmu-mir-200a	1.61444	2.87232e-06
	48_TAGCACCATTTGAAATCGGTTAC_P10-WT_vs_P28-WT-novelMiR-71:P10-WT_10_mmu-mir-29c+P28-WT_10_mmu-mir-29c	1.61449	3.63559e-10
	7_TGAGGTAGTAGGTTGTATAGA_mmu-let-7f-1	1.61525	1.62215e-05
	12_TGAGGTAGTAGGTTGTATA_mmu-let-7a-1	1.61597	1.00693e-06
	mmu-miR-451a	1.6166	1.00551e-18
	51_TTAAGGCACGCGGTGAAT_mmu-mir-124-1	1.61705	1.65761e-09
	18_AGCGGGCACAGCTGTGAGAGA_mmu-mir-666	1.6245	6.13027e-09
	21_TCTCTGGGCCTGTGTCTTAGA_mmu-mir-330	1.62712	3.75191e-14
	42_TGTCACTCGGCTCGGCCC_mmu-mir-668	1.63063	0.000387749
	60_CTGGCCCTCTCTGCCCTTCCG_mmu-mir-328	1.6315	5.24351e-26
	59_AGCTACATTGTCTGCTGGGTTTT_mmu-mir-221	1.63644	8.62022e-22
	43_TAAGGCACGCGGTGAATGAA_mmu-mir-124-3	1.63715	1.06519e-13
	mmu-miR-200b-3p	1.64038	1.23008e-05
	6_TGAGGTAGTAGTTTGTACA_mmu-let-7g	1.64039	1.51151e-25
	mmu-miR-1843a-3p	1.64275	2.13678e-09
	3_AAGGTAGATAGAACAGGTCT_mmu-mir-1839	1.65305	1.61189e-09
	52_TAAGGCACGCGGTGAATGAAA_mmu-mir-124-1	1.66066	3.50165e-08
	9_TGCAGGAACTTGTGAGTCT_mmu-mir-873a	1.6615	8.65385e-36
	10_AGAGGCTGGCCGTGATGAATT_P10-WT_vs_P28-WT-novelMiR-292:P10-WT_2_mmu-mir-485+P28-WT_2_mmu-mir-485	1.66348	7.34538e-17
	58_CTTTCAGTCGGATGTTTAC_mmu-mir-30e	1.66535	5.41468e-27
	40_TATGTCACTCGGCTCGGCCC_mmu-mir-668	1.67163	3.84795e-05
	55_TTCACAGTGGCTAAGTTC_mmu-mir-27a	1.67555	5.26567e-32
	43_TTAAGGCACGCGGTGAAT_P10-WT_vs_P28-WT-novelMiR-729:P10-WT_12_mmu-mir-124-2+P28-WT_12_mmu-mir-124-2	1.68942	4.30743e-14
	29_CGGCGTCATGCAGGAGTTGAT_mmu-mir-337	1.69129	2.28404e-10
	47_TACGTCATCGTCGTCATCGTTGA_mmu-mir-598	1.69472	1.01454e-05
	15_TGAGGTAGTAAGTTGTATTGT_mmu-mir-98	1.6972	1.15733e-86
	60_AACACACCCAGCTAACCTTTT_mmu-mir-329	1.70198	4.86805e-07
	14_TGAGGTAGGAGGTTGTAT_mmu-let-7e	1.70498	1.81507e-05
	5_GTGCCTACTGAGCTGATATCAG_mmu-mir-24-1	1.71697	3.79473e-10
	45_TCAACAGACATTGATTGGGCGC_mmu-mir-421	1.71767	3.78823e-05
	57_TGATCTAGTCAAAGCCTGACA_mmu-mir-344c	1.71912	0.000155179
	40_TGAATCACACAAAGGCAACTTT_mmu-mir-377	1.71929	4.60071e-10
	63_AAACATGGTTCCGTCAAGCAC_mmu-mir-218-1	1.72274	9.08694e-06
	23_CCAACAATATCCTGGTGCTG_mmu-mir-338	1.72281	1.20578e-07
	2_CAGATCAGAAGGTGACTGTGGCATT_mmu-mir-383	1.72714	8.67009e-09
	6_TGGAGAGAAAGGCAGTTCCT_mmu-mir-185	1.73029	1.18692e-07
	mmu-miR-7236-3p	1.73066	1.56279e-07
	mmu-miR-1843a-5p	1.73466	2.64617e-30
	43_TTAAGGCACGCGGTGAAT_P10-WT_vs_P28-WT-novelMiR-721:P10-WT_11_mmu-mir-124-3+P28-WT_11_mmu-mir-124-3	1.73812	1.65437e-14
	7_TGAGGTAGTAGATTGTAT_mmu-let-7f-2	1.73817	1.70264e-11
	24_TTGTGCTTGATCTAACCATGTGCT_mmu-mir-218-1	1.73827	9.88056e-07
	60_TACAGTACTGTGATAGCTGACT_mmu-mir-101b	1.74056	1.81653e-05
	4_ATGGAGGTCTCTGTCTGACT_mmu-mir-1843a	1.74227	4.72545e-19
	43_TAAGGCACGCGGTGAATGAAA_mmu-mir-124-3	1.74275	8.44493e-10
	mmu-miR-664-3p	1.74887	9.5252e-11
	13_AAGGGATTCTGATGTTGGTCA_mmu-mir-541	1.75569	1.91589e-32
	51_GATATAACCACTGCCAGACTG_mmu-mir-344d-2	1.75594	2.47884e-10
	5_TCTCCCAACCCTTGTACCAGTGA_mmu-mir-150	1.75779	7.93384e-17
	22_ACCCTGTAGATCCGAATTTGTGA_mmu-mir-10a	1.77426	3.04315e-06
	24_TTGTGCTTGATCTAACCATGTGAT_mmu-mir-218-1	1.77787	5.64147e-08
	59_TTTGAACCATCACTCGACT_mmu-mir-434	1.78134	3.62475e-23
	11_ATGGAGGTCTCTGTCTGACT_P10-WT_vs_P28-WT-novelMiR-51:P10-WT_10_mmu-mir-1843b+P28-WT_10_mmu-mir-1843b	1.78336	4.46911e-28
	48_AGCTACATCTGGCTACTGGGA_mmu-mir-222	1.79288	2.14334e-18
	59_AGCTACATTGTCTGCTGGGTTT_mmu-mir-221	1.81563	1.08594e-33
	44_TTATTGCTTAAGAATACGCGTAC_mmu-mir-137	1.81873	1.97077e-21
	99_CTCACCTGGAGCATGTTTTCC_mmu-mir-1983	1.82102	1.05633e-19
	1_AGCTGGTGTTGTGAATC_mmu-mir-138-2	1.82262	4.88902e-05
	mmu-miR-218-5p	1.84144	1.13462e-20
	0_GTAAAGGCTGGGCTTAGACGT_mmu-mir-1981	1.86698	6.98425e-10
	22_AGCTGGTGTTGTGAATCAGGCCGTAT_mmu-mir-138-1	1.871	1.90637e-12
	61_TCAGCTCCTATATGATGCCT_mmu-mir-337	1.87513	1.13158e-05
	61_TAAGGCACGCGGTGAATGAA_mmu-mir-124-2	1.87815	2.89394e-24
	3_ATGGTTGACCATAGAACATGC_mmu-mir-380	1.88938	1.28667e-06
	51_GATATAACCACTGCCAGACTG_mmu-mir-344d-3	1.89287	1.50492e-10
	56_AAGCCCTTACCCCAAAAAGTAA_mmu-mir-129-2	1.8945	7.60342e-13
	mmu-miR-23b-3p	1.90056	1.17013e-46
	5_TGGTAGACTATGGAACGTAG_mmu-mir-379	1.90289	6.86283e-21
	42_ACTGGACTTGGAGTCAGAAGGAA_mmu-mir-378a	1.90588	1.12511e-21
	52_TGCAAGGGCAAGCTCTCTTCG_mmu-mir-300	1.90892	5.72428e-10
	64_TTGAAAGGCTGTTTCTTGGAA_mmu-mir-488	1.91402	3.74452e-06
	22_AGCTGGTGTTGTGAATC_mmu-mir-138-1	1.91579	1.26111e-05
	24_TTGTGCTTGATCTAACCATGTGAT_mmu-mir-218-2	1.9293	1.51467e-08
	55_GCACCATTTGAAATCGGTTACT_mmu-mir-29c	1.93466	2.70784e-06
	10_CATGGAGGTCTCTGTCTGACTTT_P10-WT_vs_P28-WT-novelMiR-51:P10-WT_10_mmu-mir-1843b+P28-WT_10_mmu-mir-1843b	1.9348	1.83576e-07
	42_TACAGTATAGATGATGTA_mmu-mir-144	1.93813	9.13584e-05
	55_TAACAGTCTCCAGTCACGGCCAC_mmu-mir-212	1.93919	7.27448e-14
	37_TATTCATTTACTCCCCAGCCTAC_mmu-mir-664	1.93951	1.20074e-08
	5_AGAGGTTGCCCTTGGTGAATT_mmu-mir-377	1.94248	3.68511e-06
	3_CATGGAGGTCTCTGTCTGACA_mmu-mir-1843b	1.95566	4.17328e-18
	48_AAGCCCTTACCCCAAAAAGCAA_mmu-mir-129-1	1.96629	1.84307e-05
	1_AGGACTCCATTTGTTTTGATG_mmu-mir-136	1.96714	8.09114e-50
	38_CATTTAGCCAAAGCCTGACTGTA_mmu-mir-344b	1.97531	3.21337e-09
	15_TGAGGTAGTAAGTTGTATTG_mmu-mir-98	1.97826	4.41528e-17
	22_AGCTGGTGTTGTGAATCAG_mmu-mir-138-1	1.97976	3.67079e-31
	60_AACACACCCAGCTAACCTTTTC_mmu-mir-329	1.98005	6.19051e-12
	47_CGTACCGTGAGTAATAATGAA_P10-WT_vs_P28-WT-novelMiR-643:P10-WT_11_mmu-mir-126a+P28-WT_11_mmu-mir-126a	1.98159	3.06045e-06
	53_TGAATTGCAGTACTCCAACAC_mmu-mir-3068	1.98243	6.62785e-14
	60_TCCAGCATCAGTGATTTTG_mmu-mir-338	1.99046	7.50934e-20
	48_TAGCACCATTTGAAATCGGTTAAA_P10-WT_vs_P28-WT-novelMiR-71:P10-WT_10_mmu-mir-29c+P28-WT_10_mmu-mir-29c	1.993	6.23692e-07
	53_TAGCACCATTTGAAATCGGTTAT_mmu-mir-29c	1.99498	2.87324e-14
	37_TATTCATTTACTCCCCAGCCT_mmu-mir-664	1.99864	1.94086e-14
	14_ATAGTGGACCGTATAGCGTACG_mmu-mir-411	2.00602	2.53326e-14
	61_CAAAGCACAGGGCCTGCAGAA_mmu-mir-330	2.00834	6.37222e-11
	21_TCTCTGGGCCTGTGTCTTA_mmu-mir-330	2.00898	1.18789e-08
	1_AGCTGGTGTTGTGAATCAG_mmu-mir-138-2	2.00901	1.00385e-22
	45_AATATAACACAGATGGCCTGA_P10-WT_vs_P28-WT-novelMiR-294:P10-WT_2_mmu-mir-410+P28-WT_2_mmu-mir-410	2.01959	2.95603e-15
	53_TGAATTGCAGTACTCCAACATTC_mmu-mir-3068	2.02108	0.000778763
	mmu-miR-1a-3p	2.02545	1.11927e-07
	45_TATTGCTTAAGAATACGCGTACC_mmu-mir-137	2.0301	7.33445e-07
	15_ACTGATTTCTTTTGGTGTTCAGAGT_mmu-mir-29a	2.04011	2.19387e-07
	19_ACCTGGCATACAATGTAGATTT_mmu-mir-221	2.04163	3.07429e-22
	19_TGGCAGTGTCTTAGCTGGTTGTT_mmu-mir-34a	2.0427	1.0714e-19
	15_TGACCGATTTCTCCTGGTGTTCA_mmu-mir-29c	2.04548	1.73597e-07
	47_AAGCTGCCAGTTGAAGAACT_P10-WT_vs_P28-WT-novelMiR-197:P10-WT_1_mmu-mir-22+P28-WT_1_mmu-mir-22	2.04897	3.36816e-25
	47_AAGCTGCCAGTTGAAGAACAGT_P10-WT_vs_P28-WT-novelMiR-197:P10-WT_1_mmu-mir-22+P28-WT_1_mmu-mir-22	2.06622	4.99088e-05
	4_ATGGAGGTCTCTGTCTGACT_mmu-mir-1843b	2.07615	1.14404e-22
	mmu-miR-218-1-3p	2.07779	7.7283e-11
	9_ACATGGAGGTCTCTGTCTGACTT_P10-WT_vs_P28-WT-novelMiR-51:P10-WT_10_mmu-mir-1843b+P28-WT_10_mmu-mir-1843b	2.08286	9.90893e-07
	mmu-miR-3102-3p	2.09473	3.61038e-20
	5_TGAGAACTGAATTCCATGGGTTTT_mmu-mir-146a	2.09716	6.55936e-30
	40_GTCAGTTACAGATTGAACTCCT_P10-WT_vs_P28-WT-novelMiR-980:P10-WT_15_novelMiR_4+P28-WT_15_novelMiR_16	2.10174	3.01159e-10
	6_GTGGATTCTCCTTCTATGAGT_mmu-mir-376a	2.10443	2.5635e-14
	53_TAGCACCATTTGAAATCGGTTAAA_mmu-mir-29c	2.11265	2.10957e-07
	50_ATCATAGAGGAACATCCACTC_mmu-mir-376b	2.11741	1.73634e-92
	52_CTAGCACCATCTGAAATCGGTTAT_mmu-mir-29a	2.11747	7.83389e-17
	3_AGATCAGAAGGTGACTGTGG_mmu-mir-383	2.11919	5.80563e-06
	50_GCACCATTTGAAATCGGTTACT_P10-WT_vs_P28-WT-novelMiR-71:P10-WT_10_mmu-mir-29c+P28-WT_10_mmu-mir-29c	2.12335	6.57468e-07
	42_TGTCACTCGGCTCGGCCCACT_mmu-mir-668	2.12383	7.35066e-30
	25_AACAATATCCTGGTGCTGAGT_mmu-mir-338	2.12744	2.41539e-48
	47_AACCTGTTGAACAACTGAAC_mmu-mir-582	2.12778	5.79589e-17
	2_GGACTCCATTTGTTTTGATG_mmu-mir-136	2.12921	2.81521e-12
	10_TCTCTGGGCCTGTGTCTTA_P10-WT_vs_P28-WT-novelMiR-1000:P10-WT_16_mmu-mir-330+P28-WT_16_mmu-mir-330	2.13135	2.20081e-07
	42_CTGGACTGAGGCTCCTTGAGA_mmu-mir-151	2.13554	5.00517e-21
	13_GTGGATATTCCTTCTATGGTT_mmu-mir-376b	2.13648	1.56862e-31
	48_AAGCCCTTACCCCAAAAAGT_mmu-mir-129-1	2.13984	1.13094e-10
	60_TGGCTCAGTTCAGCAGGAAC_mmu-mir-24-2	2.14285	9.86612e-23
	61_TAAGGCACGCGGTGAATGAAA_mmu-mir-124-2	2.15453	2.74078e-18
	5_TGAGAACTGAATTCCATGGGTTTTT_mmu-mir-146a	2.15986	1.91184e-07
	39_TGAGATGAAGCACTGTAG_mmu-mir-143	2.16517	6.94254e-53
	42_ACTGGACTTGGAGTCGGAAG_mmu-mir-378a	2.17984	1.63301e-10
	44_TAATACTGCCTGGTAATGATGAA_mmu-mir-200b	2.18072	2.29209e-12
	38_CATTTAGCCAAAGCCTGACTGTT_mmu-mir-344b	2.20402	2.03679e-12
	44_TGGACGGAGAACTGATAAGGGTT_mmu-mir-184	2.21134	1.60585e-06
	43_TGGCTCAGTTCAGCAGGAAC_mmu-mir-24-1	2.21151	6.55034e-27
	48_TAGCACCATTTGAAATCGGTTAT_P10-WT_vs_P28-WT-novelMiR-71:P10-WT_10_mmu-mir-29c+P28-WT_10_mmu-mir-29c	2.2125	1.85552e-11
	5_GGTGGATTCTCCTTCTATGAGT_mmu-mir-376a	2.22172	1.14343e-15
	19_ACCTGGCATACAATGTAGATT_mmu-mir-221	2.25065	2.91853e-13
	47_AAGCTGCGAGTTGAAGAACTGT_P10-WT_vs_P28-WT-novelMiR-197:P10-WT_1_mmu-mir-22+P28-WT_1_mmu-mir-22	2.25483	5.915e-07
	40_TATGTCACTCGGCTCGGCCCACT_mmu-mir-668	2.25967	1.40172e-23
	42_CTGGACTGAGGCTCCTTGAGAA_mmu-mir-151	2.26146	5.90003e-10
	7_TGAGGTAGTAGGTTGTATAGA_mmu-let-7f-2	2.2638	8.74046e-10
	46_TCGTACCGTGAGTAATAATGAA_P10-WT_vs_P28-WT-novelMiR-643:P10-WT_11_mmu-mir-126a+P28-WT_11_mmu-mir-126a	2.26693	5.12374e-09
	80_TTAAAGGCTAGGCTCACAACC_mmu-mir-690	2.27119	0.000294786
	55_TAACAGTCTCCAGTCACGGCCACT_mmu-mir-212	2.28522	1.83167e-25
	80_GAGCACCCCATTGGCTACCCAC_mmu-mir-3102	2.29709	9.8812e-06
	48_AATAATACATGGTTGATCTT_mmu-mir-369	2.30659	2.94499e-46
	47_AAGCTGCCAGTTGAAGAAC_P10-WT_vs_P28-WT-novelMiR-197:P10-WT_1_mmu-mir-22+P28-WT_1_mmu-mir-22	2.31679	6.15869e-23
	mmu-miR-29c-3p	2.31688	3.91293e-39
	45_ATCACATTGCCAGGGATTAC_mmu-mir-23b	2.32129	3.30275e-25
	24_TTGTGCTTGATCTAACCATG_mmu-mir-218-1	2.32516	2.15728e-18
	47_GGAGGATTATGTGTGACAGA_P10-WT_vs_P28-WT-novelMiR-17:P10-WT_10_novelMiR_6+P28-WT_10_novelMiR_8	2.3468	1.26669e-15
	46_CGTACCGTGAGTAATAATGAA_mmu-mir-126a	2.35073	1.564e-08
	10_AGAGGCTGGCCGTGATGAAT_P10-WT_vs_P28-WT-novelMiR-292:P10-WT_2_mmu-mir-485+P28-WT_2_mmu-mir-485	2.36189	5.75829e-18
	8_AGAGGCTGGCCGTGATGAAT_mmu-mir-485	2.36691	7.87836e-25
	29_CGGCGTCATGCAGGAGTTGA_mmu-mir-337	2.37657	1.75693e-13
	21_AGCTCGACTCATGGTTTGA_mmu-mir-434	2.39498	1.49806e-26
	43_TTGCATAGTCACAAAAGTG_mmu-mir-153	2.40103	2.74584e-09
	55_TAACAGTCTCCAGTCACGGCCATT_mmu-mir-212	2.4011	4.46578e-14
	24_TTGTGCTTGATCTAACCATGTGGT_mmu-mir-218-2	2.40204	1.88983e-22
	45_CTAGCACCATTTGAAATCAGT_mmu-mir-29b-1	2.41314	2.15001e-10
	50_TAATACTGTCTGGTAATGCCG_mmu-mir-429	2.46039	7.1163e-13
	6_TCTACAGTGCACGTGTCTCCA_mmu-mir-139	2.46161	1.62669e-18
	16_TGAGGTAGTAGATTGTATAGA_mmu-let-7a-2	2.47779	2.45766e-09
	14_AGGTTACCCGAGCAACTTTGC_mmu-mir-409	2.48379	4.26261e-26
	24_TTGTGCTTGATCTAACCATG_mmu-mir-218-2	2.48904	1.4805e-27
	48_AAGCCCTTACCCCAAAAAG_mmu-mir-129-1	2.50525	1.05445e-11
	48_AGCTACATCTGGCTACTGGGAA_mmu-mir-222	2.50683	1.91375e-13
	mmu-miR-200a-3p	2.53006	3.83072e-10
	mmu-miR-344b-3p	2.53203	1.25885e-20
	50_TACAGTACTGTGATAACTGACT_mmu-mir-101a	2.53383	2.58807e-16
	mmu-miR-338-3p	2.53674	1.90315e-79
	53_TAGCACCATTTGAAATCGGTTAA_mmu-mir-29c	2.56846	1.12277e-35
	43_AGTTACAGATTGAACTCCT_P10-WT_vs_P28-WT-novelMiR-980:P10-WT_15_novelMiR_4+P28-WT_15_novelMiR_16	2.5778	2.63049e-10
	mmu-miR-29c-5p	2.57817	4.98803e-08
	56_AAGCCCTTACCCCAAAAAGC_mmu-mir-129-2	2.58646	3.30297e-19
	P10-WT_vs_P28-WT-novelMiR-70:P10-WT_10_mmu-mir-29b-2+P28-WT_10_mmu-mir-29b-2	2.59201	1.02641e-12
	5_TGGTGGACTATGGAACGTAGG_mmu-mir-379	2.62063	3.34222e-28
	45_TCGTACCGTGAGTAATAATGAA_mmu-mir-126a	2.62704	8.23634e-18
	60_TCCAGCATCAGTGATTTTGT_mmu-mir-338	2.63042	3.87686e-84
	43_ACAGTCTACAGCCATGGTCGC_mmu-mir-132	2.63261	2.53718e-10
	mmu-miR-34a-5p	2.63323	6.59525e-29
	mmu-miR-344d-3-5p	2.65989	2.6331e-17
	44_TGGACGGAGAACTGATAAGGG_mmu-mir-184	2.68071	3.91658e-11
	1_AGGACTCCATTTGTTTTGA_mmu-mir-136	2.69562	8.07077e-21
	4_AACCGTGGCTTTCGATTGTTA_mmu-mir-132	2.71465	2.71386e-32
	1_AGGACTCCATTTGTTTTGAT_mmu-mir-136	2.72974	1.89388e-57
	18_AGCGGGCACAGCTGTGAGAA_mmu-mir-666	2.7769	5.76366e-16
	48_TAGCACCATTTGAAATCGGTTAA_P10-WT_vs_P28-WT-novelMiR-71:P10-WT_10_mmu-mir-29c+P28-WT_10_mmu-mir-29c	2.7966	1.63913e-27
	18_AGCGGGCACAGCTGTGAGAGAA_mmu-mir-666	2.80166	2.26042e-26
	48_TAGCACCATTTGAAATCGGTTAG_P10-WT_vs_P28-WT-novelMiR-71:P10-WT_10_mmu-mir-29c+P28-WT_10_mmu-mir-29c	2.82298	1.33935e-10
	52_CTAGCACCATCTGAAATCGGTTT_mmu-mir-29a	2.83575	6.13617e-62
	50_ATCATGGAGGAACATCCACTC_mmu-mir-376b	2.84524	1.82832e-07
	mmu-miR-132-3p	2.84772	1.55981e-30
	mmu-miR-132-5p	2.87417	2.32294e-23
	5_ACCGTGGCTTTCGATTGT_mmu-mir-132	2.89562	5.33781e-10
[truncated: 167 more rows]

## Sheet: precursors
	Age-regulated miRNA precursors in the visual cortex (P28 vs. P10).
	Age-regulated precursors	Fold Change	p-value
	mmu-mir-338(-1374639465)	2.61676	3.76922e-213
	mmu-mir-219a(-841175636)	3.24835	1.72526e-96
	mmu-mir-298(-1374640212)	-2.52747	5.36281e-83
	mmu-mir-29a(-1374640055)	3.82033	1.11124e-65
	mmu-mir-134(-1374641247)	-1.08426	9.421e-59
	mmu-mir-132(-1374641361)	3.06276	5.96557e-58
	mmu-mir-331(-1374639444)	-1.35435	3.47159e-53
	mmu-mir-149(-1374641595)	-1.40477	1.18931e-51
	mmu-mir-23b(-1374640356)	1.55558	7.93536e-48
	mmu-mir-29c(-1374639925)	2.55098	8.57697e-48
	mmu-mir-133a(965)	1.53682	1.48303e-47
	P10-WT_vs_P28-WT-novelMiR-71:P10-WT_10_mmu-mir-29c+P28-WT_10_mmu-mir-29c	2.72884	2.26186e-47
	P10-WT_vs_P28-WT-novelMiR-721:P10-WT_11_mmu-mir-124-3+P28-WT_11_mmu-mir-124-3|P10-WT_vs_P28-WT-novelMiR-729:P10-WT_12_mmu-mir-124-2+P28-WT_12_mmu-mir-124-2	0.92989	3.9151e-47
	mmu-mir-27b(-1374640248)	1.37747	3.16196e-45
	mmu-mir-212(-1374640602)	2.58905	6.96301e-44
	mmu-mir-1983(-915723168)	-0.772066	4.41157e-43
	mmu-mir-3086(335849236)	3.0306	4.15431e-40
	mmu-mir-758(-1374635415)	-1.8329	2.19115e-34
	P10-WT_vs_P28-WT-novelMiR-132:P10-WT_0_mmu-mir-331+P28-WT_0_mmu-mir-331	-1.12856	1.22338e-32
	P10-WT_vs_P28-WT-novelMiR-290:P10-WT_2_mmu-mir-134+P28-WT_2_mmu-mir-134	-1.17452	3.30992e-32
	mmu-mir-6540(335943412)	-1.16977	3.64198e-32
	mmu-mir-24(-809768229)	1.57341	5.5633e-32
	mmu-mir-34a(-1374639361)	2.63516	5.39402e-32
	mmu-mir-344b(335852568)	2.50381	3.30383e-31
	P10-WT_vs_P28-WT-novelMiR-70:P10-WT_10_mmu-mir-29b-2+P28-WT_10_mmu-mir-29b-2	2.73106	6.60742e-31
	mmu-mir-1843b(1819780043)	1.38326	1.1044e-30
	mmu-mir-17(-1429816781)	-2.22993	2.54546e-29
	mmu-mir-370(-1374639333)	-1.63652	2.51421e-28
	mmu-mir-23a(-1374640353)	1.29777	3.96232e-28
	mmu-mir-185(-1374641347)	0.988071	2.90368e-27
	mmu-mir-27a(-1374640245)	1.27473	9.17843e-27
	P10-WT_vs_P28-WT-novelMiR-51:P10-WT_10_mmu-mir-1843b+P28-WT_10_mmu-mir-1843b	1.3734	1.0788e-25
	mmu-mir-26a(671584532)	0.838998	2.52318e-25
	P10-WT_vs_P28-WT-novelMiR-394:P10-WT_4_mmu-mir-17+P28-WT_4_mmu-mir-17*	-2.07093	1.22069e-23
	mmu-mir-351(-1374639262)	-0.991018	2.47532e-23
	mmu-mir-384(-1374639166)	0.875851	2.488e-23
	mmu-mir-98(-1429816408)	1.0087	5.71248e-23
	mmu-mir-328(-1374639436)	1.27861	3.07922e-22
	mmu-mir-1843a(1819779918)	1.60588	1.18177e-21
	mmu-mir-124(1819599913)	0.94819	2.06519e-21
	P10-WT_vs_P28-WT-novelMiR-260:P10-WT_2_mmu-mir-1843a+P28-WT_2_mmu-mir-1843a	1.28755	3.50793e-21
	mmu-mir-181b(-1535692441)	-0.787974	6.27695e-21
	mmu-mir-200a(335819192)	2.40117	8.05645e-20
	mmu-mir-22(-1429817139)	0.959065	1.0538e-19
	mmu-mir-760(-1374635508)	-1.05047	2.2244e-19
	mmu-mir-3099(335849230)	-0.930143	5.20624e-19
	mmu-mir-193b(335797248)	-1.33615	6.81163e-19
	mmu-mir-187(-1374641073)	-1.90642	1.09029e-18
	P10-WT_vs_P28-WT-novelMiR-197:P10-WT_1_mmu-mir-22+P28-WT_1_mmu-mir-22	1.16342	7.17887e-18
	mmu-mir-150(-1374641573)	1.1523	8.8805e-18
	mmu-mir-674(-1374636314)	1.17261	2.17346e-17
	P10-WT_vs_P28-WT-novelMiR-399:P10-WT_4_mmu-mir-92a-1+P28-WT_4_mmu-mir-92a-1	-1.30138	6.16058e-17
	mmu-mir-421(-1374638394)	0.693838	7.90428e-17
	mmu-mir-451a(-915458976)	1.47824	2.69698e-16
	mmu-mir-484(39653472)	-0.842944	2.87423e-16
	P10-WT_vs_P28-WT-novelMiR-85:P10-WT_0_novelMiR_27+P28-WT_0_novelMiR_29	-2.62076	3.50021e-16
	mmu-mir-92a(868035635)	-1.23403	5.39761e-16
	mmu-mir-3102(-1966063763)	1.13627	8.29636e-16
	mmu-mir-15b(-1374641395)	-1.09709	1.01512e-15
	mmu-mir-431(-1374638367)	-0.79618	1.24118e-15
	mmu-let-7e(-1462080070)	0.771283	1.59393e-15
	mmu-mir-429(-1374638386)	2.30187	1.86811e-15
	mmu-mir-664(-1374636349)	1.48304	2.07565e-15
	mmu-mir-224(-1374640317)	-2.29148	2.68698e-15
	mmu-mir-145a(335793656)	0.690703	3.66257e-15
	mmu-mir-186(-1374641086)	0.515014	4.00502e-15
	mmu-mir-676(-1374636448)	-0.781724	4.4909e-15
	mmu-mir-330(-1374639441)	0.629346	5.55826e-15
	mmu-mir-1247(335791409)	2.25526	1.20918e-14
	mmu-let-7f(-1562058931)	0.91436	2.36665e-14
	mmu-mir-483(-1374638206)	-1.89348	2.82035e-14
	P10-WT_vs_P28-WT-novelMiR-1091:P10-WT_16_novelMiR_63+P28-WT_16_novelMiR_73	1.06526	3.72499e-14
	mmu-mir-5128(-915411488)	-2.2411	5.92202e-14
	mmu-let-7a(-1562182922)	0.692767	7.51159e-14
	P10-WT_vs_P28-WT-novelMiR-1208:P10-WT_18_novelMiR_11	-1.16238	9.46408e-14
	mmu-mir-142a(335793455)	1.12017	1.36156e-13
	mmu-mir-668(-1374636361)	1.07607	1.37533e-13
	mmu-mir-770(-1374635473)	-0.947465	2.79152e-13
	mmu-mir-665(-1374636480)	-1.14442	3.0058e-13
	mmu-mir-376b(335855901)	0.93408	3.25982e-13
	mmu-let-7g(-1462080220)	0.70856	4.60251e-13
	mmu-mir-218(665551192)	1.4703	5.07526e-13
	mmu-mir-582(-1374637246)	1.16422	5.17504e-13
	mmu-mir-18a(-1374641047)	-1.93365	7.21942e-13
	mmu-mir-672(-1374636692)	-1.2391	7.19315e-13
	mmu-mir-217(-1374640489)	-1.65845	1.13237e-12
	mmu-mir-6412(-915608352)	0.998565	1.26109e-12
	mmu-mir-7b(-1429816572)	0.64733	1.87153e-12
	P10-WT_vs_P28-WT-novelMiR-353:P10-WT_3_novelMiR_31+P28-WT_3_novelMiR_44	-1.37534	2.04278e-12
	mmu-mir-146a(335793307)	1.04964	2.68826e-12
	mmu-mir-139(-1374641238)	1.22407	2.78863e-12
	mmu-mir-410(-1374638170)	-0.884891	6.01974e-12
	P10-WT_vs_P28-WT-novelMiR-1248:P10-WT_20_mmu-mir-92a-2+P28-WT_20_mmu-mir-92a-2	-1.16848	8.03563e-12
	mmu-let-7d(-1462080075)	0.726808	8.60178e-12
	mmu-mir-130b(335792289)	-1.45602	1.69016e-11
	mmu-mir-151(-1374641320)	0.76287	2.2606e-11
	mmu-mir-154(-1374641297)	0.907421	3.06268e-11
	P10-WT_vs_P28-WT-novelMiR-1057:P10-WT_16_mmu-mir-1839+P28-WT_16_mmu-mir-1839	0.829937	4.80492e-11
	mmu-mir-130a(335792172)	-1.17037	5.20291e-11
	P10-WT_vs_P28-WT-novelMiR-795:P10-WT_13_novelMiR_32+P28-WT_13_novelMiR_39	-2.10263	1.28045e-10
	mmu-mir-107(-1374641353)	0.707918	1.36053e-10
	mmu-mir-181d(335797239)	-0.709369	1.69688e-10
	P10-WT_vs_P28-WT-novelMiR-980:P10-WT_15_novelMiR_4+P28-WT_15_novelMiR_16	1.38532	1.95882e-10
	mmu-mir-216b(335820324)	-1.91247	3.22471e-10
	mmu-mir-10a(-1374641295)	1.4283	3.40356e-10
	mmu-mir-296(-1374644190)	-0.833203	5.19325e-10
	mmu-mir-3059(335849106)	-0.667578	5.9111e-10
	P10-WT_vs_P28-WT-novelMiR-294:P10-WT_2_mmu-mir-410+P28-WT_2_mmu-mir-410	-0.75983	6.81699e-10
	mmu-mir-199a(69)	-1.39465	7.32857e-10
	mmu-mir-221(-1374640180)	0.664294	7.39233e-10
	P10-WT_vs_P28-WT-novelMiR-267:P10-WT_2_mmu-mir-3068+P28-WT_2_mmu-mir-3068	0.669865	1.2354e-09
	mmu-mir-1a(-805480435)	2.21344	1.47079e-09
	mmu-mir-195a(335798337)	0.577259	1.4973e-09
	mmu-mir-7689(335973613)	0.94364	1.5784e-09
	mmu-mir-3068(335849128)	0.808407	1.72148e-09
	P10-WT_vs_P28-WT-novelMiR-17:P10-WT_10_novelMiR_6+P28-WT_10_novelMiR_8	0.88458	1.98623e-09
	mmu-mir-222(-1374640959)	0.668261	2.66632e-09
	mmu-mir-383(-1374638915)	1.14105	2.65786e-09
	P10-WT_vs_P28-WT-novelMiR-871:P10-WT_14_mmu-mir-671+P28-WT_14_mmu-mir-671	0.711979	7.4892e-09
	mmu-mir-30b(-1374639376)	0.328281	8.98427e-09
	mmu-mir-7080(335968610)	1.37337	1.07688e-08
	mmu-mir-1198(335790728)	0.522681	1.22727e-08
	P10-WT_vs_P28-WT-novelMiR-668:P28-WT_11_novelMiR_21	2.87829	1.34593e-08
	mmu-mir-1839(335797150)	0.684634	1.38457e-08
	mmu-mir-504(-1374637324)	-1.12812	1.4139e-08
	mmu-mir-344d(-1377235000)	1.28031	1.49663e-08
	mmu-mir-345(-1374639293)	-0.819463	2.0959e-08
	mmu-mir-129(638001181)	1.10589	2.15657e-08
	mmu-mir-214(-1374640480)	-1.61575	2.20475e-08
	P10-WT_vs_P28-WT-novelMiR-682:P10-WT_11_mmu-mir-674*+P28-WT_11_mmu-mir-674*	0.859586	3.08738e-08
	mmu-mir-7236(335970251)	1.67543	3.43876e-08
	mmu-mir-673(-1374636319)	-0.42087	3.74634e-08
	mmu-mir-873a(336004766)	0.622686	6.40097e-08
	P10-WT_vs_P28-WT-novelMiR-336:P10-WT_3_novelMiR_11+P28-WT_3_novelMiR_14|P10-WT_vs_P28-WT-novelMiR-663:P10-WT_11_novelMiR_15+P28-WT_11_novelMiR_20	-1.16924	6.40445e-08
	mmu-mir-379(-1374639328)	0.65114	7.62338e-08
	P10-WT_vs_P28-WT-novelMiR-277:P10-WT_2_mmu-mir-770+P28-WT_2_mmu-mir-770	-0.926967	8.71683e-08
	P10-WT_vs_P28-WT-novelMiR-723:P10-WT_11_novelMiR_34+P28-WT_11_novelMiR_40	-1.34683	1.14867e-07
	mmu-mir-6944(335947228)	-0.434588	1.31288e-07
	mmu-mir-26b(-1374640147)	0.701245	1.84887e-07
	mmu-mir-540(-1374637748)	-0.504218	2.1772e-07
	mmu-mir-199b(335798594)	-1.20222	2.31928e-07
	mmu-mir-99b(-1374633327)	-0.456994	2.39292e-07
	mmu-mir-31(-1429816469)	0.704889	2.49261e-07
	mmu-mir-3085(335849303)	-0.746273	2.58079e-07
	mmu-mir-143(-1374641201)	0.884467	2.90617e-07
	mmu-mir-666(-1374637755)	-0.680161	3.74283e-07
	mmu-mir-3963(-915571616)	-0.842832	4.90281e-07
	mmu-mir-6896(335946280)	0.958742	5.18809e-07
	mmu-mir-342(-1374639156)	-0.536803	5.23679e-07
	P10-WT_vs_P28-WT-novelMiR-938:P10-WT_15_mmu-mir-592+P28-WT_15_mmu-mir-592	0.696662	5.96588e-07
	mmu-mir-505(-1374637495)	-0.912194	6.18521e-07
	P10-WT_vs_P28-WT-novelMiR-1000:P10-WT_16_mmu-mir-330+P28-WT_16_mmu-mir-330	0.604132	6.26129e-07
	mmu-mir-425(-1374638390)	0.495024	1.09426e-06
	mmu-mir-871(-1374634399)	-1.6192	1.27588e-06
	P10-WT_vs_P28-WT-novelMiR-557:P10-WT_8_novelMiR_14+P28-WT_8_novelMiR_11	-1.11671	1.3052e-06
	P10-WT_vs_P28-WT-novelMiR-940:P10-WT_15_mmu-mir-29a+P28-WT_15_mmu-mir-29a	2.14578	1.39233e-06
	P10-WT_vs_P28-WT-novelMiR-36:P10-WT_10_novelMiR_13+P28-WT_10_novelMiR_11	-1.08215	1.51307e-06
	mmu-mir-30a(-1374639245)	0.838488	1.70759e-06
	mmu-mir-511(-1374634528)	-1.3384	2.19165e-06
	mmu-mir-99a(-1374633444)	-0.559245	2.36162e-06
	mmu-mir-3074(14434333)	-0.997419	2.89054e-06
	mmu-mir-28a(-1374640210)	-0.719653	3.17229e-06
	mmu-mir-30c(694545783)	0.452717	3.3814e-06
	P10-WT_vs_P28-WT-novelMiR-61:P10-WT_10_novelMiR_24+P28-WT_10_novelMiR_18	1.62656	3.81268e-06
	mmu-mir-542(-1374637370)	-0.722953	4.63603e-06
	mmu-mir-350(-1374639267)	-0.652318	5.69319e-06
	mmu-mir-93(-1429816809)	-0.817562	6.97208e-06
	P10-WT_vs_P28-WT-novelMiR-643:P10-WT_11_mmu-mir-126a+P28-WT_11_mmu-mir-126a	0.322206	1.10089e-05
	mmu-mir-136(-1374641373)	0.935423	1.15132e-05
	mmu-mir-188(-1374640948)	-1.35104	1.15038e-05
	mmu-mir-1981(335798386)	0.615681	1.16206e-05
	mmu-mir-378a(335855966)	0.476406	1.33722e-05
	P10-WT_vs_P28-WT-novelMiR-853:P10-WT_13_mmu-mir-7019+P28-WT_13_mmu-mir-7019	0.570446	1.44458e-05
	mmu-mir-205(-1374639862)	1.09279	1.61179e-05
	mmu-mir-592(-1374637219)	0.759818	1.65525e-05
	P10-WT_vs_P28-WT-novelMiR-1107:P10-WT_17_novelMiR_22+P28-WT_17_novelMiR_31	1.5859	1.67958e-05
	mmu-mir-329(-1374639351)	0.566852	1.73408e-05
	P10-WT_vs_P28-WT-novelMiR-923:P10-WT_14_mmu-mir-93+P28-WT_14_mmu-mir-93	-0.803044	1.80948e-05
	mmu-mir-741(-1374635453)	-1.9504	1.89412e-05
	mmu-mir-344(67)	0.628695	2.07404e-05
	mmu-mir-337(-1374644950)	0.693296	2.13566e-05
	mmu-mir-3080(335848678)	-1.57585	2.2699e-05
	mmu-mir-335(-1374639456)	0.580868	2.44933e-05
	mmu-mir-362(-1374639230)	-0.654163	2.5646e-05
	mmu-mir-363(-1374639473)	-1.38191	2.72561e-05
	P10-WT_vs_P28-WT-novelMiR-1099:P10-WT_17_novelMiR_3+P28-WT_17_novelMiR_3	-1.43164	2.85644e-05
	mmu-mir-190a(335798058)	0.691541	2.93578e-05
	mmu-mir-499(-1374638301)	1.71493	2.97506e-05
	mmu-mir-216a(335820455)	-1.43474	3.11174e-05
	mmu-mir-490(-1374638434)	0.651257	3.09695e-05
	mmu-mir-8112(-915590176)	-0.764454	3.13826e-05
	P10-WT_vs_P28-WT-novelMiR-1252:P10-WT_20_mmu-mir-505+P28-WT_20_mmu-mir-505	-1.1661	3.56026e-05
	P10-WT_vs_P28-WT-novelMiR-869:P10-WT_13_novelMiR_28+P28-WT_13_novelMiR_34	-1.97774	4.053e-05
	mmu-mir-701(-1374635593)	-1.5272	4.19485e-05
	P10-WT_vs_P28-WT-novelMiR-958:P10-WT_15_novelMiR_12+P28-WT_15_novelMiR_28	-0.785512	5.84181e-05
	mmu-mir-1251(335791438)	-1.16633	5.99913e-05
	mmu-mir-3083(335849189)	0.868256	6.06762e-05
	mmu-mir-5100(-915411872)	-0.875554	7.63663e-05
	mmu-mir-671(-1374636433)	0.577781	7.817e-05
	mmu-mir-411(-1374638557)	0.35374	7.98318e-05
	mmu-mir-7a(-803814067)	-0.580202	8.57245e-05
	P10-WT_vs_P28-WT-novelMiR-281:P10-WT_2_mmu-mir-127+P28-WT_2_mmu-mir-127	0.677482	9.72749e-05
	mmu-mir-802(-1374634615)	0.845991	0.000103478
	mmu-mir-323(-1374639357)	-0.750769	0.000118152
	mmu-mir-106b(335789956)	-0.878737	0.000120342
	mmu-mir-125b(-1703760023)	-0.41633	0.000122148
	mmu-mir-7047(335968489)	0.810115	0.000139763
	P10-WT_vs_P28-WT-novelMiR-602:P10-WT_9_mmu-mir-3084-1+P28-WT_9_mmu-mir-3084-1|P10-WT_vs_P28-WT-novelMiR-623:P10-WT_9_mmu-mir-3084-2+P28-WT_9_mmu-mir-3084-2	0.635621	0.000182084
	mmu-mir-448(-1374638345)	-0.851866	0.000185912
	mmu-mir-380(-1374639298)	0.34359	0.000195766
	mmu-mir-1188(335791085)	-1.18212	0.00020007
	mmu-mir-339(-1374639404)	-0.322443	0.000211117
	P10-WT_vs_P28-WT-novelMiR-572:P10-WT_8_mmu-mir-143+P28-WT_8_mmu-mir-143	1.05169	0.000231296
	mmu-mir-877(-1374634025)	-0.469139	0.000236857
	mmu-mir-6516(335943409)	0.849371	0.00024408
	mmu-mir-203(-1374640512)	-0.634693	0.000286895
	P10-WT_vs_P28-WT-novelMiR-476:P10-WT_6_novelMiR_17+P28-WT_6_novelMiR_22	1.61374	0.000312664
	mmu-mir-381(-1374639301)	0.379121	0.000333089
	mmu-mir-101c(-915729376)	1.54725	0.000387222
	P10-WT_vs_P28-WT-novelMiR-283:P10-WT_2_mmu-mir-136+P28-WT_2_mmu-mir-136	0.731251	0.000393749
	mmu-mir-491(-1374638309)	1.0112	0.000404637
	P10-WT_vs_P28-WT-novelMiR-808:P10-WT_13_novelMiR_36+P28-WT_13_novelMiR_45	1.49573	0.000407468
	mmu-mir-125a(335791614)	0.392053	0.000423393
	mmu-mir-192(-1374641063)	0.497564	0.000446899
	P10-WT_vs_P28-WT-novelMiR-825:P10-WT_13_novelMiR_11+P28-WT_13_novelMiR_13|P10-WT_vs_P28-WT-novelMiR-826:P10-WT_13_novelMiR_12+P28-WT_13_novelMiR_14	1.04411	0.000457852
	P10-WT_vs_P28-WT-novelMiR-644:P10-WT_11_novelMiR_6	-0.336073	0.00049811
	mmu-mir-669f(335944414)	-1.1049	0.000564188
	P10-WT_vs_P28-WT-novelMiR-1127:P28-WT_17_novelMiR_12	0.390817	0.000574398
	mmu-mir-320(-1374639476)	-0.394174	0.000657456
	mmu-mir-138(638777223)	0.320527	0.000668103
	mmu-mir-485(-1374638324)	0.503664	0.000735172
	P10-WT_vs_P28-WT-novelMiR-987:P10-WT_16_mmu-mir-935+P28-WT_16_mmu-mir-935	0.50196	0.000818037
	mmu-mir-1968(335797799)	-0.971634	0.00133564
	mmu-mir-501(-1374637371)	-0.340356	0.00137941
	mmu-mir-7220(335970090)	0.770354	0.00142089
	P10-WT_vs_P28-WT-novelMiR-1260:P10-WT_20_novelMiR_13+P28-WT_20_novelMiR_16	0.627402	0.0014649
	mmu-mir-503(-1374637513)	-0.59974	0.00170579
	mmu-mir-325(-1374639483)	-0.321703	0.00203301
	mmu-mir-532(-1374637533)	-0.396874	0.0021498
	mmu-mir-3087(335849449)	0.812973	0.00222802
	mmu-mir-3084(195)	0.537328	0.00270431
	mmu-mir-8114(-915590176)	-0.631355	0.00269547
	mmu-mir-3076(335849417)	-0.847781	0.00307289
	P10-WT_vs_P28-WT-novelMiR-887:P10-WT_14_novelMiR_4+P28-WT_14_novelMiR_5	-0.68269	0.00324861
	mmu-mir-369(-1374639355)	0.439566	0.00451431
	mmu-mir-377(-1374639962)	0.411086	0.00488025
	mmu-mir-7059(335968270)	-0.921136	0.00500113
	mmu-mir-679(-1374636457)	0.549626	0.00524302
	mmu-mir-9768(336034605)	-0.660889	0.00527106
	mmu-mir-3082(335849312)	0.457996	0.0057187
	P10-WT_vs_P28-WT-novelMiR-200:P10-WT_1_novelMiR_19+P28-WT_1_novelMiR_23	-0.898428	0.00597531
	mmu-mir-3057(335848712)	-0.331438	0.00621934
	mmu-mir-9(-1374633137)	-0.541252	0.00667805
	P10-WT_vs_P28-WT-novelMiR-973:P10-WT_15_novelMiR_17+P28-WT_15_novelMiR_38	0.551732	0.00691673
	mmu-mir-6997(335947378)	-0.858498	0.00721575
	mmu-mir-344c(335852957)	0.460487	0.0073279
	mmu-mir-497a(335887768)	-0.214819	0.00786195
	mmu-mir-669o(335944547)	-0.697601	0.0078782
	mmu-mir-1943(335796336)	-0.459231	0.00838198
	mmu-mir-326(-1374638838)	-0.22005	0.00898929
	mmu-mir-181c(335797130)	-0.351099	0.00924351
	mmu-mir-191(-1374640956)	0.228381	0.00926772
	P10-WT_vs_P28-WT-novelMiR-1141:P10-WT_17_novelMiR_35+P28-WT_17_novelMiR_44	-0.951515	0.00950204
	mmu-mir-467a(-282878164)	0.306581	0.0100339
	mmu-mir-700(-1374635574)	-0.346138	0.0101752
	P10-WT_vs_P28-WT-novelMiR-639:P10-WT_11_novelMiR_3+P28-WT_11_novelMiR_6	0.62448	0.0113097
	mmu-mir-670(-1374636318)	-0.845327	0.0113994
	mmu-mir-7019(335968146)	0.479405	0.0114259
	mmu-mir-322(-1374639610)	-0.410224	0.0116857
	mmu-mir-450b(335883724)	-0.52733	0.0126716
	mmu-mir-598(-1374637085)	-0.287159	0.0132841
	mmu-mir-574(-1374637791)	0.384557	0.0134783
	mmu-mir-378b(-915575776)	0.696198	0.0145605
	P10-WT_vs_P28-WT-novelMiR-179:P10-WT_1_novelMiR_13+P28-WT_1_novelMiR_15	-1.02857	0.0152569
	mmu-mir-423(-1374638528)	-0.317613	0.0170658
	mmu-mir-215(-1374640603)	0.73451	0.0195125
	mmu-mir-543(-1374637373)	-0.27296	0.0194002
	P10-WT_vs_P28-WT-novelMiR-250:P10-WT_2_novelMiR_2+P28-WT_2_novelMiR_1	0.867987	0.019379
	P10-WT_vs_P28-WT-novelMiR-279:P10-WT_2_mmu-mir-431+P28-WT_2_mmu-mir-431	-0.303847	0.0194618
	mmu-mir-1197(335790475)	-0.408958	0.0200703
	mmu-mir-7015(335968142)	0.705624	0.0207822
	P10-WT_vs_P28-WT-novelMiR-746:P10-WT_12_novelMiR_21+P28-WT_12_novelMiR_29	-0.62623	0.0231173
	mmu-mir-500(-1374636608)	-0.345992	0.0240912
	P10-WT_vs_P28-WT-novelMiR-475:P28-WT_6_novelMiR_21	0.914731	0.024954
	mmu-mir-101b(335789437)	0.62819	0.0259704
	mmu-mir-669p(71)	-0.748552	0.0271301
	P10-WT_vs_P28-WT-novelMiR-1138:P10-WT_17_novelMiR_34+P28-WT_17_novelMiR_43	-0.660463	0.0300987
	P10-WT_vs_P28-WT-novelMiR-1240:P10-WT_20_mmu-mir-532+P28-WT_20_mmu-mir-532	-0.319592	0.0303039
	mmu-mir-935(39653408)	0.494157	0.0312445
	mmu-mir-223(-1374640314)	-0.429484	0.0360982
	mmu-mir-299a(335828760)	0.375706	0.0383702
	mmu-mir-374b(335855983)	0.330543	0.041906
	mmu-mir-494(-1374638174)	-0.612951	0.0426596
	mmu-mir-30d(-1374639750)	0.150497	0.0448966
	P10-WT_vs_P28-WT-novelMiR-1073:P10-WT_16_novelMiR_19+P28-WT_16_novelMiR_19	0.474778	0.0450535
	mmu-mir-1969(-915729440)	-0.449609	0.0459767
	P10-WT_vs_P28-WT-novelMiR-783:P10-WT_13_novelMiR_0+P28-WT_13_novelMiR_0	-0.799603	0.0467316
	P10-WT_vs_P28-WT-novelMiR-292:P10-WT_2_mmu-mir-485+P28-WT_2_mmu-mir-485	0.347973	0.0476705
	mmu-mir-551b(335913666)	-0.480629	0.0491495

## Sheet: families
		Age-regulated miRNA families in the visual cortex (P28 vs. P10).
	miRNA family	Fold Change	p-value
	mir-338	2.55736	2.0783e-147
	mir-298	-2.57706	6.28715e-90
	mir-219	3.16986	2.60257e-81
	mir-29	3.62699	8.17278e-79
	mir-132	2.73482	6.87605e-45
	mir-149	-1.4541	4.29271e-35
	mir-331	-1.40342	2.85321e-34
	mir-27	1.31955	5.05535e-34
	mir-134	-1.13311	2.23473e-33
	mir-133	1.4923	2.16146e-30
	mir-370	-1.68927	6.0103e-27
	mir-23	1.40831	1.18435e-26
	mir-24	1.5121	5.87447e-26
	mir-1843	1.42006	1.06242e-21
	mir-187	-1.95896	2.45116e-21
	mir-384	0.820822	2.69939e-19
	mir-124	0.893687	5.72579e-18
	mir-193	-1.37301	1.31392e-17
	mir-351	-1.04159	2.19141e-17
	mir-328	1.21705	6.61901e-17
	mir-185	0.92854	1.47465e-16
	mir-3099	-0.981226	1.65478e-16
	mir-451	1.42548	2.97984e-16
	mir-344	1.01889	5.11103e-16
	mir-224	-2.31619	7.65306e-16
	mir-760	-1.10135	1.07595e-14
	mir-218	1.42464	1.18361e-14
	mir-484	-0.891983	1.33799e-14
	mir-674	1.11832	1.64634e-14
	mir-483	-1.92055	1.08649e-13
	mir-672	-1.28412	1.49865e-13
	mir-665	-1.19426	1.81339e-13
	mir-26	0.777875	1.78999e-13
	mir-664	1.41892	2.75552e-13
	mir-22	0.897879	5.58872e-13
	mir-150	1.08875	1.07529e-12
	mir-676	-0.83394	1.36487e-12
	mir-216	-1.78174	2.27684e-12
	mir-142	1.06542	2.70629e-12
	mir-199	-1.39623	4.95321e-12
	mir-17	-1.20454	9.22956e-12
	mir-217	-1.69111	1.18188e-11
	mir-431	-0.848479	1.20472e-11
	mir-770	-1.00003	1.29777e-11
	mir-582	1.10666	2.45831e-11
	mir-1247	2.13655	4.25405e-11
	mir-3102	1.07039	5.16436e-11
	mir-296	-0.881096	1.10369e-10
	mir-139	1.15932	1.97336e-10
	mir-668	1.01242	3.1304e-10
	mir-345	-0.868914	6.28639e-10
	mir-214	-1.65859	1.03734e-09
	mir-3059	-0.717262	1.04555e-09
	mir-504	-1.17269	5.11085e-09
	mir-145	0.631125	6.29219e-09
	mir-95	0.6217	8.91182e-09
	mir-8	1.4245	2.27517e-08
	mir-383	1.07701	4.07053e-08
	mir-186	0.460533	7.04422e-08
	mir-28	0.695036	1.10853e-07
	mir-330	0.571133	1.24952e-07
	mir-743	-1.56268	1.2977e-07
	mir-143	0.835547	1.38172e-07
	mir-1	1.80366	1.62356e-07
	mir-129	1.0414	2.34988e-07
	mir-3068	0.747981	7.83547e-07
	mir-350	-0.702499	1.14677e-06
	mir-666	-0.735787	1.23677e-06
	mir-542	-0.772237	1.27735e-06
	mir-3085	-0.800802	1.42522e-06
	mir-540	-0.556811	2.44244e-06
	let-7	0.455583	2.53391e-06
	mir-1839	0.626867	2.62362e-06
	mir-363	-1.43514	3.26793e-06
	mir-221	0.60573	3.2364e-06
	mir-505	-0.96027	5.47486e-06
	mir-136	0.887907	5.71418e-06
	mir-362	-0.704683	8.99484e-06
	mir-506	-1.36615	9.85062e-06
	mir-342	-0.589765	1.03797e-05
	mir-673	-0.475813	1.04772e-05
	mir-873	0.564716	1.03747e-05
	mir-3074	-1.03041	1.76029e-05
	mir-1251	-1.21381	2.12875e-05
	mir-31	0.645556	2.33357e-05
	mir-203	-0.681471	3.39558e-05
	mir-368	0.569354	3.46104e-05
	mir-592	0.706657	3.63352e-05
	mir-335	0.530127	0.000105528
	mir-190	0.60412	0.000120148
	mir-30	0.387012	0.000148321
	mir-448	-0.896552	0.000181522
	mir-188	-0.495419	0.000185571
	mir-1188	-1.21828	0.000212416
	mir-320	-0.445103	0.000266333
	mir-205	1.02004	0.000265075
	mir-337	0.632046	0.000275261
	mir-877	-0.524365	0.000302538
	mir-499	1.57439	0.000326333
	mir-10	-0.392295	0.000358925
	mir-425	0.43561	0.000526642
	mir-490	0.590459	0.000579387
	mir-339	-0.37887	0.000637806
	mir-25	-0.50999	0.000738735
	mir-378	0.42147	0.000758783
	mir-671	0.522563	0.00084213
	mir-192	0.448147	0.00120035
	mir-9	-0.588521	0.00125317
	mir-802	0.783731	0.00137606
	mir-491	0.942869	0.00168477
	mir-500	-0.395689	0.00173669
	mir-503	-0.644711	0.00221997
	mir-322	-0.460192	0.00260124
	mir-325	-0.375496	0.00285526
	mir-6516	0.773263	0.00309229
	mir-670	-0.897834	0.00326296
	mir-497	-0.267374	0.00355281
	mir-598	-0.340563	0.00623567
	mir-423	-0.367896	0.00661867
	mir-181	-0.248171	0.00738166
	mir-485	0.442015	0.00735302
	mir-7	-0.311693	0.00872358
	mir-326	-0.276384	0.0128523
	mir-551	-0.531971	0.0169408
	mir-3084	0.481352	0.0175388
	mir-138	0.263168	0.0193519
	mir-223	-0.479239	0.0199497
	mir-679	0.487384	0.0248419
	mir-210	-0.308702	0.0342942
	mir-208	-0.904387	0.0363732
	mir-450	-0.390175	0.0389385
	mir-1193	-0.350577	0.041815
	mir-379	0.213556	0.0468138
	mir-140	-0.204277	0.0477103
