# Supplementary material for: Mir-132/212 is required for maturation of binocular matching of orientation preference and depth perception
Source: Nat Commun. 2017 May 23;8:15488. doi: 10.1038/ncomms15488 (PMC5457514; doi:10.1038/ncomms15488)
Supplement: Supplementary Data 2 — Analysis of transcriptome age-dependent regulation in the visual cortex. [file ncomms15488-s3.xlsx]

## Sheet: genes downregulated
	Supplementary Data 2: Analysis of transcriptome age-dependent regulation in the visual cortex
	Downregulated genes in the visual cortex (P28 vs. P10).
	Gene Symbol	Fold-Change	P-Value	PPDE
	Cxadr	-8.46846	4.44089e-16	1
	Erc1	-4.30529	5.55112e-16	1
	Lppr1	-7.47253	9.99201e-16	1
	Kif21b	-5.63187	2.33147e-15	1
	Stmn2	-4.38156	2.77556e-15	1
	Lefty2	-10.2227	4.44089e-15	1
	Met	-5.40432	5.32907e-15	1
	Pcdhgc4	-5.3631	5.9952e-15	1
	Lsm11	-6.73208	8.77076e-15	1
	Rasgrp2	-6.5759	1.06581e-14	1
	Nav1	-3.99331	1.22125e-14	1
	Doc2b	-5.5104	1.37668e-14	1
	Myo16	-4.50272	1.66533e-14	1
	Nnmt	-13.1061	2.06501e-14	1
	Dynlt1b	-5.16402	2.26485e-14	1
	Prss35	-7.48627	2.66454e-14	1
	Ppp1r14c	-4.17593	3.13083e-14	1
	Slc29a4	-12.709	3.59712e-14	1
	Mkrn3	-6.91971	4.19664e-14	1
	Jazf1	-3.39712	6.57252e-14	1
	Arxes1	-3.72755	9.79217e-14	1
	C1qtnf6	-4.82826	1.02696e-13	1
	Rras2	-2.95389	1.14131e-13	1
	Tmem229b	-3.24594	1.17018e-13	1
	Fam124a	-3.9858	1.20126e-13	1
	Kcng1	-4.04003	1.32228e-13	1
	Neto2	-2.85537	1.93401e-13	1
	Gng4	-4.39885	1.98952e-13	1
	Bdh1	-2.81403	2.04947e-13	1
	Stard4	-3.35668	2.72227e-13	1
	Tuba1a	-4.49552	2.74669e-13	1
	Plxna1	-3.21255	3.24629e-13	1
	Rcan3	-2.70603	4.01457e-13	1
	Rac3	-8.09405	4.37206e-13	1
	Zdhhc2	-3.08538	5.16587e-13	1
	Arpc5	-2.9418	6.64246e-13	1
	Fstl1	-2.81465	8.73301e-13	1
	Akt3	-2.85218	1.05183e-12	1
	Reln	-3.70363	1.24145e-12	1
	Rgma	-3.59559	1.26854e-12	1
	Lpl	-6.19556	1.35214e-12	1
	Col3a1	-5.73399	1.36158e-12	1
	Prkar2b	-3.1738	1.37867e-12	1
	Slc6a15	-2.87744	1.37934e-12	1
	Afap1	-3.74633	1.39755e-12	1
	Xpr1	-2.75351	1.65168e-12	1
	Frmd3	-4.83088	1.82276e-12	1
	Dok5	-2.84408	1.91158e-12	1
	Gnb4	-2.71587	1.92613e-12	1
	Palm3	-6.23087	2.06524e-12	1
	Sh3d19	-2.87661	2.08744e-12	1
	2310003H01Rik	-5.47588	2.23521e-12	1
	Tspan6	-3.9678	2.25542e-12	1
	Dhrs13	-3.31745	2.4698e-12	1
	Stac	-6.89238	2.74669e-12	1
	Slc7a1	-2.72618	2.77811e-12	1
	Sqle	-3.25237	2.85394e-12	1
	Sfrp2	-3.63631	2.94564e-12	1
	Syn3	-4.07646	3.1426e-12	1
	Fam126a	-3.97889	3.14704e-12	1
	Mycn	-3.44447	3.23541e-12	1
	Rimklb	-3.7684	3.35776e-12	1
	Cdkl2	-3.31545	3.36142e-12	1
	Fam101b	-3.03678	3.50675e-12	1
	Prep	-2.84379	3.63132e-12	1
	Bcl6b	-4.7652	4.13158e-12	1
	Pcdhga11	-3.66609	4.37117e-12	1
	Gnal	-2.61953	4.43368e-12	1
	Dpysl5	-23.7678	4.83014e-12	1
	Palm2	-2.41702	5.79992e-12	1
	Nasp	-3.4549	5.81735e-12	1
	Xkr4	-3.85588	5.86209e-12	1
	Trib2	-2.7626	5.91704e-12	1
	Cdo1	-2.15568	5.9186e-12	1
	Slc31a1	-2.29603	6.61349e-12	1
	Fgd4	-3.15265	6.64779e-12	1
	Cdh8	-3.12914	6.74949e-12	1
	Myo5b	-2.7962	6.94611e-12	1
	Gpr21	-4.41695	7.13229e-12	1
	Glra2	-3.10881	7.33813e-12	1
	Nras	-2.16356	7.45626e-12	1
	Caln1	-3.08163	7.75402e-12	1
	Ybx1	-5.08575	7.82974e-12	1
	Akap7	-2.87278	7.9029e-12	1
	Neo1	-3.36741	8.61666e-12	1
	Isoc1	-2.93455	8.95173e-12	1
	L1cam	-3.40912	9.09228e-12	1
	Tmtc4	-3.55303	9.2798e-12	1
	S100a10	-3.44528	9.36307e-12	1
	Pkia	-3.65333	9.78173e-12	1
	Ntsr1	-4.34256	1.00779e-11	1
	Gap43	-4.65344	1.03899e-11	1
	Rem2	-3.421	1.05489e-11	1
	Kcnk10	-5.01832	1.0644e-11	1
	Samd14	-4.38137	1.06708e-11	1
	Soga1	-4.46668	1.08291e-11	1
	March4	-3.12331	1.10046e-11	1
	Sh3rf3	-2.61927	1.12361e-11	1
	Hmgcr	-2.7392	1.16522e-11	1
	Deaf1	-2.67226	1.22523e-11	1
	Acat1	-2.35188	1.2369e-11	1
	Tubb2a	-2.74751	1.23979e-11	1
	Klhl23	-2.61151	1.272e-11	1
	Snx7	-2.85763	1.28983e-11	1
	Ptprz1	-4.25069	1.31624e-11	1
	March1	-2.58791	1.32984e-11	1
	Hip1	-2.21316	1.39797e-11	1
	Fn1	-3.60813	1.48239e-11	1
	Mdga1	-4.07694	1.50289e-11	1
	Creb3l1	-4.17047	1.52552e-11	1
	Col4a1	-2.55592	1.6396e-11	1
	Tenm3	-3.07553	1.7446e-11	1
	Bzw1	-2.23174	1.82718e-11	1
	Lrp8	-2.43167	1.84802e-11	1
	Sybu	-2.64793	1.90705e-11	1
	D19Bwg1357e	-2.44777	2.21236e-11	1
	Smpd3	-3.11538	2.27283e-11	1
	Aldh1b1	-3.2621	2.40444e-11	1
	Usp43	-3.6865	2.4669e-11	1
	Hcn3	-3.25285	2.5703e-11	1
	Azin1	-2.32493	2.58987e-11	1
	Pitpnc1	-2.09476	2.68162e-11	1
	Emid1	-3.29299	2.73623e-11	1
	Ncam1	-3.04015	2.79776e-11	1
	Snrpn	-4.49546	2.85668e-11	1
	Gpr85	-2.80509	2.8596e-11	1
	Lrrc3	-2.86166	3.02964e-11	1
	1500009L16Rik	-2.72281	3.03242e-11	1
	Pak6	-2.37115	3.05254e-11	1
	Kif2a	-2.42484	3.1017e-11	1
	Ccdc184	-2.36018	3.17748e-11	1
	Chl1	-4.51491	3.32747e-11	1
	Bean1	-2.35971	3.48299e-11	1
	Dock9	-2.46797	3.49174e-11	1
	2510009E07Rik	-2.21755	3.60774e-11	1
	Ednrb	-3.1892	3.87029e-11	1
	Akap12	-4.24645	3.8791e-11	1
	Postn	-7.08552	3.99202e-11	1
	Rxfp1	-3.60403	4.02955e-11	1
	Snhg14	-2.37178	4.03753e-11	1
	Cgref1	-2.60743	4.30399e-11	1
	Elovl2	-3.05958	4.3502e-11	1
	Vash1	-2.56952	4.39024e-11	1
	C530008M17Rik	-4.56328	4.49787e-11	1
	Arl15	-2.41384	4.56123e-11	1
	Ppic	-4.66765	4.59702e-11	1
	9330182L06Rik	-2.3167	4.91247e-11	1
	Grin3a	-3.56904	4.92946e-11	1
	Cd200	-2.87776	4.95571e-11	1
	Mapre1	-2.81179	4.96884e-11	1
	Marcksl1	-4.25631	5.18923e-11	1
	Rcn1	-2.46005	5.48211e-11	1
	Fam184b	-4.18898	5.64224e-11	1
	Angpt1	-5.78948	5.7522e-11	1
	Cntn6	-2.55447	5.77673e-11	1
	Rdh11	-2.42685	5.90593e-11	1
	Top2b	-2.45832	6.15825e-11	1
	Scn3a	-2.61915	6.41708e-11	1
	Pcdh19	-3.1596	6.43062e-11	1
	Clmp	-5.65366	6.49214e-11	1
	Tmem150c	-2.57267	6.51137e-11	1
	AF529169	-6.90488	6.99529e-11	1
	Fam19a2	-1.93475	7.31064e-11	1
	Ube2c	-8.54109	7.35551e-11	1
	Csrp2	-5.84349	7.53497e-11	1
	Pcdha5	-3.93074	7.57192e-11	1
	Marcks	-2.76014	7.67382e-11	1
	Ifngr2	-2.26099	8.00219e-11	1
	AW551984	-6.74701	8.08771e-11	1
	Tubb5	-3.30543	8.13394e-11	1
	Fam49a	-2.38295	8.13948e-11	1
	Satb2	-2.50011	8.18517e-11	1
	Sla	-11.1065	8.56708e-11	1
	Nrip1	-3.3597	8.76021e-11	1
	Tubb3	-3.60158	8.7754e-11	1
	Robo2	-2.62806	8.78353e-11	1
	Inpp5f	-3.25723	9.02423e-11	1
	Fam102b	-3.00497	9.05233e-11	1
	Ephb2	-3.25049	9.15535e-11	1
	Hs6st2	-3.74037	9.30054e-11	1
	H2afy2	-3.10006	9.77998e-11	1
	Kif3b	-2.37729	9.79268e-11	1
	Cyth3	-2.29651	9.81211e-11	1
	Srgap2	-2.80449	1.01601e-10	1
	Gsk3b	-2.05553	1.02053e-10	1
	Mcu	-2.20705	1.06214e-10	1
	Nid1	-3.50401	1.065e-10	1
	Slc16a14	-3.32785	1.09011e-10	1
	Sema6c	-3.3364	1.189e-10	1
	BC024139	-14.2722	1.19518e-10	1
	Lppr5	-2.19191	1.23041e-10	1
	Abhd5	-2.58831	1.2533e-10	1
	Zyg11b	-2.0601	1.29648e-10	1
	Pcdha9	-4.51341	1.34578e-10	1
	Celf2	-2.02358	1.34734e-10	1
	Pak3	-2.42701	1.43417e-10	1
	Gabra5	-3.33047	1.50887e-10	1
	Slc16a7	-3.03415	1.53767e-10	1
	Slc1a4	-2.53762	1.61348e-10	1
	Slc35f1	-2.54771	1.62099e-10	1
	Apc	-2.36527	1.63846e-10	1
	Trpc5	-4.10147	1.64071e-10	1
	Rnf152	-5.28215	1.6575e-10	1
	Zfp711	-2.66247	1.66015e-10	1
	Rps6ka6	-4.39243	1.69736e-10	1
	Gnptab	-1.87673	1.75661e-10	1
	Rab10	-2.28294	1.76348e-10	1
	Usp22	-2.71461	1.76411e-10	1
	Aplnr	-13.0647	1.81027e-10	1
	Ybx3	-2.48153	1.82024e-10	1
	Pdgfra	-2.30135	1.82203e-10	1
	Sdc3	-2.8652	1.84888e-10	1
	Uck2	-2.23005	1.94797e-10	1
	Car8	-2.87248	1.98288e-10	1
	Rala	-2.76223	2.03864e-10	1
	Tet1	-4.0782	2.04862e-10	1
	Kcne1l	-3.21348	2.09933e-10	1
	Prune	-2.2418	2.17979e-10	1
	Magel2	-7.29319	2.22384e-10	1
	Kdm1b	-2.90065	2.23495e-10	1
	Lin7c	-3.39811	2.25088e-10	1
	Dyrk2	-2.39766	2.26422e-10	1
	Col18a1	-3.6094	2.29241e-10	1
	Gjd2	-4.24172	2.31239e-10	1
	Gnai3	-3.01575	2.39818e-10	1
	Eif1ax	-2.3405	2.4089e-10	1
	C1qtnf2	-7.98268	2.42103e-10	1
	Pcdha2	-4.12309	2.52095e-10	1
	Hivep3	-2.69832	2.57955e-10	1
	Dner	-2.59933	2.66179e-10	1
	Magee2	-3.29234	2.67132e-10	1
	Ccdc85a	-2.0705	2.68724e-10	1
	Wdr6	-2.19746	2.7519e-10	1
	Sestd1	-2.0118	2.77611e-10	1
	Rab11a	-2.17772	2.90241e-10	1
	Gpsm1	-2.42368	2.91944e-10	1
	L3mbtl3	-3.20519	2.93854e-10	1
	Mcm6	-3.39731	2.96064e-10	1
	Pcyt1b	-2.23057	3.04412e-10	1
	Mtss1	-4.55719	3.05712e-10	1
	Adamts17	-3.76615	3.12837e-10	1
	Pank3	-2.15557	3.22094e-10	1
	Vps36	-2.18168	3.28469e-10	1
	March9	-2.2994	3.28774e-10	1
	Rpl15	-2.26753	3.51661e-10	1
	Cfl2	-2.32882	3.55092e-10	1
	Impad1	-2.09812	3.6121e-10	1
	Slc22a3	-8.15789	3.71321e-10	1
	Nsdhl	-2.34294	3.78178e-10	1
	Serpinh1	-2.1519	3.83287e-10	1
	Nrep	-8.83792	3.83812e-10	1
	Pcdha3	-3.43437	3.99787e-10	1
	Snx16	-2.20678	4.00465e-10	1
	Rev3l	-4.36759	4.02563e-10	1
	Slc38a5	-2.59711	4.03154e-10	1
	Sh3glb1	-2.47373	4.19863e-10	1
	Mapre2	-2.19726	4.30391e-10	1
	Eif4g2	-2.61029	4.35478e-10	1
	Cpne2	-2.92615	4.3564e-10	1
	Rnf165	-2.14567	4.37193e-10	1
	Amer1	-5.19395	4.39175e-10	1
	Piezo1	-3.37635	4.424e-10	1
	Cyp51	-2.08826	4.42784e-10	1
	Reep1	-2.2939	4.4776e-10	1
	Slc17a6	-2.99419	4.49262e-10	1
	Mycl	-3.87793	4.74092e-10	1
	Traf4	-3.58009	5.07974e-10	1
	Cct6a	-2.0767	5.22388e-10	1
	Fsd1l	-2.32622	5.32562e-10	1
	C77370	-4.46022	5.37693e-10	1
	S100a11	-2.9303	5.46222e-10	1
	Angptl4	-4.19341	5.5642e-10	1
	Arf2	-2.27987	5.56847e-10	1
	Cbln1	-3.46822	5.59281e-10	1
	Cxxc4	-2.1625	5.7616e-10	1
	Camk4	-2.28932	5.79171e-10	1
	Trpm3	-3.74939	5.86656e-10	1
	Cdca8	-4.64558	5.91599e-10	1
	Cdh13	-2.6294	6.00154e-10	1
	Slc6a11	-2.07824	6.29342e-10	1
	Cntn1	-1.99519	6.41899e-10	1
	Gprin1	-2.17305	6.45132e-10	1
	Sstr1	-2.19269	6.46938e-10	1
	Map1b	-3.52336	6.49059e-10	1
	Rrm2	-7.26234	6.69951e-10	1
	Ireb2	-2.12711	6.9237e-10	1
	Syndig1l	-5.67058	6.93601e-10	1
	Hmgcs1	-3.02475	6.99019e-10	1
	Maoa	-2.05925	7.07226e-10	1
	Efna2	-2.4058	7.11854e-10	1
	Dhcr7	-1.83434	7.35698e-10	1
	Ckap4	-2.05615	7.41928e-10	1
	Arl5b	-2.76164	7.52531e-10	1
	Gng2	-3.59901	7.54206e-10	1
	Dtx4	-2.30093	7.59135e-10	1
	Layn	-5.14044	7.63682e-10	1
	Lamb1	-3.1282	7.66712e-10	1
	Mmp24	-2.71703	7.75072e-10	1
	Sema3c	-2.28309	7.98857e-10	1
	Gpr125	-2.28466	8.10329e-10	1
	Klf8	-5.14424	8.19715e-10	1
	Bex4	-2.87237	8.41933e-10	1
	Vat1l	-1.993	8.45575e-10	1
	Cd93	-3.2228	8.7115e-10	1
	Mpped2	-1.89735	9.22741e-10	1
	Ccdc88a	-2.47709	9.31076e-10	1
	Klhl1	-6.07483	9.3696e-10	1
	Slc8a1	-2.21635	9.4011e-10	1
	Cd276	-2.32637	9.43064e-10	1
	Eif2s2	-2.14268	9.44807e-10	1
	Sema4g	-3.58206	9.60704e-10	1
	Fnbp1l	-2.76003	1.06351e-09	1
	Klf7	-5.26265	1.09687e-09	1
	Tbc1d16	-6.12942	1.10308e-09	1
	Kctd5	-2.31026	1.11759e-09	1
	Trim16	-7.12685	1.17024e-09	1
	Erc2	-1.93585	1.1935e-09	1
	Pdzd2	-2.43057	1.28574e-09	1
	Gjc1	-3.32617	1.28583e-09	1
	Ulk2	-1.85808	1.30951e-09	1
	Pard6g	-3.21855	1.32943e-09	1
	Pla2g3	-5.03573	1.33167e-09	1
	Pgap1	-2.55521	1.3732e-09	1
	1110015O18Rik	-23.3057	1.37454e-09	1
	Pabpc1	-1.89633	1.38354e-09	1
	Apcdd1	-2.07059	1.40375e-09	1
	Sptssa	-2.2019	1.42009e-09	1
	1700020I14Rik	-2.71668	1.43961e-09	1
	Rfx3	-2.27289	1.47019e-09	1
	Bhlhe22	-2.27193	1.47552e-09	1
	Ehbp1l1	-2.13897	1.49211e-09	1
	Cd24a	-36.6423	1.50206e-09	1
	Spast	-2.15739	1.51276e-09	1
	Nf2	-2.15249	1.53332e-09	1
	Camsap3	-2.48272	1.5602e-09	1
	Pcdhga10	-3.30322	1.60274e-09	1
	Vwc2l	-2.81009	1.6269e-09	1
	Pcdha11	-3.77546	1.66992e-09	1
	Slain2	-2.40473	1.72667e-09	1
	Grip1	-3.04245	1.73283e-09	1
	Pcdh11x	-3.84646	1.74442e-09	1
	Dcn	-2.71248	1.79659e-09	1
	Fgf13	-2.09091	1.79866e-09	1
	Epha5	-2.50884	1.7997e-09	1
	Cks1b	-4.72347	1.80873e-09	1
	Mvd	-2.17491	1.83371e-09	1
	Apba1	-2.17057	1.86044e-09	1
	Nwd2	-2.12284	1.86064e-09	1
	Nid2	-4.07012	1.87138e-09	1
	Vcam1	-2.0398	1.93825e-09	1
	Klhl18	-2.0801	1.94992e-09	1
	Tbc1d5	-2.4144	1.97044e-09	1
	Rb1	-2.31743	1.97742e-09	1
	Cd99l2	-1.85045	2.00283e-09	1
	Tmem178b	-3.1823	2.00694e-09	1
	Mpzl1	-1.86457	2.05787e-09	1
	Crmp1	-5.39275	2.07907e-09	1
	Necab1	-2.5118	2.08324e-09	1
	Knop1	-2.14525	2.12239e-09	1
	D430019H16Rik	-2.37491	2.12482e-09	1
	Scn3b	-2.48355	2.13517e-09	1
	Mir9768	-9.83076	2.14877e-09	1
	Rpl30	-1.96225	2.20038e-09	1
	Slc39a8	-3.39666	2.228e-09	1
	Tmod2	-1.98295	2.29886e-09	1
	Zfp282	-2.04391	2.34778e-09	1
	Rab3b	-2.01333	2.35115e-09	1
	Csrnp3	-2.15771	2.36557e-09	1
	Vcan	-5.73524	2.37962e-09	1
	Fkbp1b	-2.05262	2.4366e-09	1
	Myc	-5.73491	2.51422e-09	1
	Flna	-2.85327	2.53919e-09	1
	Igf2	-2.1519	2.60749e-09	1
	Gpx7	-2.43051	2.63864e-09	1
	Gpc3	-4.09666	2.63894e-09	1
	Zim1	-9.90357	2.6411e-09	1
	Tug1	-2.03412	2.64158e-09	1
	Pcdh17	-2.5826	2.66123e-09	1
	Arrdc4	-4.53019	2.74096e-09	1
	Arl4c	-1.93943	2.77014e-09	1
	Fdps	-2.32403	2.93457e-09	1
	Ppfia4	-1.86767	2.98057e-09	1
	Hs3st5	-3.33141	3.03372e-09	1
	Cat	-1.73357	3.05789e-09	1
	Rab9b	-2.30905	3.12009e-09	1
	Cntn5	-3.00834	3.12276e-09	1
	Klhdc10	-1.81196	3.12303e-09	1
	Ceacam16	-16.5402	3.13483e-09	1
	Maged2	-2.66294	3.15144e-09	1
	Eef1e1	-2.07506	3.17474e-09	1
	Mvk	-1.92968	3.17724e-09	1
	Me1	-1.89843	3.18775e-09	1
	Sfpq	-2.01284	3.25499e-09	1
	Sptlc2	-2.1029	3.25656e-09	1
	Cttnbp2nl	-2.58686	3.31064e-09	1
	B4galt6	-1.95118	3.33115e-09	1
	Actg1	-1.99474	3.36931e-09	1
	Arl5a	-1.89302	3.37759e-09	1
	Acvr2a	-2.30372	3.40091e-09	1
	Ppp2r2b	-1.8691	3.43375e-09	1
	Nme2	-2.18717	3.50165e-09	1
	4930506M07Rik	-4.97026	3.57759e-09	1
	Rnf2	-2.05713	3.59242e-09	1
	Cse1l	-1.82362	3.62073e-09	1
	Snx8	-2.01416	3.64705e-09	1
	Srd5a1	-1.9377	3.65191e-09	1
	Mob3a	-3.02658	3.66165e-09	1
	Lhfpl3	-2.02016	3.6833e-09	1
	Bbip1	-1.97366	3.74291e-09	1
	Grin2d	-2.37143	3.74793e-09	1
	Purg	-2.02493	3.83911e-09	1
	Fabp5	-2.49616	3.87137e-09	1
	Mylip	-2.04458	3.89524e-09	1
	Gpc1	-2.00707	3.89571e-09	1
	Abca8a	-5.6507	3.98468e-09	1
	Hs6st1	-1.87967	4.01366e-09	1
	Ide	-2.0597	4.01743e-09	1
	Agap1	-1.95583	4.02721e-09	1
	Tcf4	-2.24185	4.05303e-09	1
	H19	-9.91628	4.17761e-09	1
	Plxna4	-2.28483	4.24658e-09	1
	Tmeff1	-2.20074	4.34632e-09	1
	Adcy1	-2.33484	4.36504e-09	1
	Slc9a7	-2.9159	4.38891e-09	1
	Sostdc1	-8.07288	4.43364e-09	1
	Alg10b	-2.60309	4.45416e-09	1
	Sobp	-2.26049	4.5272e-09	1
	Pou3f1	-2.55815	4.54263e-09	1
	4931428F04Rik	-3.59402	4.55695e-09	1
	Gnaq	-1.94041	4.66105e-09	1
	Cdc42ep3	-2.09418	4.75122e-09	1
	Kif13a	-2.09062	4.87866e-09	1
	Dpysl3	-37.9549	4.97367e-09	1
	Nln	-2.16954	4.97429e-09	1
	Hcn4	-9.09753	4.97909e-09	1
	Mbtps2	-2.08193	5.00252e-09	1
	Aacs	-2.11418	5.05646e-09	1
	Lrrc8b	-2.61169	5.06394e-09	1
	Socs2	-2.50907	5.15203e-09	1
	Dusp2	-4.01774	5.15386e-09	1
	Dok4	-4.97651	5.2869e-09	1
	Ptpro	-4.69788	5.31186e-09	1
	Cep170	-3.08953	5.46663e-09	1
	Fstl5	-2.30679	5.483e-09	1
	Kdr	-2.56453	5.49176e-09	1
	Daam1	-2.43051	5.50119e-09	1
	Col9a2	-2.60864	5.5087e-09	1
	Ssbp2	-1.95577	5.57752e-09	1
	Fmo1	-2.21396	5.69946e-09	1
	Lzic	-2.52076	5.72228e-09	1
	Ptprf	-1.80543	5.8497e-09	1
	Gdap1	-1.80052	5.94263e-09	1
	Dmrtb1	-4.62176	6.08834e-09	1
	Unc13c	-2.9295	6.22168e-09	1
	Dnmt3a	-2.24753	6.24094e-09	1
	Sephs1	-1.98117	6.26784e-09	1
	Cpxm1	-2.16345	6.28482e-09	1
	Tubb2b	-14.474	6.30789e-09	1
	Mturn	-2.80688	6.3113e-09	1
	Adam19	-2.14939	6.38706e-09	1
	Mapk7	-1.95126	6.39735e-09	1
	Mgat4b	-1.97176	6.43187e-09	1
	Opcml	-1.81521	6.4378e-09	1
	Fads2	-2.14948	6.48984e-09	1
	Pgm2l1	-2.24198	6.55118e-09	1
	Tpm4	-2.05696	6.58377e-09	1
	Ptger3	-2.87016	6.59926e-09	1
	Cacng5	-2.87391	6.61224e-09	1
	Kctd12	-2.54974	6.69938e-09	1
	E130006D01Rik	-4.37659	6.75648e-09	1
	Grin2b	-3.4427	6.89978e-09	1
	Sh3pxd2b	-2.34431	6.99636e-09	1
	Col5a2	-3.49996	7.02966e-09	1
	Tmem108	-2.02244	7.19087e-09	1
	Abhd17c	-2.47845	7.44138e-09	1
	Bbc3	-2.15808	7.47007e-09	1
	Ccdc28b	-2.08131	7.75232e-09	1
	Gpr12	-2.01291	7.80716e-09	1
	Hif1a	-1.80278	8.09378e-09	1
	Slc39a6	-2.02889	8.12054e-09	1
	Cish	-2.40343	8.15536e-09	1
	Ccbe1	-3.26898	8.32131e-09	1
	Hmgb3	-3.36769	8.3593e-09	1
	Arl4a	-1.86394	8.4509e-09	1
	Cdca3	-7.24824	8.4773e-09	1
	Faxc	-1.81922	8.58467e-09	1
	Ydjc	-1.72707	8.65768e-09	1
	Itpripl1	-5.13812	8.79284e-09	1
	Sv2c	-4.09581	8.80347e-09	1
	Pvt1	-2.64238	8.83257e-09	1
	Lrrc75b	-2.96483	8.92006e-09	1
	Sema6d	-1.88687	9.27803e-09	1
	Sec23a	-1.76291	9.45324e-09	1
	Jakmip2	-1.90684	9.62783e-09	1
	Ccdc39	-1.97976	9.82796e-09	1
	Pcdha12	-2.9759	1.01913e-08	1
	Triqk	-1.99133	1.01997e-08	1
	Fam131c	-4.79455	1.0269e-08	1
	Fam84b	-2.74242	1.03199e-08	1
	Pik3c2b	-2.57897	1.03381e-08	1
	Ppp1r3e	-2.89728	1.03482e-08	1
	Adamts3	-2.38301	1.04917e-08	1
	Top2a	-8.3926	1.0513e-08	1
	Slco5a1	-13.0471	1.05919e-08	1
	Brd3	-1.98638	1.10593e-08	1
	Exoc6	-1.88749	1.11679e-08	1
	Grm5	-1.81545	1.12139e-08	1
	Ncan	-2.1612	1.12562e-08	1
	Tshr	-6.89171	1.13004e-08	1
	Tmem35	-1.84005	1.13506e-08	1
	Atp2c1	-1.81368	1.14947e-08	1
	Scaper	-2.15033	1.15722e-08	1
	Gng7	-1.88313	1.16571e-08	1
	Plxna3	-3.23123	1.17609e-08	1
	Armc6	-1.99829	1.17666e-08	1
	Oxct1	-2.10721	1.17997e-08	1
	D030028A08Rik	-3.10536	1.18813e-08	1
	Dcbld2	-1.90674	1.19075e-08	1
	Mblac2	-1.81574	1.20063e-08	1
	Rundc3b	-1.79756	1.20306e-08	0.999999
	Asxl3	-4.04424	1.2077e-08	0.999999
	Nacad	-1.81482	1.21277e-08	0.999999
	Nans	-2.54304	1.21634e-08	0.999999
	Tenm2	-2.196	1.22252e-08	0.999999
	Amz2	-2.80116	1.23706e-08	0.999999
	Evl	-1.82135	1.24963e-08	0.999999
	Tmem183a	-1.94777	1.25289e-08	0.999999
	Pcgf3	-1.90846	1.25674e-08	0.999999
	Fgd1	-2.2587	1.28527e-08	0.999999
	Bai3	-1.80415	1.29233e-08	0.999999
	Map9	-1.96299	1.29801e-08	0.999999
	Sox5	-2.33118	1.30408e-08	0.999999
	Arhgap33	-1.91348	1.30453e-08	0.999999
	Ftl1	-2.14853	1.3127e-08	0.999999
	Trpc4	-2.25713	1.3288e-08	0.999999
	Kdm6b	-2.44407	1.35725e-08	0.999999
	Chml	-2.20567	1.36228e-08	0.999999
	Cdk1	-14.9869	1.37006e-08	0.999999
	Usp29	-2.07656	1.38073e-08	0.999999
	Fem1c	-2.41578	1.38777e-08	0.999999
	Anxa2	-2.0323	1.40772e-08	0.999999
	Col4a2	-1.92186	1.40845e-08	0.999999
	Tshz3	-2.07464	1.42331e-08	0.999999
	Mrgpre	-2.09361	1.44193e-08	0.999999
	Kcnq3	-2.40686	1.46777e-08	0.999999
	Usp9x	-2.15436	1.47328e-08	0.999999
	Shoc2	-1.80687	1.49176e-08	0.999999
	Sarm1	-1.99068	1.49297e-08	0.999999
	Prmt5	-1.74454	1.49409e-08	0.999999
	Rnd3	-2.15227	1.62456e-08	0.999999
	5730508B09Rik	-2.56745	1.62925e-08	0.999999
	Shroom2	-1.91229	1.6674e-08	0.999999
	Tnc	-13.3214	1.6776e-08	0.999999
	Slc16a1	-2.26833	1.69842e-08	0.999999
	Gpd2	-1.75827	1.72446e-08	0.999999
	Larp4b	-1.91198	1.76669e-08	0.999999
	Lrrc55	-1.87865	1.78109e-08	0.999999
	Robo1	-3.02429	1.80957e-08	0.999999
	Dlg5	-2.28203	1.81579e-08	0.999999
	Ndc1	-2.41558	1.83893e-08	0.999999
	Fhl1	-1.74933	1.9236e-08	0.999999
	Syncrip	-2.02111	1.93508e-08	0.999999
	Scarb1	-2.03116	1.94896e-08	0.999999
	Mfap3	-2.02497	1.95239e-08	0.999999
	Rimkla	-3.08048	1.95306e-08	0.999999
	Prkar2a	-2.01707	1.9719e-08	0.999999
	Calu	-1.71992	1.97798e-08	0.999999
	Gyg	-1.86011	1.98262e-08	0.999999
	Stc1	-4.75471	1.9872e-08	0.999999
	Adam10	-1.69611	1.99504e-08	0.999999
	Desi2	-1.76119	2.01327e-08	0.999999
	Casp7	-2.50862	2.01329e-08	0.999999
	Frmd4a	-2.69796	2.02665e-08	0.999999
	Mapk6	-1.58329	2.04781e-08	0.999999
	Ccdc24	-3.57322	2.05551e-08	0.999999
	Ctnnbip1	-1.85634	2.05639e-08	0.999999
	Elovl4	-1.67088	2.0608e-08	0.999999
	Runx1t1	-2.87153	2.07329e-08	0.999999
	Wiz	-1.75621	2.07988e-08	0.999999
	Edem3	-1.7372	2.08403e-08	0.999999
	Snap29	-1.89903	2.0867e-08	0.999999
	Nkiras2	-2.25586	2.12866e-08	0.999999
	Zfp704	-2.45981	2.14223e-08	0.999999
	Rpsa	-1.79572	2.16947e-08	0.999999
	Epha8	-2.56336	2.17484e-08	0.999999
	Igsf3	-4.20447	2.17878e-08	0.999999
	Ppp1r18	-3.05579	2.20472e-08	0.999999
	Pcdhga8	-2.73842	2.21552e-08	0.999999
	Fbxw9	-1.86485	2.27785e-08	0.999999
	Akap9	-2.59272	2.30317e-08	0.999999
	Sh3yl1	-2.61261	2.33655e-08	0.999999
	Znrf2	-4.01189	2.34993e-08	0.999999
	Trpa1	-104.252	2.35182e-08	0.999999
	Lrrc16a	-1.86965	2.35628e-08	0.999999
	Rplp0	-2.05684	2.36429e-08	0.999999
	Abca3	-1.77579	2.40539e-08	0.999999
	Sh3kbp1	-2.05812	2.424e-08	0.999999
	Pla2g4e	-2.2574	2.43744e-08	0.999999
	Igfbp5	-1.92702	2.43944e-08	0.999999
	Idh1	-5.13949	2.44103e-08	0.999999
	Col11a1	-2.58872	2.44613e-08	0.999999
	Efnb3	-2.58805	2.47944e-08	0.999999
	Prn	-14.5363	2.48345e-08	0.999999
	Atrx	-1.78301	2.48597e-08	0.999999
	Ppp3cb	-1.82597	2.52504e-08	0.999999
	Ralgps2	-2.31269	2.55747e-08	0.999999
	Triobp	-4.5388	2.56566e-08	0.999999
	2610001J05Rik	-1.85822	2.57601e-08	0.999999
	Dab2	-2.59851	2.59331e-08	0.999999
	Slc25a17	-1.7702	2.64976e-08	0.999999
	Serf1	-4.07382	2.6759e-08	0.999999
	Lppr3	-2.63454	2.68059e-08	0.999999
	Brd2	-1.70829	2.6822e-08	0.999999
	Cdh2	-2.12678	2.69047e-08	0.999999
	Cgn	-3.30577	2.70394e-08	0.999999
	Uchl3	-2.00149	2.76768e-08	0.999999
	Cnrip1	-1.85435	2.80972e-08	0.999999
	D17H6S56E-5	-3.64759	2.81038e-08	0.999999
	Atxn7l3b	-1.66561	2.84664e-08	0.999999
	Plaa	-2.00178	2.85657e-08	0.999999
	Snx4	-1.67457	2.91405e-08	0.999999
	Mtmr9	-1.99314	2.92554e-08	0.999999
	Fam64a	-8.01641	2.93637e-08	0.999999
	Sertad4	-2.52574	2.94697e-08	0.999999
	Kit	-2.18817	2.97276e-08	0.999999
	Smc4	-2.71679	3.036e-08	0.999999
	Hs6st3	-3.11339	3.039e-08	0.999999
	Arf4	-1.78752	3.0524e-08	0.999999
	Scoc	-1.7772	3.07481e-08	0.999999
	Abcb6	-1.84855	3.09025e-08	0.999999
	Zfp57	-4.60216	3.15179e-08	0.999999
	Lmbr1	-1.76237	3.16367e-08	0.999999
	Raver2	-2.1702	3.19078e-08	0.999999
	Mmp14	-3.16316	3.20027e-08	0.999999
	Ptprr	-1.97939	3.20635e-08	0.999999
	Zc2hc1a	-1.7525	3.23719e-08	0.999999
	Lck	-3.8414	3.24126e-08	0.999999
	Cd55	-3.94145	3.31454e-08	0.999999
	Csdc2	-1.77293	3.32372e-08	0.999999
	Slc17a8	-4.16196	3.33319e-08	0.999999
	Rpf2	-1.85653	3.35306e-08	0.999999
	Slc25a1	-1.97898	3.35689e-08	0.999999
	Ptprk	-1.80381	3.38801e-08	0.999999
	Lmo3	-1.98123	3.41567e-08	0.999999
	Zfp41	-3.28583	3.51721e-08	0.999999
	Phtf2	-1.97215	3.51849e-08	0.999999
	Grm7	-1.78355	3.5989e-08	0.999999
	Stx7	-1.81306	3.64896e-08	0.999999
	Arl10	-2.6727	3.67037e-08	0.999999
	Acat2	-2.41784	3.67646e-08	0.999999
	Ptgfrn	-2.02962	3.68246e-08	0.999999
	Rad51	-4.34946	3.68269e-08	0.999999
	Dynlt1a	-3.3387	3.68757e-08	0.999999
	Lonrf2	-1.80252	3.74482e-08	0.999999
	Elavl2	-1.84366	3.76617e-08	0.999999
	Cacna1g	-1.75307	3.78905e-08	0.999999
	Fndc9	-2.67308	3.9203e-08	0.999999
	Txnip	-1.95399	3.98507e-08	0.999999
	Mast1	-1.73994	4.03612e-08	0.999999
	Aen	-1.8693	4.04776e-08	0.999999
	Cpne4	-2.00677	4.20769e-08	0.999999
	Sec24d	-2.45536	4.21462e-08	0.999999
	Klf6	-1.83332	4.26053e-08	0.999999
	Cd44	-4.01572	4.26873e-08	0.999999
	Fam111a	-3.83656	4.27148e-08	0.999999
	Dpysl4	-1.80558	4.31733e-08	0.999999
	Lrrc16b	-2.70575	4.32022e-08	0.999999
	Cyp1b1	-5.49871	4.32109e-08	0.999999
	Cask	-1.70838	4.34386e-08	0.999999
	Has3	-6.10493	4.55227e-08	0.999998
	D630023F18Rik	-2.5499	4.58724e-08	0.999998
	Hbegf	-1.95443	4.64646e-08	0.999998
	Ccnd2	-1.92818	4.79844e-08	0.999998
	Maf	-1.95235	4.79983e-08	0.999998
	Cd109	-10.2896	4.80985e-08	0.999998
	Kif11	-6.16602	4.81821e-08	0.999998
	Rasip1	-2.11513	4.83802e-08	0.999998
	Usp34	-1.94119	4.89219e-08	0.999998
	Stox2	-1.88152	4.953e-08	0.999998
	Cdhr1	-6.83448	4.96039e-08	0.999998
	Gpr63	-2.77604	4.96903e-08	0.999998
	Eprs	-1.72143	4.99456e-08	0.999998
	Fam49b	-1.66848	5.0058e-08	0.999998
	Tmem127	-1.7051	5.09615e-08	0.999998
	Cacng4	-4.64134	5.1735e-08	0.999998
	Zfp804a	-2.08544	5.41801e-08	0.999998
	Zfp324	-2.256	5.41852e-08	0.999998
	Nova2	-1.73532	5.42218e-08	0.999998
	Eif1a	-1.71304	5.45107e-08	0.999998
	St3gal1	-2.05509	5.59507e-08	0.999998
	Mki67	-9.37406	5.63551e-08	0.999998
	Nfya	-2.1823	5.69004e-08	0.999998
	0610010F05Rik	-2.42079	5.83043e-08	0.999998
	Txn1	-1.91198	5.84216e-08	0.999998
	Mmp15	-2.11584	5.84443e-08	0.999998
	Setbp1	-2.45401	5.86917e-08	0.999998
	Chrna3	-6.29018	5.90672e-08	0.999998
	Lrrn3	-2.05466	5.94064e-08	0.999998
	Syce2	-4.44479	5.98717e-08	0.999998
	Them4	-1.79681	5.99819e-08	0.999998
	Slc27a3	-3.63094	6.07993e-08	0.999998
	Parp8	-2.19447	6.0864e-08	0.999998
	9930014A18Rik	-4.31682	6.18123e-08	0.999998
	Efcab1	-2.41272	6.24592e-08	0.999998
	Ddx21	-2.07045	6.29674e-08	0.999998
	Raph1	-1.85493	6.31614e-08	0.999998
	Fut8	-1.7068	6.35001e-08	0.999998
	Eda	-2.54733	6.39404e-08	0.999998
	Agps	-1.75422	6.42072e-08	0.999998
	Col1a2	-2.31342	6.45392e-08	0.999998
	Ttc9	-1.71034	6.45509e-08	0.999998
	Hdac2	-1.89174	6.53115e-08	0.999998
	Cav1	-2.73994	6.71396e-08	0.999998
	Emp2	-1.76975	6.72273e-08	0.999998
	Gm19345	-3.99387	6.82938e-08	0.999998
	March7	-1.74945	7.0218e-08	0.999998
	Klhl5	-1.85013	7.14232e-08	0.999998
	Far2	-1.83967	7.28994e-08	0.999998
	Adcy7	-2.53312	7.36055e-08	0.999998
	Zfp846	-2.1197	7.58035e-08	0.999998
	Apaf1	-3.09672	7.6368e-08	0.999998
	Arhgdig	-2.05361	7.64672e-08	0.999998
	Mark3	-1.66614	7.7048e-08	0.999998
	Adra2a	-1.97027	7.74165e-08	0.999998
	Tet3	-1.80979	7.76194e-08	0.999998
	Stag3	-5.84035	7.77394e-08	0.999998
	Fads3	-1.69615	7.77925e-08	0.999998
	Ccdc23	-2.52223	7.86803e-08	0.999998
	Tpx2	-4.65195	7.89029e-08	0.999998
	Ccdc112	-2.33073	7.89558e-08	0.999998
	Csk	-2.40701	7.89695e-08	0.999998
	Kifap3	-1.63216	7.93921e-08	0.999998
	Nav3	-2.0955	8.00605e-08	0.999998
	Ubap2	-1.83698	8.14275e-08	0.999997
	Ralb	-1.76421	8.15099e-08	0.999997
	Fam89b	-1.7643	8.20406e-08	0.999997
	5930438M14Rik	-3.7658	8.21676e-08	0.999997
	Cmpk1	-1.82115	8.2277e-08	0.999997
	Nop58	-2.08436	8.31117e-08	0.999997
	Caprin1	-1.75744	8.32117e-08	0.999997
	Zbtb5	-2.75529	8.3212e-08	0.999997
	DQ267102	-3.4924	8.41194e-08	0.999997
	Mmp16	-2.09397	8.49704e-08	0.999997
	Apc2	-2.16105	8.51456e-08	0.999997
	Phf14	-2.12791	8.5661e-08	0.999997
	Epha3	-4.92451	8.62232e-08	0.999997
	Mir700	-428.453	8.68263e-08	0.999997
	Cntnap3	-2.95485	8.69829e-08	0.999997
	Gpr56	-1.82154	8.7583e-08	0.999997
	Lig1	-2.05375	8.79139e-08	0.999997
	Mapk8	-1.66754	8.80422e-08	0.999997
	Zbtb18	-1.98447	8.8564e-08	0.999997
	Vdac3	-1.66589	9.03836e-08	0.999997
	Ddah1	-1.86532	9.16276e-08	0.999997
	Dip2c	-1.82309	9.20405e-08	0.999997
	Hecw1	-1.73158	9.20656e-08	0.999997
	Anxa3	-1.78954	9.30481e-08	0.999997
	Tnrc18	-1.92912	9.4026e-08	0.999997
	Elavl4	-1.65825	9.42925e-08	0.999997
	Mrc1	-3.34366	9.55688e-08	0.999997
	Ttll12	-2.07322	9.80142e-08	0.999997
	Trim62	-1.83941	9.81186e-08	0.999997
	Bzw2	-3.45969	9.81921e-08	0.999997
	Dhx9	-1.93032	9.82552e-08	0.999997
	Tomm70a	-1.64499	9.83708e-08	0.999997
	Smap1	-1.6864	9.99281e-08	0.999997
	Zfp955a	-2.38107	1.01858e-07	0.999997
	Cib2	-1.96918	1.03195e-07	0.999997
	Perp	-2.34663	1.03436e-07	0.999997
	Kpna3	-1.65887	1.03451e-07	0.999997
	Amn1	-1.75553	1.03808e-07	0.999997
	Pbx1	-1.75738	1.04475e-07	0.999997
	Dcx	-12.6091	1.06458e-07	0.999997
	Snord64	-4.21149	1.0687e-07	0.999997
	Ccnb1	-9.9864	1.07502e-07	0.999997
	Cdh11	-1.69747	1.07588e-07	0.999997
	Atp11c	-2.53697	1.08093e-07	0.999997
	Ass1	-3.38479	1.10262e-07	0.999997
	Lrrc8d	-1.86079	1.11078e-07	0.999997
	St7	-1.93617	1.11489e-07	0.999997
	Dcakd	-1.75912	1.11631e-07	0.999997
	Pcdha7-g	-3.93278	1.1414e-07	0.999997
	Taf1d	-1.83837	1.14502e-07	0.999997
	Ube4a	-1.69669	1.14885e-07	0.999997
	2001-08-01	-1.9109	1.15745e-07	0.999997
	Alkbh8	-2.38553	1.16229e-07	0.999997
	Nudt21	-2.65208	1.16556e-07	0.999997
	Fchsd1	-3.36171	1.1693e-07	0.999997
	Tnfrsf19	-1.72491	1.19693e-07	0.999997
	Gpr173	-1.9957	1.19979e-07	0.999996
	Fam13b	-1.84501	1.20169e-07	0.999996
	Sh3bgrl	-2.34959	1.2124e-07	0.999996
	Fxyd6	-1.93265	1.21298e-07	0.999996
	Fchsd2	-2.40366	1.22096e-07	0.999996
	Gab2	-2.39843	1.22171e-07	0.999996
	Tunar	-2.02198	1.22933e-07	0.999996
	Nek2	-5.78347	1.2368e-07	0.999996
	Gm8773	-9.71144	1.24759e-07	0.999996
	Slc8a3	-1.96713	1.25858e-07	0.999996
	Syt4	-1.80601	1.25922e-07	0.999996
	Dhx57	-1.81294	1.27359e-07	0.999996
	Appbp2	-1.89659	1.27829e-07	0.999996
	Xrn2	-1.86661	1.28077e-07	0.999996
	Pnma3	-1.79459	1.28331e-07	0.999996
	Tenm1	-3.27734	1.28944e-07	0.999996
	Aco1	-1.73238	1.29679e-07	0.999996
	Klhl13	-2.13231	1.30679e-07	0.999996
	Lox	-6.84831	1.32697e-07	0.999996
	Serpinf1	-1.82043	1.3325e-07	0.999996
	Cxcr4	-7.46304	1.3348e-07	0.999996
	Tnks	-2.21816	1.33803e-07	0.999996
	Prkra	-2.59493	1.3462e-07	0.999996
	Sema6a	-1.71398	1.35133e-07	0.999996
	Sncaip	-4.93634	1.35955e-07	0.999996
	Slco3a1	-2.01194	1.37517e-07	0.999996
	Haus7	-2.52293	1.38119e-07	0.999996
	Xkr7	-3.53765	1.38457e-07	0.999996
	Eef1a1	-1.71784	1.38638e-07	0.999996
	Pbk	-7.22494	1.39405e-07	0.999996
	Trh	-3.7347	1.39642e-07	0.999996
	Pcdha10	-3.21158	1.41245e-07	0.999996
	Gm11837	-4.61896	1.42145e-07	0.999996
	Txnrd3	-3.21361	1.42532e-07	0.999996
	Hmgn2	-1.92713	1.43523e-07	0.999996
	Clasp2	-1.67133	1.47823e-07	0.999996
	Slc29a2	-1.76135	1.48616e-07	0.999996
	Sox4	-4.06408	1.49028e-07	0.999996
	Rab3d	-2.30804	1.49225e-07	0.999996
	Rln1	-6.21524	1.50707e-07	0.999996
	Ccna2	-3.0506	1.5141e-07	0.999996
	Zfp354c	-1.75841	1.53249e-07	0.999996
	Tmem117	-2.19471	1.55689e-07	0.999996
	Sphkap	-1.84123	1.5845e-07	0.999996
	Nudt4	-1.72018	1.58523e-07	0.999996
	Arhgap12	-1.81622	1.59583e-07	0.999996
	Abce1	-1.61148	1.60392e-07	0.999996
	F2r	-2.94503	1.60678e-07	0.999996
	Tbc1d12	-2.11989	1.60794e-07	0.999996
	Col26a1	-1.74154	1.61314e-07	0.999996
	Atic	-1.76324	1.65701e-07	0.999995
	Nup153	-1.85177	1.66513e-07	0.999995
	Gabrg3	-2.47173	1.66705e-07	0.999995
	Ssh2	-1.91494	1.66958e-07	0.999995
	Pip4k2b	-1.79305	1.68534e-07	0.999995
	Scrn1	-1.75109	1.70369e-07	0.999995
	Panx1	-2.89974	1.70831e-07	0.999995
	Synm	-1.85617	1.7131e-07	0.999995
	Prkaa2	-1.73066	1.73111e-07	0.999995
	Cetn3	-1.92553	1.74507e-07	0.999995
	Spef1	-1.89974	1.75019e-07	0.999995
	Acaca	-2.10501	1.78345e-07	0.999995
	Ablim1	-1.69186	1.78695e-07	0.999995
	Fat4	-4.43404	1.79999e-07	0.999995
	Srl	-3.30078	1.80964e-07	0.999995
	Sox12	-2.95163	1.88881e-07	0.999995
	Cdh6	-2.70381	1.92253e-07	0.999995
	Itgb1	-1.63984	1.92596e-07	0.999995
	Vldlr	-1.63817	1.92737e-07	0.999995
	Ak6	-1.83695	2.01439e-07	0.999995
	Dgkk	-11.802	2.05394e-07	0.999995
	Eid1	-2.02904	2.08635e-07	0.999994
	Sept6	-1.62687	2.1022e-07	0.999994
	Filip1	-4.41639	2.13549e-07	0.999994
	Tmem169	-1.77285	2.14949e-07	0.999994
	Cemip	-2.30629	2.15783e-07	0.999994
	Dclk2	-1.98402	2.19415e-07	0.999994
	Stk36	-3.6819	2.19987e-07	0.999994
	Idi1	-2.5606	2.22003e-07	0.999994
	Ccser2	-1.7493	2.22848e-07	0.999994
	Edem1	-1.88379	2.26622e-07	0.999994
	Agtpbp1	-1.60569	2.26986e-07	0.999994
	Samd12	-2.85655	2.28586e-07	0.999994
	Neto1	-2.05222	2.29853e-07	0.999994
	Ankra2	-1.68218	2.30971e-07	0.999994
	Podxl2	-1.73911	2.32546e-07	0.999994
	Prc1	-3.47169	2.3574e-07	0.999994
	Stard7	-1.6128	2.37183e-07	0.999994
	Pvrl2	-2.06981	2.38961e-07	0.999994
	Ckap2l	-5.66745	2.48851e-07	0.999994
	Cntnap5b	-2.80576	2.5317e-07	0.999993
	Ret	-3.27542	2.53223e-07	0.999993
	Rhov	-1.87681	2.57874e-07	0.999993
	Mdga2	-1.85352	2.58265e-07	0.999993
	Scml4	-3.99352	2.59442e-07	0.999993
	Nipsnap3b	-2.74765	2.60811e-07	0.999993
	Trove2	-1.86346	2.62731e-07	0.999993
	Thsd7b	-2.57602	2.63402e-07	0.999993
	Picalm	-1.73925	2.64079e-07	0.999993
	Cntnap5a	-2.33957	2.64174e-07	0.999993
	Nkain2	-1.91388	2.65184e-07	0.999993
	Pcdhgb6	-2.53212	2.67644e-07	0.999993
	Fam163a	-2.36796	2.76215e-07	0.999993
	Igf1	-2.77405	2.78888e-07	0.999993
	Vps35	-1.61443	2.78944e-07	0.999993
	Slc43a3	-6.04815	2.80341e-07	0.999993
	Mtpn	-1.66208	2.82718e-07	0.999993
	Pakap	-2.791	2.83996e-07	0.999993
	Rgs19	-1.66234	2.84748e-07	0.999993
	Galnt2	-1.66708	2.86101e-07	0.999993
	Hn1l	-5.36834	2.88933e-07	0.999993
	Dars	-1.65265	2.89937e-07	0.999993
	Pacs2	-1.74419	2.95377e-07	0.999993
	Fdft1	-1.7059	2.95422e-07	0.999992
	Bcl11a	-1.69139	3.00154e-07	0.999992
	Neurod1	-1.84376	3.12288e-07	0.999992
	Gm16532	-1.93138	3.12589e-07	0.999992
	6330419J24Rik	-1.64624	3.1505e-07	0.999992
	Aurkb	-8.29316	3.19964e-07	0.999992
	Mllt11	-2.10813	3.21127e-07	0.999992
	2810417H13Rik	-6.4608	3.23027e-07	0.999992
	Sfxn1	-1.67875	3.24392e-07	0.999992
	H13	-1.73176	3.2449e-07	0.999992
	Loxl2	-5.55773	3.25108e-07	0.999992
	Spc25	-4.58147	3.27563e-07	0.999992
	Hmmr	-4.75535	3.27747e-07	0.999992
	Pcdhga1	-2.67618	3.31236e-07	0.999992
	Kat6a	-1.82349	3.3476e-07	0.999992
	Slc7a5	-1.74261	3.39617e-07	0.999992
	Sez6	-1.83571	3.42739e-07	0.999992
	Ppfia2	-1.60524	3.43526e-07	0.999991
	Slc4a7	-1.97103	3.45024e-07	0.999991
	Lsm12	-1.60495	3.47368e-07	0.999991
	Prrt4	-3.0909	3.47978e-07	0.999991
	Faf1	-1.76481	3.50104e-07	0.999991
	Cd248	-2.07314	3.5068e-07	0.999991
	Lcorl	-2.03554	3.50799e-07	0.999991
	Haus8	-1.86603	3.55055e-07	0.999991
	Tmod3	-1.60512	3.55774e-07	0.999991
	N4bp2	-2.76056	3.56968e-07	0.999991
	Osbpl11	-1.87894	3.58482e-07	0.999991
	Zbtb34	-1.93491	3.59362e-07	0.999991
	Gtf2e1	-1.80975	3.60103e-07	0.999991
	Wdr36	-1.7225	3.62452e-07	0.999991
	Hmgcs2	-2.02998	3.63643e-07	0.999991
	Dhx36	-1.66686	3.70219e-07	0.999991
	Macrod2	-2.18724	3.74247e-07	0.999991
	Gng10	-1.75431	3.81985e-07	0.999991
	Gpr149	-9.79692	3.83872e-07	0.999991
	Ankrd13b	-1.71911	3.8578e-07	0.999991
	Igsf9	-3.53537	3.89118e-07	0.999991
	Dag1	-1.67597	3.8947e-07	0.99999
	Celf6	-1.69596	3.9189e-07	0.99999
	Arid2	-1.76138	3.9189e-07	0.99999
	Elovl5	-1.53311	3.92607e-07	0.99999
	Kdm2b	-3.46608	3.93261e-07	0.99999
	Sbk1	-3.96694	3.96028e-07	0.99999
	Aqp4	-1.83152	4.05089e-07	0.99999
	Ube3c	-1.64779	4.14307e-07	0.99999
	Nupl1	-1.75459	4.17346e-07	0.99999
	Fasn	-2.05227	4.23074e-07	0.99999
	Tnpo1	-2.23444	4.23759e-07	0.99999
	Irgq	-1.5973	4.26664e-07	0.99999
	Dck	-1.62888	4.336e-07	0.99999
	Igbp1b	-12.3535	4.41527e-07	0.99999
	Cilp2	-2.84085	4.436e-07	0.999989
	Lgi2	-2.0998	4.44826e-07	0.999989
	Gdpd1	-1.70384	4.46319e-07	0.999989
	Pcdhga3	-2.25908	4.48399e-07	0.999989
	Acly	-1.71409	4.53095e-07	0.999989
	Ldoc1	-4.91496	4.57406e-07	0.999989
	Cdh15	-3.0154	4.61422e-07	0.999989
	AF357359	-2.09055	4.68172e-07	0.999989
	Pbx3	-2.09136	4.74287e-07	0.999989
	Ska2	-1.7406	4.78412e-07	0.999989
	Zfp322a	-1.70581	4.78774e-07	0.999989
	Casp3	-7.01604	4.78858e-07	0.999989
	Pak2	-1.81912	4.79455e-07	0.999989
	Tceal7	-3.30945	4.79515e-07	0.999989
	Snx29	-2.63947	4.80145e-07	0.999989
	BC005537	-1.58297	4.82654e-07	0.999989
	Tcerg1l	-2.04317	4.92116e-07	0.999989
	Syt9	-2.02595	4.95277e-07	0.999988
	Cldn1	-2.94808	4.98727e-07	0.999988
	Def6	-2.57871	5.08275e-07	0.999988
	Zfp326	-1.7386	5.08886e-07	0.999988
	Impdh1	-1.61705	5.0898e-07	0.999988
	Fignl1	-5.47353	5.09387e-07	0.999988
	St13	-1.67068	5.11308e-07	0.999988
	Nkain3	-6.938	5.12048e-07	0.999988
	Mex3d	-2.22515	5.12868e-07	0.999988
	Whsc1	-1.87718	5.1421e-07	0.999988
	Acot9	-1.71755	5.16929e-07	0.999988
	Gpr6	-4.62861	5.1873e-07	0.999988
	Prpf40a	-1.78147	5.20706e-07	0.999988
	Polr2d	-1.69077	5.2414e-07	0.999988
	Ifi30	-2.26286	5.28874e-07	0.999988
	Samd8	-1.6026	5.30723e-07	0.999988
	Lpcat1	-2.04517	5.31086e-07	0.999988
	Fam188a	-1.61336	5.37553e-07	0.999988
	Chaf1b	-6.53003	5.39047e-07	0.999987
	Rpl22	-1.83122	5.47135e-07	0.999987
	2410131K14Rik	-1.8035	5.5015e-07	0.999987
	Tm7sf2	-1.65538	5.55019e-07	0.999987
	Zbtb41	-2.26359	5.60215e-07	0.999987
	Srgap3	-1.63275	5.61681e-07	0.999987
	Garem	-2.0278	5.69546e-07	0.999987
	Lama4	-2.10765	5.71815e-07	0.999987
	Lphn3	-1.84631	5.76165e-07	0.999987
	Brox	-1.66538	5.77613e-07	0.999987
	Nsg1	-2.2977	5.78167e-07	0.999987
	Hn1	-2.77716	5.814e-07	0.999987
	Col9a3	-1.61494	5.86125e-07	0.999987
	Nr4a3	-3.4408	5.90287e-07	0.999987
	Gspt1	-1.59136	5.91271e-07	0.999986
	CK137956	-2.92495	6.00721e-07	0.999986
	Dhx29	-1.82356	6.01952e-07	0.999986
	Ndst1	-1.70938	6.05387e-07	0.999986
	Lypd6b	-1.68526	6.0543e-07	0.999986
	Zfp760	-2.14832	6.06661e-07	0.999986
	Pabpc5	-3.93863	6.1114e-07	0.999986
	Nusap1	-2.97701	6.13033e-07	0.999986
	Dchs1	-4.03806	6.16149e-07	0.999986
	Parp11	-1.97408	6.23091e-07	0.999986
	Amer3	-1.71243	6.28097e-07	0.999986
	Cdc16	-1.54809	6.29611e-07	0.999986
	Kcnd2	-1.53272	6.3444e-07	0.999986
	Kcnn1	-1.78074	6.3646e-07	0.999986
	Mid2	-1.77418	6.45484e-07	0.999986
	Nbea	-1.66866	6.45761e-07	0.999985
	Tmem158	-1.6954	6.45824e-07	0.999985
	Pcnx	-1.57551	6.47782e-07	0.999985
	Aph1b	-1.87071	6.48635e-07	0.999985
	Mapk1ip1l	-1.65537	6.49965e-07	0.999985
	Pbrm1	-1.93535	6.56674e-07	0.999985
	Cpsf2	-1.67703	6.57615e-07	0.999985
	H3f3a	-1.88523	6.5996e-07	0.999985
	B3glct	-1.90296	6.60149e-07	0.999985
	Dstn	-1.75911	6.72673e-07	0.999985
	Trp53bp1	-1.69491	6.7923e-07	0.999985
	Cenpc1	-1.75589	6.79817e-07	0.999985
	Eif4a1	-1.79158	6.81682e-07	0.999985
	Foxo6	-2.4089	6.87399e-07	0.999985
	Pcdhga6	-2.26497	6.93722e-07	0.999985
	Tex15	-11.6194	6.96561e-07	0.999984
	Rhobtb1	-2.21981	6.97553e-07	0.999984
	Vasp	-2.48166	7.00242e-07	0.999984
	Arhgef26	-2.1954	7.01069e-07	0.999984
	Hspd1	-1.54196	7.01188e-07	0.999984
	Rasa1	-1.78064	7.06253e-07	0.999984
	Bcl9l	-1.926	7.09423e-07	0.999984
	Kmt2e	-1.64705	7.11659e-07	0.999984
	Acot1	-2.23745	7.14976e-07	0.999984
	Ddx11	-4.60475	7.16022e-07	0.999984
	Vsig2	-1.97301	7.16535e-07	0.999984
	Popdc3	-11.7879	7.19314e-07	0.999984
	Foxm1	-3.41484	7.20391e-07	0.999984
	Dync1i1	-1.59186	7.23486e-07	0.999984
	Lmnb1	-4.39458	7.23857e-07	0.999984
	Smarca1	-1.74326	7.31829e-07	0.999984
	Ncaph	-3.16025	7.4061e-07	0.999984
	Arl8a	-1.67627	7.41498e-07	0.999984
	Frem2	-4.75305	7.41914e-07	0.999984
	Srgap1	-6.26631	7.45115e-07	0.999984
	Satb1	-1.53024	7.61912e-07	0.999984
	Rufy3	-1.6335	7.6809e-07	0.999983
	Ctr9	-1.59704	7.69183e-07	0.999983
	Cbx3	-1.83592	7.7783e-07	0.999983
	Krt1	-2.4543	7.837e-07	0.999983
	Dync1li1	-1.62501	7.85251e-07	0.999983
	Ralgds	-1.58977	7.88316e-07	0.999983
	Arhgap29	-1.83773	7.93384e-07	0.999983
	Mmgt1	-1.63536	8.072e-07	0.999983
	Ston1	-2.91619	8.09985e-07	0.999982
	Dhx32	-1.62792	8.10186e-07	0.999982
	Slc35f2	-2.90586	8.49604e-07	0.999982
	Ptprg	-1.70006	8.61175e-07	0.999982
	Slc6a13	-1.96662	8.65503e-07	0.999981
	Gmds	-1.84725	8.67213e-07	0.999981
	Calb2	-2.34513	8.68902e-07	0.999981
	Smad1	-1.75012	8.69316e-07	0.999981
	Capza1	-2.07172	8.75503e-07	0.999981
	2002-08-01	-2.0649	8.82884e-07	0.999981
	B3galt1	-1.62723	8.84569e-07	0.999981
	Vangl2	-2.12245	8.86498e-07	0.999981
	Mfap2	-2.48627	8.90425e-07	0.999981
	Nop56	-1.59025	8.91095e-07	0.999981
	Tagln2	-1.77693	8.91604e-07	0.999981
	Nes	-3.03433	8.95842e-07	0.999981
	Foxp1	-1.58543	9.0055e-07	0.999981
	Tgfb2	-2.37095	9.0389e-07	0.999981
	Alg2	-1.52658	9.08875e-07	0.999981
	Eif3a	-1.66552	9.09424e-07	0.99998
	Bmpr2	-1.66439	9.1481e-07	0.99998
	Tmem74	-2.91714	9.17188e-07	0.99998
	Epn3	-3.92413	9.18257e-07	0.99998
	Pnma2	-1.5733	9.25211e-07	0.99998
	Arg2	-3.76297	9.25902e-07	0.99998
	Mapkbp1	-1.58568	9.30746e-07	0.99998
	Chfr	-1.59207	9.38841e-07	0.99998
	Ypel1	-1.68658	9.39015e-07	0.99998
	Ept1	-1.55358	9.40096e-07	0.99998
	Bgn	-1.7293	9.4611e-07	0.99998
	Fyn	-1.58763	9.47109e-07	0.99998
	Vav2	-3.61463	9.4944e-07	0.99998
	Fzd9	-2.06103	9.49754e-07	0.99998
	Fam196b	-3.84676	9.53078e-07	0.99998
	Hivep1	-1.72285	9.74046e-07	0.99998
	Wdr44	-1.73718	9.78321e-07	0.999979
	Btbd1	-1.52981	9.80634e-07	0.999979
	Neil3	-8.79609	9.81592e-07	0.999979
	Champ1	-1.7519	9.9605e-07	0.999979
	Stmn1	-2.00279	1.00329e-06	0.999979
	Sox7	-2.71483	1.00372e-06	0.999979
	Agfg1	-1.63196	1.00806e-06	0.999979
	Plcxd2	-1.93864	1.0101e-06	0.999979
	Pcm1	-1.67896	1.01472e-06	0.999979
	Stt3a	-1.60491	1.02122e-06	0.999979
	Dcaf15	-1.83231	1.02822e-06	0.999978
	Bhlhb9	-1.51415	1.03005e-06	0.999978
	L3mbtl4	-4.69049	1.04314e-06	0.999978
	Kif26b	-5.30567	1.04504e-06	0.999978
	Serbp1	-1.55788	1.04677e-06	0.999978
	Thbs1	-4.19597	1.04748e-06	0.999978
	Gpr64	-5.56809	1.0553e-06	0.999978
	Hddc2	-1.68799	1.05638e-06	0.999978
	Cic	-1.64981	1.05879e-06	0.999978
	Kars	-1.59426	1.06542e-06	0.999978
	Spin1	-1.54721	1.06566e-06	0.999978
	Rgmb	-1.78848	1.0797e-06	0.999978
	Eif2s1	-1.60391	1.08408e-06	0.999977
	Sowahc	-2.28605	1.09022e-06	0.999977
	Kcnq4	-2.07377	1.09474e-06	0.999977
	Basp1	-1.85698	1.09524e-06	0.999977
	Ascc3	-2.00491	1.10491e-06	0.999977
	Slc36a4	-1.76171	1.12316e-06	0.999977
	Samd11	-2.71212	1.12615e-06	0.999977
	Fabp7	-11.3495	1.12767e-06	0.999977
	Mark4	-1.66661	1.14548e-06	0.999977
	3110043O21Rik	-1.7354	1.16365e-06	0.999976
	Jmy	-1.62456	1.16629e-06	0.999976
	Abca1	-2.05539	1.16727e-06	0.999976
	Atp8a2	-1.7717	1.17433e-06	0.999976
	Coro1c	-1.67446	1.17725e-06	0.999976
	Gmip	-3.2785	1.18766e-06	0.999976
	Gtf2h5	-1.63125	1.19751e-06	0.999976
	Hspa13	-1.59977	1.19932e-06	0.999975
	Npm3	-2.15337	1.20189e-06	0.999975
	Lix1l	-2.4481	1.2032e-06	0.999975
	Elovl6	-1.4936	1.20629e-06	0.999975
	Mical1	-2.29271	1.20659e-06	0.999975
	Pcdh12	-7.72672	1.21185e-06	0.999975
	Suv420h2	-1.63618	1.22004e-06	0.999975
	Drd2	-3.23921	1.2339e-06	0.999975
	Igsf1	-5.65479	1.23412e-06	0.999975
	Wdr47	-1.55416	1.23654e-06	0.999975
	Tspan4	-1.70093	1.23737e-06	0.999975
	Fam174b	-1.51744	1.23905e-06	0.999975
	Smc6	-1.60404	1.24408e-06	0.999975
	Ache	-1.6863	1.25097e-06	0.999975
	Rap1b	-1.57356	1.25422e-06	0.999974
	Cnn2	-1.76363	1.26992e-06	0.999974
	Tpp2	-1.58777	1.28391e-06	0.999974
	2700038G22Rik	-3.67075	1.28568e-06	0.999974
	Aff2	-2.78479	1.29075e-06	0.999974
	Wdpcp	-1.89918	1.29232e-06	0.999974
	Pafah1b3	-5.22701	1.29451e-06	0.999974
	Klhl25	-2.31388	1.29509e-06	0.999974
	Tmsb10	-2.7961	1.30245e-06	0.999974
	Zfp518b	-2.26686	1.30766e-06	0.999974
	L3mbtl1	-1.69231	1.31027e-06	0.999973
	Knstrn	-3.15531	1.31741e-06	0.999973
	Txndc17	-1.66516	1.33201e-06	0.999973
	Naa25	-1.75133	1.33215e-06	0.999973
	Ldb2	-1.77418	1.33371e-06	0.999973
	F730043M19Rik	-2.1955	1.34245e-06	0.999973
	Bach1	-2.40714	1.34778e-06	0.999973
	2700094K13Rik	-1.66197	1.34819e-06	0.999973
	Igfbp2	-1.60212	1.36034e-06	0.999973
	Cct4	-1.6019	1.3732e-06	0.999973
	Ercc8	-1.74163	1.37776e-06	0.999972
	Tulp4	-1.8764	1.3801e-06	0.999972
	Nol9	-1.59165	1.39259e-06	0.999972
	Hsd17b7	-1.68886	1.39364e-06	0.999972
	Top1	-1.63904	1.4066e-06	0.999972
	Zfp644	-1.55284	1.41487e-06	0.999972
	Rrm1	-1.89645	1.423e-06	0.999972
	Qser1	-2.26553	1.44904e-06	0.999971
	Apeh	-1.70335	1.45116e-06	0.999971
	Arcn1	-1.545	1.45227e-06	0.999971
	Nyap1	-1.71309	1.46325e-06	0.999971
	Racgap1	-2.03453	1.46677e-06	0.999971
	Lancl3	-2.91022	1.47385e-06	0.999971
	Dact1	-3.24035	1.47812e-06	0.999971
	Plk4	-2.67959	1.48157e-06	0.999971
	Sept2	-1.58943	1.49367e-06	0.99997
	Cul2	-1.5444	1.49591e-06	0.99997
	Pou3f2	-1.81627	1.49718e-06	0.99997
	Vash2	-9.33989	1.50057e-06	0.99997
	Dnaja1	-1.54545	1.50753e-06	0.99997
	A530058N18Rik	-2.67932	1.51403e-06	0.99997
	Snx6	-1.73411	1.52189e-06	0.99997
	Gpatch2l	-1.52103	1.52898e-06	0.99997
	Mtap	-1.93752	1.54115e-06	0.99997
	Dsel	-2.01545	1.54543e-06	0.999969
	Ncam2	-1.99921	1.55161e-06	0.999969
	Sulf2	-1.6016	1.55815e-06	0.999969
	Clcn5	-2.53915	1.57278e-06	0.999969
	Dse	-2.38046	1.57718e-06	0.999969
	Ankfy1	-1.62646	1.59735e-06	0.999969
	Lgals7	-6.62665	1.60054e-06	0.999969
	Actr2	-1.50563	1.61999e-06	0.999968
	Tmem28	-2.10192	1.62284e-06	0.999968
	Ets1	-2.17897	1.62589e-06	0.999968
	Dda1	-1.53741	1.64839e-06	0.999968
	Mapt	-3.38219	1.65017e-06	0.999968
	Il2rg	-3.07064	1.65036e-06	0.999968
	Trim35	-1.52391	1.65385e-06	0.999968
	Gnaz	-1.62991	1.68614e-06	0.999968
	Arhgap20	-1.65836	1.68918e-06	0.999967
	Cct2	-1.57092	1.69203e-06	0.999967
	Psme1	-1.76252	1.69292e-06	0.999967
	Rabif	-1.52961	1.69336e-06	0.999967
	Dcc	-2.33883	1.69908e-06	0.999967
	Tmem167	-1.71108	1.70338e-06	0.999967
	Zcchc14	-1.71105	1.72822e-06	0.999967
	Adam12	-3.06253	1.73056e-06	0.999966
	Ccdc6	-1.63835	1.74521e-06	0.999966
	Slc44a5	-2.74394	1.75422e-06	0.999966
	Gsto1	-1.63047	1.76208e-06	0.999966
	Fam69a	-1.52516	1.77104e-06	0.999966
	Ngfr	-5.17056	1.77309e-06	0.999966
	Hcrtr1	-2.88107	1.78211e-06	0.999966
	Bub1	-18.1304	1.79011e-06	0.999965
	Eif3l	-1.51168	1.80515e-06	0.999965
	Rnf19b	-1.59604	1.81096e-06	0.999965
	Zfp955b	-1.85237	1.81543e-06	0.999965
	Htra3	-2.03251	1.82322e-06	0.999965
	Mcmbp	-1.81047	1.82536e-06	0.999965
	Abracl	-1.92139	1.83188e-06	0.999965
	Polr3k	-1.62733	1.83691e-06	0.999965
	Ablim3	-2.40486	1.84642e-06	0.999965
	Clcn4-2	-1.50165	1.85126e-06	0.999964
	Nap1l3	-1.5659	1.85908e-06	0.999964
	Col1a1	-2.1825	1.86897e-06	0.999964
	Srsf3	-1.675	1.90196e-06	0.999964
	Islr2	-2.8846	1.90408e-06	0.999964
	Abcd3	-1.46642	1.91094e-06	0.999964
	Erh	-1.7935	1.91254e-06	0.999963
	Pcdh18	-2.25223	1.9138e-06	0.999963
	Lss	-1.78617	1.93907e-06	0.999963
	Lppr4	-1.64967	1.96308e-06	0.999963
	Cbll1	-1.59647	1.97729e-06	0.999963
	Cybrd1	-3.76497	1.98127e-06	0.999962
	Kidins220	-1.66201	2.06118e-06	0.999962
	Ttc13	-1.59103	2.06971e-06	0.999961
	Atat1	-2.67059	2.07822e-06	0.999961
	Atp13a3	-1.59678	2.09441e-06	0.999961
	Npas3	-2.01041	2.0952e-06	0.99996
	Zbtb10	-2.45905	2.09667e-06	0.99996
	Supt20	-1.7818	2.11027e-06	0.99996
	Psmc3ip	-2.57224	2.12004e-06	0.99996
	Samd5	-2.21184	2.12464e-06	0.99996
	S100pbp	-1.75143	2.14947e-06	0.99996
	Aff3	-1.69338	2.20123e-06	0.99996
	A330102I10Rik	-2.20568	2.21275e-06	0.999959
	Lmbrd2	-1.98255	2.21725e-06	0.999959
	C1d	-1.71884	2.22504e-06	0.999958
	Cdc42	-1.62868	2.26886e-06	0.999958
	Itsn1	-1.77498	2.2719e-06	0.999958
	Ramp2	-1.62684	2.28308e-06	0.999958
	Cers6	-1.86612	2.28647e-06	0.999957
	Sbf2	-1.8491	2.28987e-06	0.999957
	Pspc1	-1.56614	2.29886e-06	0.999957
	Hdgfrp3	-1.58445	2.29976e-06	0.999957
	Psip1	-1.59471	2.3078e-06	0.999957
	D430036J16Rik	-2.26264	2.32125e-06	0.999957
	Akap6	-1.66609	2.34988e-06	0.999957
	Actr1a	-1.51935	2.35528e-06	0.999956
	Spon2	-31.293	2.36517e-06	0.999956
	Cadm1	-1.73145	2.37511e-06	0.999956
	Ykt6	-1.57028	2.38303e-06	0.999956
	1110012L19Rik	-1.69701	2.38617e-06	0.999956
	Prph	-2.3194	2.39002e-06	0.999956
	Cenph	-3.40013	2.39238e-06	0.999956
	Arhgef7	-1.50075	2.39784e-06	0.999956
	Rcbtb2	-1.84078	2.41074e-06	0.999956
	Prkx	-2.08525	2.42087e-06	0.999955
	Itgb3	-2.38909	2.42198e-06	0.999955
	Phf10	-1.55274	2.42966e-06	0.999955
	Stard3nl	-1.52856	2.43399e-06	0.999955
	Rps2	-1.62741	2.43522e-06	0.999955
	Lrig1	-1.6255	2.43764e-06	0.999955
	Prmt1	-1.89543	2.43982e-06	0.999955
	Crabp1	-14.7302	2.45243e-06	0.999955
	Zdhhc9	-1.57204	2.4574e-06	0.999955
	Tdrkh	-1.64084	2.4621e-06	0.999955
	Anapc1	-1.6022	2.46232e-06	0.999955
	Rps26	-1.70479	2.46248e-06	0.999955
	Nr2f2	-2.14138	2.46299e-06	0.999955
	Nkain1	-2.34034	2.46811e-06	0.999955
	Nifk	-1.60433	2.47419e-06	0.999955
	Sipa1	-1.61011	2.48637e-06	0.999954
	Vac14	-1.71299	2.4926e-06	0.999954
	St6gal2	-2.01106	2.5142e-06	0.999954
	Zfp770	-1.67801	2.51864e-06	0.999954
	Ust	-1.93484	2.54281e-06	0.999954
	Wdr5	-1.56967	2.555e-06	0.999953
	Xpo1	-1.65764	2.56989e-06	0.999953
	Gal	-41.8115	2.57679e-06	0.999953
	Dbndd1	-1.92252	2.59015e-06	0.999953
	Rnf180	-2.09258	2.60063e-06	0.999953
	Tbl1x	-1.80142	2.60118e-06	0.999952
	Wwtr1	-1.88003	2.60152e-06	0.999952
	Jmjd4	-1.58734	2.60315e-06	0.999952
	Ube2e3	-1.59509	2.61157e-06	0.999952
	Ttc28	-4.82354	2.61198e-06	0.999952
	Supt3	-1.77105	2.62072e-06	0.999952
	Ccdc80	-1.64646	2.62662e-06	0.999952
	Actn2	-1.81403	2.62706e-06	0.999952
	Ascl1	-2.81433	2.62948e-06	0.999952
	Snord19	-3.51561	2.6315e-06	0.999952
	Wnt7b	-2.15848	2.65604e-06	0.999952
	Slc26a6	-1.99228	2.67136e-06	0.999952
	Cmtm3	-1.77115	2.70422e-06	0.999951
	Arhgef28	-1.77505	2.70515e-06	0.999951
	Bach2	-3.96353	2.73764e-06	0.999951
	Slc16a13	-1.8407	2.74925e-06	0.99995
	Myo1c	-1.84448	2.75648e-06	0.99995
	Dppa5a	-11.8061	2.77575e-06	0.99995
	Ywhae	-1.74466	2.77806e-06	0.99995
	Ccdc50	-1.70959	2.80064e-06	0.99995
	Stau2	-1.52016	2.80168e-06	0.999949
	Uhrf1	-4.23806	2.81729e-06	0.999949
	Map2	-1.62194	2.8361e-06	0.999949
	Rspry1	-1.62563	2.84595e-06	0.999949
	Nxnl2	-12.5537	2.84742e-06	0.999949
	Zcchc12	-1.74336	2.86717e-06	0.999949
	Tshz2	-3.57448	2.87105e-06	0.999948
	Farsb	-1.48703	2.87923e-06	0.999948
	Mvb12b	-1.54934	2.93018e-06	0.999948
	Ppp2r2a	-1.42504	2.96979e-06	0.999947
	Pno1	-1.6014	2.98208e-06	0.999947
	Ppp1r14b	-2.92706	3.03025e-06	0.999947
	Ywhaq	-1.60228	3.0495e-06	0.999946
	Dis3	-2.0207	3.05046e-06	0.999946
	Ccdc138	-2.04996	3.05312e-06	0.999946
	Snap91	-1.6207	3.06955e-06	0.999946
	Slco1c1	-1.58821	3.07454e-06	0.999945
	Cks2	-3.35642	3.08692e-06	0.999945
	Usp6nl	-1.7293	3.11735e-06	0.999945
	Ubxn7	-1.76639	3.15633e-06	0.999945
	Kpna4	-1.60528	3.15847e-06	0.999944
	Cdv3	-1.52289	3.19178e-06	0.999944
	Tppp3	-1.57056	3.19571e-06	0.999943
	Rybp	-1.75614	3.20807e-06	0.999943
	Tmem170b	-1.4972	3.22871e-06	0.999943
	1190002F15Rik	-14.3198	3.23603e-06	0.999943
	Clrn1	-4.67256	3.2374e-06	0.999943
	Klk8	-6.42007	3.27279e-06	0.999943
	C330027C09Rik	-2.49126	3.27324e-06	0.999942
	Paqr3	-1.94179	3.27433e-06	0.999942
	4921524J17Rik	-1.74188	3.29842e-06	0.999942
	Camsap2	-1.59531	3.3121e-06	0.999942
	Ehbp1	-1.53121	3.31367e-06	0.999942
	Pcdhgc3	-1.86091	3.31702e-06	0.999942
	Tmsb4x	-1.7079	3.34989e-06	0.999942
	Nop2	-1.55496	3.38453e-06	0.999941
	Asnsd1	-1.61298	3.41536e-06	0.999941
	Dbf4	-3.77256	3.43005e-06	0.99994
	Lats1	-1.73716	3.43331e-06	0.99994
	Ogn	-2.37389	3.44178e-06	0.99994
	Nol4l	-1.96478	3.46355e-06	0.99994
	Sppl2b	-1.49244	3.49583e-06	0.999939
	Pld2	-1.70153	3.51054e-06	0.999939
	Map6	-1.52668	3.51148e-06	0.999939
	Fam171b	-1.71116	3.53006e-06	0.999939
	Ap3s1	-1.65387	3.53328e-06	0.999938
	Mapk15	-25.6108	3.53562e-06	0.999938
	Alg9	-1.71563	3.55072e-06	0.999938
	Srsf12	-1.69299	3.57979e-06	0.999938
	2610002M06Rik	-1.54443	3.58764e-06	0.999938
	Gja4	-2.04539	3.58911e-06	0.999938
	Armcx4	-1.62786	3.59225e-06	0.999938
	Ahsa2	-1.88556	3.61266e-06	0.999938
	Col4a5	-2.91555	3.61873e-06	0.999937
	Pcdhb7	-1.85063	3.6433e-06	0.999937
	Vit	-4.17716	3.64701e-06	0.999937
	Tmem150a	-1.83038	3.68973e-06	0.999937
	Myo18b	-3.53671	3.72261e-06	0.999936
	Tmem210	-2.26391	3.72303e-06	0.999936
	Cog5	-1.70781	3.77558e-06	0.999936
	A2m	-7.59757	3.7809e-06	0.999935
	Rap2c	-1.64652	3.78336e-06	0.999935
	Asic1	-1.47168	3.79108e-06	0.999935
	Elavl3	-1.72132	3.79493e-06	0.999935
	Cdkn2c	-2.00211	3.80235e-06	0.999935
	Bag2	-1.62051	3.8388e-06	0.999934
	Clvs1	-1.83513	3.83889e-06	0.999934
	Hbq1b	-5.23538	3.86281e-06	0.999934
	6530402F18Rik	-2.05682	3.91889e-06	0.999934
	Shisa6	-6.90714	3.92668e-06	0.999933
	Pde4d	-1.50561	3.94303e-06	0.999933
	Arxes2	-1.67647	3.95211e-06	0.999932
	Prpf38a	-1.54292	3.961e-06	0.999932
	Rad23b	-1.48266	3.98222e-06	0.999932
	Pcdhga2	-2.338	3.99887e-06	0.999932
	Polr1e	-2.14311	4.00894e-06	0.999932
	Fgf10	-1.91677	4.02387e-06	0.999931
	Prrc1	-1.72747	4.02454e-06	0.999931
	A830082N09Rik	-1.78118	4.0354e-06	0.999931
	Amn	-1.81489	4.05788e-06	0.999931
	Sec61a1	-1.52852	4.07522e-06	0.999931
	Med13	-1.57611	4.07883e-06	0.99993
	Slc38a10	-1.52513	4.13762e-06	0.99993
	Tacr3	-2.66838	4.15245e-06	0.99993
	Ppm1g	-1.53041	4.15626e-06	0.999929
	Plcxd3	-2.57017	4.17671e-06	0.999929
	A730056A06Rik	-2.1614	4.22715e-06	0.999929
	Klf12	-2.15633	4.24217e-06	0.999928
	St6galnac5	-2.29288	4.24912e-06	0.999928
	Adss	-1.51417	4.2548e-06	0.999928
	Clasp1	-1.53703	4.30573e-06	0.999928
	Gpr139	-78.7386	4.32231e-06	0.999927
	Lgalsl	-1.49714	4.38292e-06	0.999927
	Ankrd12	-1.75045	4.42639e-06	0.999926
	Pcdha1	-3.24946	4.4359e-06	0.999925
	Cdh9	-1.81727	4.43699e-06	0.999925
	Zfp618	-3.5293	4.44606e-06	0.999925
	Smarce1	-1.67845	4.458e-06	0.999925
	Zfp46	-1.4445	4.46042e-06	0.999925
	Rgs5	-1.82969	4.46482e-06	0.999925
	Afap1l2	-1.75393	4.46971e-06	0.999925
	Myl6b	-1.65441	4.52847e-06	0.999925
	Zfml	-1.52699	4.52989e-06	0.999924
	Nkap	-1.79022	4.5714e-06	0.999924
	BC089491	-2.86661	4.57587e-06	0.999923
	Fkbp10	-1.67314	4.60333e-06	0.999923
	Ppm1e	-1.47441	4.62131e-06	0.999923
	Zc4h2	-1.62854	4.63461e-06	0.999923
	Cbx5	-1.53586	4.64917e-06	0.999922
	Eif4g1	-1.53316	4.70787e-06	0.999922
	Tk1	-3.55153	4.73307e-06	0.999921
	Sdc1	-8.9554	4.73842e-06	0.999921
	Zfp580	-1.5894	4.76712e-06	0.999921
	Lor	-1.68791	4.80404e-06	0.999921
	Kctd4	-1.72347	4.85395e-06	0.99992
	Utp18	-1.58201	4.86008e-06	0.999919
	Ash2l	-1.64099	4.87113e-06	0.999919
	Gphn	-1.44223	4.93397e-06	0.999919
	Homer2	-1.59355	4.951e-06	0.999918
	Brwd3	-2.38835	4.95784e-06	0.999918
	Slc39a11	-1.80777	4.96569e-06	0.999918
	Aff4	-1.46544	4.9697e-06	0.999918
	Slc26a7	-4.51962	4.98885e-06	0.999918
	Tcp11l1	-2.36306	5.00714e-06	0.999917
	Ncl	-1.52063	5.03247e-06	0.999917
	Nipa1	-1.52222	5.07674e-06	0.999917
	Zfp266	-1.71476	5.11012e-06	0.999916
	Lmo7	-1.56712	5.13122e-06	0.999916
	Snord71	-5.35064	5.1435e-06	0.999915
	Gdf10	-2.50306	5.14779e-06	0.999915
	Gxylt2	-4.57031	5.17203e-06	0.999915
	Fry	-1.53163	5.1955e-06	0.999915
	Cacybp	-1.63316	5.2044e-06	0.999915
	Prkab2	-1.58519	5.24601e-06	0.999914
	Itga5	-2.20893	5.26296e-06	0.999914
	Farp1	-1.74491	5.28725e-06	0.999914
	Selt	-1.46983	5.35732e-06	0.999913
	Mcm3	-2.351	5.36452e-06	0.999912
	Vcp	-1.43158	5.3812e-06	0.999912
	Rcor3	-1.64216	5.38216e-06	0.999912
	Rbms1	-1.76265	5.42869e-06	0.999912
	B3gnt5	-13.9962	5.44948e-06	0.999911
	Uba1	-1.58627	5.48821e-06	0.999911
	Cdc20	-3.64226	5.54272e-06	0.999911
	Mmp2	-2.64786	5.55421e-06	0.99991
	Ssx2ip	-1.58845	5.55902e-06	0.99991
	Ttl	-1.55789	5.63029e-06	0.99991
	Kdm4a	-1.5516	5.63917e-06	0.999909
	Kcnn3	-2.04678	5.66769e-06	0.999908
	Atxn10	-1.5891	5.67713e-06	0.999908
	Nynrin	-3.0268	5.7053e-06	0.999908
	Ckap2	-4.24821	5.72494e-06	0.999908
	Lhpp	-1.96692	5.75767e-06	0.999907
	Tsn	-1.59763	5.7721e-06	0.999907
	Brip1os	-1.98641	5.84384e-06	0.999907
	Nkd2	-4.55083	5.85409e-06	0.999906
	Pik3cd	-1.62058	5.9581e-06	0.999906
	Pcdhb19	-2.22296	5.98408e-06	0.999904
	Mc5r	-5.044	5.98689e-06	0.999904
	Slc40a1	-1.76467	5.99637e-06	0.999904
	Kdelr2	-1.46964	6.08943e-06	0.999904
	Wdfy1	-1.69014	6.09514e-06	0.999902
	Ska3	-3.7645	6.12024e-06	0.999902
	Fam3c	-1.45783	6.1519e-06	0.999902
	Slc6a6	-1.50942	6.20287e-06	0.999901
	Arpc2	-1.5348	6.27312e-06	0.999901
	Gnao1	-1.50075	6.3644e-06	0.9999
	Efnb2	-1.49768	6.38799e-06	0.999899
	Ect2	-5.22961	6.39128e-06	0.999898
	Lpar2	-6.40984	6.40973e-06	0.999898
	Cpne8	-2.03117	6.462e-06	0.999898
	Gmps	-1.71414	6.46376e-06	0.999897
	Slc22a23	-1.47856	6.4691e-06	0.999897
	Ppp2r5e	-1.47816	6.47051e-06	0.999897
	Fig4	-1.53123	6.49491e-06	0.999897
	Dr1	-1.46584	6.50425e-06	0.999897
	Psd2	-1.72916	6.51345e-06	0.999897
	Zeb2	-1.66467	6.52325e-06	0.999897
	Mef2a	-1.53576	6.55728e-06	0.999896
	Zfpm2	-1.81829	6.59568e-06	0.999896
	Pole4	-1.63841	6.67239e-06	0.999895
	4930427A07Rik	-3.04716	6.7346e-06	0.999894
	Abi2	-1.4469	6.73861e-06	0.999894
	Prim1	-2.20085	6.77699e-06	0.999894
	Nono	-1.64367	6.81988e-06	0.999893
	Gm5124	-1.89277	6.85817e-06	0.999892
	Gopc	-1.45716	6.88413e-06	0.999892
	Zfp458	-2.79019	6.98564e-06	0.999892
	Myef2	-1.60715	7.0162e-06	0.99989
	Ndnf	-2.63097	7.04671e-06	0.99989
	Cdca2	-9.66602	7.04844e-06	0.999889
	Dirc2	-1.46907	7.08476e-06	0.999889
	Ica1l	-1.4585	7.0918e-06	0.999889
	Manf	-1.48778	7.09749e-06	0.999889
	Pcdha6-g	-4.14115	7.09846e-06	0.999889
	Rbm26	-1.52034	7.11525e-06	0.999889
	Alg14	-1.6179	7.15526e-06	0.999889
	Elp3	-1.49966	7.1553e-06	0.999888
	Gtf2f2	-1.63656	7.16588e-06	0.999888
	Lsm10	-1.54776	7.19527e-06	0.999888
	Hnrnpd	-1.51894	7.19543e-06	0.999887
	Camta1	-1.47087	7.20161e-06	0.999887
	Abhd17b	-1.5063	7.22667e-06	0.999887
	Tnks2	-1.50336	7.24845e-06	0.999887
	Nab1	-1.61513	7.26659e-06	0.999887
	Prokr2	-19.7564	7.32508e-06	0.999887
	Cdkl5	-2.263	7.35184e-06	0.999886
	Lsm5	-2.41186	7.35457e-06	0.999885
	Ube2cbp	-2.85056	7.36027e-06	0.999885
	Ubash3b	-1.73121	7.39221e-06	0.999885
	Tfr2	-1.85675	7.41467e-06	0.999885
	Hnrnpa2b1	-1.60632	7.42991e-06	0.999885
	AU021092	-1.83832	7.5546e-06	0.999884
	Rbm15b	-1.51837	7.58243e-06	0.999883
	Gulp1	-2.30374	7.61065e-06	0.999882
	Tmx1	-1.5364	7.69024e-06	0.999882
	Pde9a	-1.71425	7.69596e-06	0.999881
	Prkrir	-1.48254	7.73436e-06	0.999881
	Banf1	-1.65013	7.7842e-06	0.99988
	Troap	-6.96978	7.79288e-06	0.99988
	Trim67	-43.3702	7.79367e-06	0.99988
	Rbmx	-1.78711	7.79848e-06	0.99988
	Samhd1	-1.79236	7.8694e-06	0.99988
	Bok	-1.56386	7.8988e-06	0.999879
	March6	-1.46969	7.91145e-06	0.999878
	Hnrnpab	-1.71243	7.92736e-06	0.999878
	Nucb2	-1.63528	7.96129e-06	0.999878
	Gm5868	-26.1444	8.00411e-06	0.999877
	Cadm2	-1.58046	8.07159e-06	0.999877
	Arhgdib	-1.63227	8.08307e-06	0.999876
	Mef2c	-1.81266	8.19179e-06	0.999876
	Pdia3	-1.49642	8.19468e-06	0.999874
	Klhl28	-1.78685	8.21613e-06	0.999874
	Raf1	-1.46016	8.23703e-06	0.999874
	Pvrl1	-1.4768	8.24768e-06	0.999874
	Nxph2	-2.42491	8.25595e-06	0.999874
	Nfib	-1.79278	8.28464e-06	0.999874
	Etf1	-1.47473	8.31075e-06	0.999873
	Bloc1s6	-1.57587	8.3296e-06	0.999873
	Sox6	-1.76568	8.37564e-06	0.999873
	Pcdh9	-1.54432	8.41401e-06	0.999872
	Limk2	-1.48919	8.44844e-06	0.999872
	Ap1g1	-1.5037	8.44867e-06	0.999871
	Acsl4	-1.63227	8.45184e-06	0.999871
	Cbl	-2.3781	8.49376e-06	0.999871
	Lrfn4	-1.48974	8.58498e-06	0.999871
	Prkag2	-1.45595	8.59382e-06	0.999869
	Sos1	-1.60079	8.61447e-06	0.999869
	Ikbkap	-1.47362	8.66772e-06	0.999869
	Zswim6	-1.68371	8.68828e-06	0.999868
	Rnf217	-1.69844	8.77797e-06	0.999868
	Unc5c	-1.80737	8.81326e-06	0.999867
	Gabrb1	-1.86633	8.81399e-06	0.999866
	Ccdc186	-1.89145	8.8482e-06	0.999866
	Tbck	-1.63599	8.86021e-06	0.999866
	Palld	-2.37221	8.87817e-06	0.999866
	Cbx1	-1.61158	8.8879e-06	0.999866
	Plce1	-2.47331	8.90461e-06	0.999865
	Gpr101	-8.60033	8.91876e-06	0.999865
	Hectd2	-1.68216	8.94508e-06	0.999865
	Dek	-1.51532	9.19616e-06	0.999865
	Fsip1	-7.83505	9.20999e-06	0.999862
	Cd47	-1.61485	9.21835e-06	0.999861
	Copb1	-1.46569	9.2495e-06	0.999861
	Stx12	-1.48476	9.28091e-06	0.999861
	P2rx2	-31.9468	9.32509e-06	0.99986
	Stradb	-1.46438	9.35056e-06	0.99986
	Cr1l	-1.63029	9.49447e-06	0.99986
	Kif18b	-5.97865	9.54903e-06	0.999858
	Cbln4	-2.94083	9.56717e-06	0.999857
	Nup43	-2.09074	9.59468e-06	0.999857
	Lsm14b	-1.52969	9.64582e-06	0.999856
	Nfix	-1.63848	9.67483e-06	0.999856
	Foxk2	-1.44636	9.68493e-06	0.999855
	Cryaa	-7.22138	9.77437e-06	0.999855
	2610203C20Rik	-1.67002	9.80535e-06	0.999854
	Slc35a5	-1.45621	9.82776e-06	0.999854
	Syt14	-1.84341	9.90582e-06	0.999853
	Nfia	-1.5635	9.94985e-06	0.999853
	Rbm12	-1.7625	1.00303e-05	0.999852
	Ccar1	-1.64467	1.00691e-05	0.999851
	Ube2d1	-1.70989	1.0178e-05	0.99985
	Samd10	-1.48804	1.01885e-05	0.999849
	Tmsb15b1	-2.60538	1.02449e-05	0.999849
	Snord45b	-2.96394	1.02673e-05	0.999848
	Mcm2	-2.26255	1.02924e-05	0.999848
	C1galt1	-1.79	1.03159e-05	0.999848
	Sptbn1	-1.51968	1.03424e-05	0.999847
	Ubfd1	-1.49267	1.04088e-05	0.999847
	C2cd2	-1.81566	1.04559e-05	0.999846
	Gtf3a	-1.45518	1.05543e-05	0.999846
	Ptpn20	-11.0278	1.05975e-05	0.999844
	Fam98a	-1.46818	1.05986e-05	0.999844
	Mfhas1	-1.51655	1.06013e-05	0.999844
	Uprt	-2.37907	1.06099e-05	0.999844
	Nav2	-1.53167	1.07205e-05	0.999844
	Srp72	-1.47689	1.0806e-05	0.999842
	Rhoj	-2.27388	1.08695e-05	0.999841
	Phf6	-1.9331	1.08783e-05	0.99984
	Sgcd	-4.01759	1.10712e-05	0.99984
	Snx27	-1.50276	1.10955e-05	0.999838
	Nfe2l3	-2.35945	1.10985e-05	0.999838
	Pcdhb22	-1.78567	1.11201e-05	0.999838
	Tpr	-1.52379	1.1158e-05	0.999837
	Ubac1	-1.40484	1.11744e-05	0.999837
	Cenpf	-9.15838	1.11981e-05	0.999837
	Nxph1	-1.50681	1.1218e-05	0.999836
	Ppp1r12b	-2.0405	1.1224e-05	0.999836
	Ankrd52	-1.71678	1.1256e-05	0.999836
	Tbca	-1.92352	1.12867e-05	0.999836
	Lmod3	-42.0563	1.12883e-05	0.999835
	3830406C13Rik	-1.5112	1.13803e-05	0.999835
	Gm5113	-1.62748	1.13828e-05	0.999834
	Bid	-1.79584	1.13868e-05	0.999834
	Ogfr	-1.46789	1.14126e-05	0.999834
	Ppat	-1.61236	1.14457e-05	0.999834
	Mia3	-1.44795	1.15194e-05	0.999833
	Ccz1	-1.47746	1.1621e-05	0.999832
	Klhl7	-1.49688	1.16553e-05	0.999831
	Oxsr1	-1.45647	1.16746e-05	0.999831
	Srsf2	-1.51658	1.16985e-05	0.99983
	Lta4h	-1.45076	1.17107e-05	0.99983
	Pcdhga12	-1.84416	1.17351e-05	0.99983
	Bcl11b	-1.91704	1.17376e-05	0.99983
	Nudt11	-1.45114	1.17687e-05	0.99983
	Ipo7	-1.59083	1.18254e-05	0.999829
	Nckap5l	-1.51103	1.18361e-05	0.999829
	Lphn2	-1.69688	1.18487e-05	0.999829
	Hnrnpr	-1.54012	1.20362e-05	0.999828
	Med19	-1.44123	1.20522e-05	0.999826
	Pcyt1a	-1.53589	1.20776e-05	0.999826
	Eln	-3.34847	1.22124e-05	0.999826
	Ptbp2	-1.60827	1.22275e-05	0.999824
	Exoc2	-1.48104	1.22434e-05	0.999824
	Epha7	-1.77421	1.22517e-05	0.999824
	Epc1	-1.52329	1.22577e-05	0.999823
	Grik1	-1.66408	1.22723e-05	0.999823
	Ythdf2	-1.51498	1.22851e-05	0.999823
	Rabgap1	-1.40287	1.23075e-05	0.999823
	Rsu1	-1.55673	1.23173e-05	0.999823
	Dbi	-1.69651	1.23702e-05	0.999823
	Txnrd1	-1.60153	1.24173e-05	0.999822
	Gtf2e2	-1.57949	1.25249e-05	0.999821
	Vim	-2.00779	1.25535e-05	0.99982
	Rnf138	-1.76021	1.25672e-05	0.99982
	Ipo11	-1.41776	1.25907e-05	0.99982
	Zfp462	-2.00302	1.26698e-05	0.999819
	Fem1b	-1.47133	1.2696e-05	0.999818
	Lancl2	-1.44183	1.27373e-05	0.999818
	Pcdhac2	-1.89039	1.2837e-05	0.999818
	Zmynd19	-1.49537	1.28826e-05	0.999816
	Lrrc58	-1.45524	1.29245e-05	0.999816
	Rdh13	-1.53279	1.29529e-05	0.999815
	Ppm1j	-7.09367	1.30839e-05	0.999815
	Sik2	-1.78474	1.31092e-05	0.999813
	Nsmce1	-1.61563	1.32677e-05	0.999813
	Agk	-1.58538	1.32911e-05	0.999811
	Nlgn1	-1.58177	1.33253e-05	0.999811
	Rian	-1.63467	1.33566e-05	0.99981
	Tes	-9.06662	1.33875e-05	0.99981
	Bend6	-1.52582	1.34292e-05	0.99981
	Fam117b	-1.52008	1.35272e-05	0.999809
	Scai	-1.53426	1.35806e-05	0.999808
	Fam136a	-1.55452	1.3611e-05	0.999807
	Fzd3	-1.47243	1.37749e-05	0.999807
	Cenpw	-1.96759	1.3959e-05	0.999805
	Arhgap28	-5.81501	1.39728e-05	0.999803
	Mir7061	-3.5133	1.40604e-05	0.999803
	Ptx3	-5.48896	1.42639e-05	0.999802
	Pop4	-1.54526	1.42917e-05	0.999799
	2410018L13Rik	-2.64271	1.45237e-05	0.999799
	Mios	-1.55225	1.45772e-05	0.999796
	Bak1	-1.47923	1.4861e-05	0.999795
	Cenpe	-4.19696	1.4936e-05	0.999792
	Tanc2	-1.43106	1.49524e-05	0.999791
	Zfp609	-1.6262	1.50425e-05	0.999791
	Smc5	-1.57552	1.50736e-05	0.99979
	Lrch2	-1.74636	1.51059e-05	0.99979
	Cntnap2	-1.59953	1.53657e-05	0.999789
	2700081O15Rik	-2.3891	1.54235e-05	0.999786
	Ctif	-1.52548	1.54271e-05	0.999785
	Capn7	-1.54846	1.54594e-05	0.999785
	Pafah1b1	-1.51965	1.55417e-05	0.999785
	Tm4sf5	-11.4031	1.5629e-05	0.999784
	Pfkfb1	-3.64492	1.5691e-05	0.999783
	Slx4ip	-2.06592	1.57151e-05	0.999782
	Mtx2	-1.46601	1.57551e-05	0.999782
	Nrxn1	-1.46252	1.58321e-05	0.999782
	Ctsw	-3.92035	1.58518e-05	0.999781
	Smoc1	-1.7098	1.58783e-05	0.99978
	Hmbox1	-2.01331	1.58963e-05	0.99978
	Cotl1	-1.9272	1.59905e-05	0.99978
	Mamdc2	-2.80437	1.60106e-05	0.999779
	Cpd	-1.5214	1.60448e-05	0.999779
	Fancd2	-2.10927	1.61897e-05	0.999778
	Zfp945	-1.75082	1.62239e-05	0.999776
	Ncoa6	-1.48127	1.62673e-05	0.999776
	Syap1	-1.49283	1.62705e-05	0.999776
	Igsf10	-3.19601	1.66465e-05	0.999775
	Hs2st1	-1.4504	1.66895e-05	0.999771
	Dhrs7c	#NAME?	1.67113e-05	0.999771
	Gfpt1	-1.48664	1.67119e-05	0.99977
	Klhl14	-2.49301	1.67643e-05	0.99977
	Smyd2	-1.49843	1.67972e-05	0.99977
	Znhit6	-1.68583	1.69272e-05	0.999769
	Pgls	-1.47838	1.69791e-05	0.999768
	Armc10	-1.76868	1.70019e-05	0.999767
	Sh3bp2	-4.32995	1.71909e-05	0.999767
	A830080D01Rik	-1.86823	1.72434e-05	0.999765
	Sall2	-1.54212	1.73569e-05	0.999764
	Jmjd1c	-1.47957	1.74365e-05	0.999763
	Strip1	-1.49058	1.74421e-05	0.999762
	Kcnip1	-1.48143	1.74551e-05	0.999762
	Dram2	-1.62686	1.74839e-05	0.999762
	Hivep2	-1.44434	1.75472e-05	0.999761
	Grem2	-1.6567	1.75721e-05	0.999761
	Thsd7a	-1.7065	1.76094e-05	0.99976
	Celf3	-1.47429	1.76572e-05	0.99976
	Amer2	-1.87477	1.78454e-05	0.999759
	Actr3b	-1.47442	1.78946e-05	0.999757
	Mlxip	-1.57393	1.79705e-05	0.999757
	Myt1l	-1.53941	1.79826e-05	0.999756
	Znf512b	-1.42289	1.79844e-05	0.999756
	Fgf11	-1.58402	1.80904e-05	0.999756
	Cpeb4	-1.46197	1.81063e-05	0.999754
	Pid1	-1.50848	1.81143e-05	0.999754
	Zfp605	-1.76566	1.8189e-05	0.999754
	Mlf1	-3.11001	1.82598e-05	0.999753
	Nit2	-1.67146	1.83265e-05	0.999752
	Anxa1	-2.74341	1.83573e-05	0.999752
	Epha4	-1.51057	1.8506e-05	0.999751
	Mir9-2	-1.92694	1.86463e-05	0.99975
	Pdha1	-1.4575	1.86704e-05	0.999748
	Nkrf	-1.42414	1.86843e-05	0.999748
	Tmem65	-1.47445	1.88456e-05	0.999748
	Thoc6	-1.76695	1.88841e-05	0.999746
	Khdrbs2	-1.75038	1.91828e-05	0.999745
	Ldlrad3	-1.77631	1.92484e-05	0.999742
	Slc30a10	-1.53428	1.92506e-05	0.999741
	Kif2c	-6.31714	1.92851e-05	0.999741
	E2f7	-7.00286	1.93399e-05	0.999741
	Ptar1	-2.15252	1.94353e-05	0.99974
	Aldh1a2	-2.04949	1.95245e-05	0.999739
	Ccnb2	-2.74371	1.95525e-05	0.999738
	Chic2	-1.62066	1.95652e-05	0.999738
	Copb2	-1.46113	1.95894e-05	0.999738
	1110002L01Rik	-1.78624	1.96551e-05	0.999737
	Map4k4	-1.7081	1.96962e-05	0.999737
	Kcnmb2	-2.26307	1.9709e-05	0.999736
	Esyt2	-1.5643	1.98707e-05	0.999736
	Tfg	-1.42504	1.99806e-05	0.999734
	Fam107b	-2.04463	2.00089e-05	0.999733
	Mpped1	-1.51476	2.01126e-05	0.999733
	Chmp2b	-1.50021	2.01328e-05	0.999731
	Snord38a	#NAME?	2.01587e-05	0.999731
	Rnd1	-1.55471	2.02659e-05	0.999731
	Nap1l4	-1.42771	2.02742e-05	0.99973
	Hspa4	-1.42226	2.02832e-05	0.99973
	Tkt	-1.45264	2.03718e-05	0.999729
	Neurod6	-2.66683	2.0537e-05	0.999728
	Ddah2	-2.55067	2.05498e-05	0.999727
	Ddx10	-1.61486	2.05967e-05	0.999726
	Rab31	-1.43888	2.07356e-05	0.999726
	Dlg2	-1.54681	2.09896e-05	0.999724
	Fibin	-2.23253	2.10477e-05	0.999721
	Chrna7	-1.87738	2.10559e-05	0.999721
	Psma3	-1.50482	2.15572e-05	0.999721
	Fam20c	-1.56207	2.17929e-05	0.999715
	Rhou	-1.51483	2.17966e-05	0.999712
	Dclk1	-1.40218	2.18571e-05	0.999712
	Gtf3c4	-1.51775	2.19947e-05	0.999712
	Cklf	-2.87353	2.20617e-05	0.99971
	Tmem164	-1.49817	2.22357e-05	0.999709
	Thyn1	-1.40237	2.22696e-05	0.999708
	Lars	-1.48913	2.2296e-05	0.999707
	E130008D07Rik	-4.37983	2.2559e-05	0.999707
	Rgs9	-2.05521	2.2673e-05	0.999704
	Il17rd	-2.30342	2.27567e-05	0.999703
	Tead2	-2.09889	2.27702e-05	0.999702
	Megf6	-2.48258	2.28418e-05	0.999702
	Fam110b	-1.58551	2.28956e-05	0.999701
	Ap1m1	-1.46111	2.31537e-05	0.9997
	Yy1	-1.40778	2.32253e-05	0.999697
	Smarcad1	-1.66035	2.32935e-05	0.999697
	Zhx3	-1.70703	2.33622e-05	0.999696
	Spink10	-3.0074	2.36047e-05	0.999695
	Snhg6	-1.85399	2.37688e-05	0.999692
	Wwc1	-1.48614	2.37741e-05	0.999691
	Rpl5	-2.0055	2.37784e-05	0.99969
	Med11	-1.56928	2.38702e-05	0.99969
	Iqgap1	-1.6574	2.38872e-05	0.999689
	Calca	-3.68184	2.39503e-05	0.999689
	Nmur1	-10.4352	2.39686e-05	0.999689
	Fam181a	-2.05239	2.40245e-05	0.999688
	C1qtnf1	-1.88816	2.41126e-05	0.999688
	Dach2	-7.34457	2.41944e-05	0.999687
	5330426P16Rik	-2.48668	2.42996e-05	0.999686
	Hes6	-1.68752	2.43033e-05	0.999685
	Rbm19	-1.50708	2.43265e-05	0.999685
	Nt5dc2	-2.27611	2.43344e-05	0.999684
	Fbln1	-2.00212	2.43677e-05	0.999684
	Fam220a	-1.52319	2.45258e-05	0.999684
	Fam167a	-4.85232	2.47364e-05	0.999682
	Smarcc1	-1.46714	2.4902e-05	0.99968
	Fam159b	-5.42668	2.49115e-05	0.999678
	Ibtk	-1.59528	2.53505e-05	0.999678
	Slx4	-1.53137	2.54387e-05	0.999673
	Trim13	-1.66324	2.54836e-05	0.999672
	Neurl1b	-1.54829	2.56312e-05	0.999672
	Lamc1	-1.5468	2.56872e-05	0.99967
	Plp2	-1.63694	2.57425e-05	0.999669
	Stag2	-1.45392	2.58846e-05	0.999669
	Zc3h14	-1.41943	2.60111e-05	0.999667
	Cacna1h	-2.28121	2.60128e-05	0.999666
	Nup62	-1.38921	2.6059e-05	0.999666
	Ctdspl2	-1.53026	2.63463e-05	0.999665
	Dock7	-1.69214	2.64144e-05	0.999662
	Ndufaf2	-1.55158	2.65136e-05	0.999662
	Zfp229	-3.16042	2.65305e-05	0.999661
	Senp6	-1.43256	2.65515e-05	0.99966
	Trim33	-1.4841	2.6572e-05	0.99966
	St8sia4	-2.63284	2.66904e-05	0.99966
	Tmem91	-1.69268	2.68356e-05	0.999659
	Ptn	-1.58424	2.69419e-05	0.999657
	Clcn3	-1.41775	2.70985e-05	0.999656
	Hectd1	-1.49796	2.71174e-05	0.999654
	Stmn4	-1.66176	2.72102e-05	0.999654
	Topbp1	-1.68606	2.75445e-05	0.999653
	Mecp2	-1.46197	2.76247e-05	0.999649
	Peli1	-1.44349	2.77005e-05	0.999649
	Gpx8	-1.71044	2.7716e-05	0.999648
	Mtdh	-1.42308	2.77162e-05	0.999648
	Pcsk9	-2.02802	2.79141e-05	0.999648
	Mir7226	-12.9341	2.807e-05	0.999645
	Ehd1	-1.57884	2.82071e-05	0.999644
	Erlin2	-1.58912	2.8394e-05	0.999642
	Cmip	-1.44764	2.84031e-05	0.99964
	Aida	-1.44939	2.84235e-05	0.99964
	Sapcd2	-2.3858	2.8603e-05	0.99964
	Coa7	-1.54201	2.87899e-05	0.999638
	Mfsd7b	-1.59154	2.90043e-05	0.999636
	Lrfn3	-1.45331	2.9135e-05	0.999634
	Ccdc71l	-1.58872	2.91807e-05	0.999632
	Scyl2	-1.51627	2.92619e-05	0.999632
	Nt5c3b	-1.40007	2.93774e-05	0.999631
	Usp51	-3.39617	2.94737e-05	0.99963
	Zfp558	-4.83818	2.95235e-05	0.999629
	Uhmk1	-1.88979	2.95295e-05	0.999628
	Fgl2	-3.1792	2.96141e-05	0.999628
	Prr36	-1.67319	2.96383e-05	0.999627
	Cul3	-1.41149	2.97091e-05	0.999627
	Actr6	-1.53144	2.9741e-05	0.999626
	Smad4	-1.46392	2.97774e-05	0.999626
	Dzip1	-1.48557	2.99423e-05	0.999625
	Gan	-2.64908	3.00164e-05	0.999624
	Rcor1	-1.7232	3.00198e-05	0.999623
	Ube3a	-1.66535	3.00489e-05	0.999623
	Ankrd13c	-1.50321	3.01109e-05	0.999623
	Abhd14a	-1.42086	3.02452e-05	0.999622
	Dzip3	-1.46618	3.05101e-05	0.99962
	Etv4	-1.63864	3.05142e-05	0.999618
	Kbtbd7	-1.44324	3.05278e-05	0.999618
	Etv6	-1.64741	3.0536e-05	0.999617
	Map4k1	-2.59411	3.11772e-05	0.999617
	Kif3a	-1.4564	3.11809e-05	0.999611
	Mir1258	-31.4242	3.14148e-05	0.999611
	Fbxl17	-1.4779	3.17158e-05	0.999608
	Agpat5	-1.42073	3.19589e-05	0.999605
	Oma1	-1.675	3.1997e-05	0.999602
	Pigx	-1.62858	3.20057e-05	0.999602
	1700109K24Rik	-2.45679	3.20441e-05	0.999602
	A830018L16Rik	-1.67705	3.20977e-05	0.999601
	Rabep1	-1.41939	3.21827e-05	0.999601
	Gatad2b	-1.73661	3.24392e-05	0.9996
	Eif3e	-1.49301	3.25606e-05	0.999597
	Lmln	-1.66808	3.26837e-05	0.999596
	Msra	-1.68324	3.27342e-05	0.999595
	Taok3	-1.43435	3.276e-05	0.999594
	Zfp362	-1.4207	3.29022e-05	0.999594
	Pnma1	-1.71184	3.34177e-05	0.999592
	Scn9a	-5.75475	3.35133e-05	0.999587
	Mpp6	-1.48237	3.35309e-05	0.999586
	Map2k6	-1.91106	3.35526e-05	0.999586
	Prr3	-1.454	3.36121e-05	0.999586
	Dsc3	-59.1296	3.36243e-05	0.999585
	Kpnb1	-1.40544	3.37633e-05	0.999585
	Fpgs	-1.8564	3.39452e-05	0.999583
	Slc26a1	-2.54545	3.40206e-05	0.999582
	Elp4	-1.70698	3.40672e-05	0.999581
	Fam57b	-1.43675	3.41195e-05	0.99958
	Zfp426	-1.48356	3.4233e-05	0.99958
	Micu2	-1.7412	3.42361e-05	0.999579
	Shcbp1	-4.24817	3.4316e-05	0.999578
	Ppp2r3c	-1.51299	3.4342e-05	0.999578
	Mis18bp1	-3.91863	3.44222e-05	0.999577
	Tepp	#NAME?	3.44891e-05	0.999577
	Slbp	-1.45949	3.45538e-05	0.999576
	Rab12	-1.4312	3.46946e-05	0.999575
	Ntm	-1.65087	3.47722e-05	0.999574
	Htr5b	-3.27151	3.48427e-05	0.999573
	Gins1	-4.29972	3.50101e-05	0.999572
	Pf4	-2.10307	3.50293e-05	0.99957
	Rbfox2	-1.48084	3.50647e-05	0.99957
	Gpr98	-5.65241	3.51192e-05	0.99957
	Lig3	-1.50601	3.53992e-05	0.999569
	Hccs	-1.51735	3.54071e-05	0.999566
	Vbp1	-1.49431	3.55158e-05	0.999566
	Ctnna2	-1.40551	3.555e-05	0.999565
	Btf3	-1.50005	3.57965e-05	0.999565
	Tcaf1	-1.54636	3.58444e-05	0.999562
	Tatdn1	-1.49103	3.59006e-05	0.999562
	Bicd1	-1.47588	3.59507e-05	0.999561
	Emp1	-3.14663	3.60793e-05	0.999561
	Mir296	-24.2958	3.61394e-05	0.999559
	Lrrc40	-1.52236	3.61843e-05	0.999559
	Tpk1	-2.03748	3.62304e-05	0.999558
	Sema5a	-1.73693	3.63723e-05	0.999558
	Gm11468	-9.47007	3.68622e-05	0.999556
	Gm14057	-2.76831	3.68954e-05	0.999551
	Vsig10l	-2.1353	3.70964e-05	0.999551
	Nucks1	-1.47212	3.71812e-05	0.999549
	Farsa	-1.42986	3.71819e-05	0.999548
	Ccdc129	-2.7531	3.72995e-05	0.999548
	Slc10a4	-28.6243	3.7367e-05	0.999547
	Nedd4	-1.43431	3.74034e-05	0.999546
	Mob1b	-1.79515	3.74724e-05	0.999546
	Scn2a1	-1.45834	3.76821e-05	0.999545
	Ano5	-4.43334	3.7737e-05	0.999543
	2900026A02Rik	-1.54206	3.77372e-05	0.999542
	Tdrd6	-4.0634	3.78475e-05	0.999542
	Crlf1	-3.44701	3.80171e-05	0.999541
	Tdp1	-1.50047	3.81361e-05	0.999539
	Slc29a1	-1.71897	3.81919e-05	0.999538
	Pcdhga7	-1.90134	3.83732e-05	0.999538
	Epb4-1	-2.02321	3.86474e-05	0.999536
	Hrc	-4.40423	3.86508e-05	0.999533
	Slc6a2	-20.1761	3.87319e-05	0.999533
	Tcfl5	-2.11824	3.88289e-05	0.999532
	Gapvd1	-1.43803	3.91003e-05	0.999531
	Erbb4	-2.21755	3.91119e-05	0.999528
	Tax1bp3	-2.17563	3.91524e-05	0.999528
	Gipr	-4.71038	3.92194e-05	0.999528
	G3bp1	-1.40245	3.92869e-05	0.999527
	Ndn	-1.56551	3.93741e-05	0.999526
	Thumpd3	-1.48675	3.98202e-05	0.999526
	Kctd3	-1.39469	3.98377e-05	0.999521
	Tbc1d9	-1.4435	4.01034e-05	0.999521
	Gm24148	-3.65056	4.04847e-05	0.999518
	Cdca5	-6.77639	4.06982e-05	0.999514
	Hacd1	-1.63229	4.0723e-05	0.999512
	Lyve1	-3.14641	4.09636e-05	0.999512
	Cyp4x1	-1.80752	4.13372e-05	0.999509
	Vps26b	-1.39874	4.14004e-05	0.999506
	Cct3	-1.4761	4.16003e-05	0.999505
	Itpk1	-1.38006	4.18338e-05	0.999503
	Exoc5	-1.52079	4.20847e-05	0.999501
	Wrb	-1.41601	4.2188e-05	0.999498
	Zbtb6	-1.7911	4.22385e-05	0.999497
	Fubp1	-1.48264	4.22881e-05	0.999496
	Snx30	-1.46553	4.27045e-05	0.999496
	Itih2	-2.61975	4.27707e-05	0.999492
	Aspdh	-1.91892	4.28672e-05	0.999491
	Cdk4	-1.5996	4.28917e-05	0.99949
	5830473C10Rik	-7.58349	4.32101e-05	0.99949
	1700001L19Rik	-1.51946	4.32345e-05	0.999487
	Ppib	-1.40528	4.33193e-05	0.999486
	Thsd4	-2.20147	4.33279e-05	0.999486
	Chodl	-7.49802	4.33427e-05	0.999485
	9530077C05Rik	-1.63674	4.33532e-05	0.999485
	Rnaseh2b	-1.64206	4.33707e-05	0.999485
	Htr1b	-2.26639	4.34307e-05	0.999485
	Fut11	-1.49658	4.34311e-05	0.999484
	Ccnt1	-1.69939	4.34805e-05	0.999484
	Ank2	-1.37241	4.36544e-05	0.999484
	St8sia3	-1.43076	4.36863e-05	0.999482
	Spsb4	-2.15492	4.3713e-05	0.999482
[truncated: 3,432 more rows]

## Sheet: KEGG downregulated
KEGG pathway analysis of age-downregulated genes in the visual cortex (P28 vs. P10).
Id	Items	Items_Details	Support	List size	Reference Support	Reference size	Hyp	Hyp_c	Genes
102	Kegg:04360	Axon guidance	76	4962	130	37681	6.60878e-34	1.44732e-31	Unc5c,Epha5,Srgap3,Sema5a,Efna2,Arhgef12,Cxcr4,Ablim3,Pak6,Ephb1,Plxna2,Epha4,Gnai1,Efnb1,Mapk3,Rac3,Ntn4,Efna4,Slit1,Epha8,Sema6d,Sema5b,Rhoa,Sema3c,Plxna4,Cdc42,Gsk3b,Ephb2,Plxnb2,Sema4b,Cfl2,Ntng1,Rnd1,Itgb1,Limk1,Unc5d,Epha7,Kras,Srgap2,Sema3f,Nrp1,Dpysl2,Srgap1,Sema6a,L1cam,Efnb2,Ppp3cc,Efnb3,Rhod,Met,Sema6c,Nfatc4,Epha3,Epha6,Plxna3,Sema4c,Plxna1,Ppp3cb,Dpysl5,Robo1,Fyn,Ablim1,Rock1,Limk2,P…
17	Kegg:05200	Pathways in cancer	123	4962	321	37681	6.32149e-30	6.92203e-28	Pdgfra,Col4a4,Smad2,Msh3,Fzd4,Rala,Ralgds,Cdk2,Hdac2,Pgf,Traf4,Tfg,Smad4,Fgf10,Stk36,Ncoa4,Tgfbr1,Stk4,Akt3,Csf2ra,Mapk3,Ctnna2,Tceb1,Foxo1,Birc5,Rac3,Bmp2,Col4a1,Fgf16,Wnt7a,Apc,Skp2,Sos2,Col4a2,Pik3ca,Lamc3,Traf3,Cdkn1b,Rhoa,Ctnnb1,Cks1b,Fzd1,Fzd3,Cdc42,Ret,Gsk3b,Wnt16,Rad51,Casp9,Hif1a,Bid,Tcf7,Lama1,Myc,Itgb1,Hsp90aa1,Plcg1,Apc2,Lamc1,Casp3,Kras,Pik3cg,Kit,Pik3cd,Raf1,Lamb1,Fgf18,Rara,Cdkn1a,…
64	Kegg:04110	Cell cycle	67	4962	123	37681	1.49292e-27	1.08983e-25	Anapc10,Smad2,Ccnb1,Cdk2,Orc4,Hdac2,Smad4,Mad2l1,Cdc27,Cdk1,Ywhaq,Chek2,Ywhag,Mcm3,Ccna2,Pcna,Espl1,E2f5,Orc3,Anapc4,Bub1,Ywhae,Skp2,Cdkn1b,Dbf4,Gsk3b,Stag2,Orc6,Rbl1,Myc,Mcm4,Ywhab,Mad2l2,Ccnd2,Rad21,Anapc1,Mcm6,Atr,Skp1a,Cdkn1a,Cdkn1c,Smc1a,Cdc20,Mcm2,Cdkn2c,Cdc25a,Cdc14a,Cdk6,Ccnb2,Cdk4,Cdc45,Cdc25c,Cdc23,Orc5,Plk1,Mcm7,Anapc5,Cdc26,Cdc16,Smc3,Fzr1,Mcm5,Tgfb2,Ttk,E2f3,Cdc7,Rb1
46	Kegg:04510	Focal adhesion	82	4962	199	37681	7.8424e-23	4.29371e-21	Pdgfra,Col4a4,Pgf,Pak6,Col11a1,Col6a3,Itgb3,Akt3,Itga5,Mapk3,Itgb8,Rac3,Col4a1,Capn2,Itga1,Actg1,Ppp1cb,Sos2,Col4a2,Pik3ca,Lamc3,Cav1,Col2a1,Rhoa,Actn3,Ctnnb1,Cdc42,Gsk3b,Tnn,Thbs3,Tln2,Flt4,Lama1,Itgb1,Rap1a,Ccnd2,Lamc1,Pdpk1,Pik3cg,Pik3cd,Raf1,Lamb1,Col5a2,Egfr,Reln,Col3a1,Vasp,Igf1,Mylk2,Sos1,Tnc,Col4a5,Col4a6,Itga6,Met,Pik3r1,Rapgef1,Grb2,Vav2,Itga3,Actb,Fn1,Rap1b,Mapk8,Pten,Fyn,Crkl,Arhgap5,…
20	Kegg:03013	RNA transport	66	4962	156	37681	2.14109e-19	9.37797e-18	Pabpc4,Nup210l,Eif1ax,Nup153,Pabpc1,Ddx20,Aaas,Eif4a1,Eif2s3y,Eif4e1b,Rbm8a,Nup210,Eif3e,Kpnb1,Xpot,Nup54,Magoh,Gemin6,Nup62,Pop4,Tgs1,Casc3,Eif2s2,Nup93,Eif3h,Rpp30,Eif4b,Nupl1,Eif4g1,Nup107,Rpp21,Tpr,Eif4g2,Pabpc5,Gemin5,Nup188,Eif3c,Eif2s1,Pop1,Magohb,Strap,Eif2s3x,Trnt1,Nup160,Eef1a1,Thoc6,Phax,Eif4g3,Eif1a,Gm8994,Xpo1,Nup43,Eif4e2,Ncbp1,Eif3b,Snupn,Eif2b3,Prmt5,Eif3a,Rae1,Thoc2,Tacc3,Nup155,…
14	Kegg:04010	MAPK signaling pathway	85	4962	263	37681	7.45752e-16	2.72199e-14	Pla2g4b,Pdgfra,Map4k1,Taok2,Cacna1c,Fgf10,Pla2g4d,Tgfbr1,Stk4,Gng12,Cacna2d2,Akt3,Mapk3,Rac3,Fgf16,Map2k6,Mef2c,Sos2,Map3k2,Cacng4,Cacng1,Ntf3,Map3k1,Ptprr,Cacna1h,Cdc42,Atf2,Map3k7,Myc,Rap1a,Pla2g4e,Casp3,Kras,Raf1,Fgf18,Stmn1,Map2k4,Egfr,Dusp4,Ppp3cc,Arrb1,Pla2g3,Tab2,Sos1,Fgf11,Mknk2,Dusp8,Grb2,Nfatc4,Map4k4,Cacna1e,Taok3,Hspa8,Stk3,Prkx,Cacna1b,Ppp3cb,Rap1b,Fgf13,Mapk8,Cacng5,Crkl,Mapk7,Rasa2…
65	Kegg:04114	Oocyte meiosis	48	4962	107	37681	1.00476e-15	3.14347e-14	Anapc10,Cdk2,Ppp2ca,Mad2l1,Cdc27,Cdk1,Ywhaq,Ywhag,Ppp2r5d,Mapk3,Ppp2r5e,Espl1,Ppp2r5b,Anapc4,Bub1,Ppp1cb,Ywhae,Aurka,Ppp2r1b,Sgol1,Ywhab,Mad2l2,Adcy8,Camk2d,Adcy7,Anapc1,Skp1a,Plcz1,Smc1a,Cdc20,Ppp2r1a,Ppp3cc,Stag3,Igf1,Adcy1,Ccnb2,Prkx,Ppp3cb,Ppp3r2,Cdc25c,Cdc23,Plk1,Anapc5,Cdc26,Cdc16,Smc3,Fbxo5,Rps6ka6
123	Kegg:04512	ECM-receptor interaction	42	4962	86	37681	1.44657e-15	3.95999e-14	Dag1,Col4a4,Col11a1,Col6a3,Cd36,Itgb3,Itga5,Itgb8,Col4a1,Itga1,Col4a2,Npnt,Lamc3,Col2a1,Tnn,Thbs3,Lama1,Itgb1,Hspg2,Lamc1,Cd47,Lamb1,Col5a2,Agrn,Reln,Col3a1,Gp1bb,Tnc,Col4a5,Col4a6,Sdc3,Itga6,Itga3,Fn1,Sv2c,Hmmr,Lama4,Col1a2,Sdc1,Cd44,Col1a1,Thbs1
48	Kegg:04810	Regulation of actin cytoskeleton	71	4962	212	37681	2.32218e-14	5.08557e-13	Arpc2,Pdgfra,Csk,Rdx,Arhgef12,Fgd1,Pak6,Diap3,Myh10,Wasf2,Fgf10,Arpc4,Gng12,Itgb3,Itga5,Mapk3,Itgb8,Rac3,Fgf16,Arpc5,Itga1,Actg1,Apc,Ppp1cb,Sos2,Pik3ca,Rhoa,Actn3,Iqgap1,Cdc42,Cfl2,Chrm5,Itgb1,Limk1,Apc2,Kras,Pik3cg,Tmsb4x,Pik3cd,Raf1,Fgf18,Enah,Egfr,Pip4k2b,Msn,Mylk2,Sos1,Abi2,Fgf11,Itga6,Pik3r1,Vav2,Itga3,Actb,Iqgap3,Fn1,Arhgef7,Fgf13,Crkl,Rock1,Actn2,Limk2,Pak3,F2r,Fgd3,Crk,Cfl1,Nras,Rras2,Ssh…
16	Kegg:04722	Neurotrophin signaling pathway	51	4962	126	37681	2.15862e-14	5.25264e-13	Zfp369,Csk,Prkcd,Ywhaq,Ywhag,Akt3,Trp73,Mapk3,Irs3,Prdm4,Ngfr,Ywhae,Sos2,Pik3ca,Ntf3,Rhoa,Map3k1,Cdc42,Gsk3b,Rap1a,Ywhab,Plcg1,Camk2d,Kras,Pik3cg,Pik3cd,Raf1,Zfp110,Sos1,Kidins220,Sh2b2,Pik3r1,Rapgef1,Grb2,Camk4,Rap1b,Mapk8,Crkl,Mapk7,Irs1,Irs2,Crk,Arhgdib,Akt1,Bax,Psen1,Rps6ka5,Nras,Rps6ka6,Shc3,Ntrk1
106	Kegg:04141	Protein processing in endoplasmic reticulum	59	4962	161	37681	4.07105e-14	8.10508e-13	Hspa5,Sec24c,Ubqln2,Stt3b,Ube2j1,Mbtps2,Dnaja1,Sec23a,Ube2g1,Ckap4,Cryaa,Stt3a,Capn2,Sec24a,Dnajc10,Uggt2,Eif2ak1,Ube2e3,Pdia6,Ssr3,Ddost,Rpn2,Hsp90aa1,Capn1,Rad23b,Dnajc5,Sec61b,Pdia3,Ube2d3,Skp1a,Dnajc5b,Edem3,Tusc3,Plaa,Calr,Vcp,P4hb,Eif2s1,Ube4b,Sec61a1,Sec24d,Hspa8,Ube2d1,Bag2,Ube2j2,Mapk8,Derl2,Canx,Uggt1,Sec24b,Ssr2,Ube2e1,Rnf5,Bax,Bak1,Ubqln1,Pdia4,Rrbp1,Edem1
66	Kegg:04914	Progesterone-mediated oocyte maturation	40	4962	86	37681	5.3977e-14	9.8508e-13	Anapc10,Ccnb1,Cdk2,Mad2l1,Cdc27,Gnai1,Cdk1,Akt3,Mapk3,Ccna2,Anapc4,Bub1,Pik3ca,Mad2l2,Hsp90aa1,Adcy8,Adcy7,Anapc1,Kras,Pik3cg,Pik3cd,Raf1,Igf1,Adcy1,Cdc25a,Pik3r1,Ccnb2,Prkx,Mapk8,Cdc25c,Cdc23,Plk1,Anapc5,Cdc26,Akt1,Cdc16,Fzr1,Gnai3,Pde3a,Rps6ka6
87	Kegg:04310	Wnt signaling pathway	56	4962	150	37681	7.18401e-14	1.21023e-12	Csnk1e,Smad2,Fzd4,Smad4,Ppp2ca,Ppp2r5d,Vangl1,Ppp2r5e,Cacybp,Rac3,Ppp2r5b,Wnt7a,Apc,Tbl1x,Ppp2r1b,Rhoa,Csnk1a1,Ctnnb1,Fzd1,Fzd3,Gsk3b,Wnt16,Siah1a,Sfrp1,Map3k7,Sfrp2,Tcf7,Myc,Cxxc4,Fosl1,Apc2,Ccnd2,Camk2d,Skp1a,Ppp2r1a,Ppp3cc,Nkd2,Dvl3,Wnt7b,Wnt11,Ctnnbip1,Nfatc4,Wnt2b,Vangl2,Ctbp2,Prkx,Daam1,Ppp3cb,Dkk1,Mapk8,Rock1,Ppp3r2,Dkk2,Psen1,Fzd8,Fzd9
2	Kegg:04910	Insulin signaling pathway	52	4962	135	37681	1.29202e-13	2.02108e-12	Ppargc1a,Eif4e1b,Akt3,Mapk3,Foxo1,Irs3,Ppp1cb,Sos2,Acaca,Pik3ca,Flot2,Prkaa2,Ppp1r3d,Gsk3b,Prkar2a,Rps6kb1,Fbp2,Kras,Pdpk1,Pik3cg,Pik3cd,Raf1,Rhoq,Cbl,Sos1,Mknk2,Sh2b2,Pik3r1,Rapgef1,Grb2,Prkx,Fasn,Pklr,Mapk8,Crkl,Prkag2,Irs1,Irs2,Ptprf,Eif4e2,Prkab2,Crk,Akt1,Socs2,Prkar2b,Cblb,Ptpn1,Ppp1r3b,Nras,Pde3a,Socs4,Shc3
72	Kegg:04120	Ubiquitin mediated proteolysis	52	4962	136	37681	1.82494e-13	2.66441e-12	Uba3,Anapc10,Ube3c,Cdc27,Ube2j1,Ube4a,Ube2g1,Tceb1,Rhobtb1,Wwp1,Anapc4,Skp2,Ube2e3,Ube3a,Ubr5,Ube2r2,Huwe1,Cul7,Map3k1,Siah1a,Ube2c,Klhl9,Ube2z,Ube2u,Birc6,Anapc1,Ube2d3,Skp1a,Klhl13,Cbl,Cdc20,Cul2,Nedd4,Cul3,Ube4b,Ube2k,Ube2w,Ube2d1,Ube2j2,Ddb1,Cdc23,Ube2e1,Cul4b,Uba1,Anapc5,Ercc8,Cdc26,Cdc16,Uba6,Cblb,Fzr1,Smurf2
89	Kegg:05210	Colorectal cancer	32	4962	63	37681	8.40701e-13	1.15071e-11	Smad2,Msh3,Ralgds,Smad4,Tgfbr1,Akt3,Mapk3,Birc5,Rac3,Apc,Pik3ca,Rhoa,Ctnnb1,Gsk3b,Casp9,Tcf7,Myc,Apc2,Casp3,Kras,Pik3cg,Pik3cd,Raf1,Appl1,Pik3r1,Mapk8,Msh6,Akt1,Bax,Dcc,Tgfb2,Msh2
44	Kegg:04080	Neuroactive ligand-receptor interaction	81	4962	276	37681	1.21379e-12	1.56365e-11	Glra2,Hcrtr2,Grpr,Lpar4,Thra,Grm3,Gabrg3,Oprm1,Ptger3,Nmur1,Gabrg1,Htr1a,Gabrb3,Sstr1,Ltb4r1,Npbwr1,Grm7,Grin3a,Mc5r,Htr2b,Gabrb1,Npffr2,Calcrl,Cysltr2,Gpr156,Adra2a,Oprl1,Grm5,Htr5b,Hcrtr1,Ptger2,Gabrq,Aplnr,Chrm5,Lepr,Ednra,Grid2,Grik1,Grm8,Glp1r,Gabra5,P2rx5,Prlr,Drd2,Htr1d,Tshr,Adcyap1r1,Tacr3,Rxfp1,Lpar2,Npy2r,Pard3,Avpr1a,Crhr1,Vipr2,Nmbr,Tacr1,Ntsr1,Ptgfr,Gipr,Ptger4,P2rx2,Chrna5,Sstr2,Cnr…
60	Kegg:00230	Purine metabolism	57	4962	165	37681	1.88506e-12	2.29349e-11	Gucy1a3,Polr1a,Ada,Paics,Ppat,Impdh2,Adss,Pde6d,Pnpt1,Nudt2,Pola1,Ak2,Prim2,Nt5c1a,Pole,Prune,Prim1,Polr2b,Nt5e,Dck,Adcy8,Gda,Pgm1,Ak7,Pde7a,Adcy7,Polr2d,Polr3k,Impdh1,Pola2,Aprt,Polr3d,Pde4d,Enpp3,Pde9a,Adcy1,Adsl,Nme2,Gucy1b3,Gmps,Pole4,Polr1e,Atic,Nme6,Gart,Gucy1b2,Polr3b,Pklr,Rrm2,Nt5c3,Gucy1a2,Pole3,Pole2,Rrm1,Papss1,Pde3a,Polr2f
88	Kegg:04520	Adherens junction	34	4962	72	37681	2.39851e-12	2.76459e-11	Smad2,Smad4,Wasf2,Tgfbr1,Mapk3,Ctnna2,Rac3,Lmo7,Actg1,Pvrl1,Rhoa,Actn3,Iqgap1,Ctnnb1,Cdc42,Fer,Pvrl2,Map3k7,Tcf7,Snai2,Yes1,Ssx2ip,Pvrl3,Egfr,Pard3,Met,Actb,Fyn,Cdh1,Actn2,Ctnnd1,Ptprf,Ptpn1,Mllt4
47	Kegg:04540	Gap junction	37	4962	86	37681	8.71558e-12	9.54356e-11	Pdgfra,Gucy1a3,Gnai1,Tuba1b,Cdk1,Tubb2a,Mapk3,Tubb2b,Htr2b,Tuba1a,Sos2,Grm5,Map3k2,Tubb6,Tubb3,Adcy8,Adcy7,Kras,Raf1,Tubb5,Drd2,Gnaq,Egfr,Adcy1,Sos1,Gucy1b3,Tubb1,Gjd2,Grb2,Prkg1,Gucy1b2,Prkx,Mapk7,Tuba1c,Gucy1a2,Gnai3,Nras
113	Kegg:05100	Bacterial invasion of epithelial cells	32	4962	69	37681	1.92652e-11	2.00909e-10	Arpc2,Wasf2,Dnm1l,Arpc4,Itga5,Ctnna2,Cttn,Arpc5,Actg1,Pik3ca,Cav1,Rhoa,Ctnnb1,Cdc42,Itgb1,Cltc,Mad2l2,Pik3cg,Pik3cd,Cbl,Met,Pik3r1,Actb,Fn1,Dnm3,Crkl,Cdh1,Ilk,Crk,Cblb,Arhgef26,Shc3
61	Kegg:00240	Pyrimidine metabolism	39	4962	96	37681	2.06819e-11	2.05879e-10	Cmpk1,Polr1a,Dpyd,Uck1,Tk1,Pnpt1,Nudt2,Pola1,Cad,Ctps,Prim2,Nt5c1a,Pole,Umps,Prim1,Polr2b,Nt5e,Dck,Polr2d,Polr3k,Pola2,Polr3d,Uprt,Nme2,Pole4,Polr1e,Dtymk,Nme6,Cmpk2,Polr3b,Dctd,Tyms,Rrm2,Nt5c3,Pole3,Pole2,Rrm1,Uck2,Polr2f
200	Kegg:00900	Terpenoid backbone biosynthesis	13	4962	14	37681	4.34146e-11	3.96158e-10	Hmgcr,Pmvk,Fdps,Ggps1,Acat1,Pdss2,Mvd,Mvk,Hmgcs1,Pdss1,Hmgcs2,Idi1,Acat2
10	Kegg:04724	Glutamatergic synapse	45	4962	123	37681	4.31236e-11	4.10612e-10	Pla2g4b,Pld2,Grm3,Cacna1c,Slc38a3,Gng2,Gnai1,Gng3,Pla2g4d,Gng12,Grm7,Grin3a,Mapk3,Gng7,Gnb2,Grm5,Slc1a6,Gnao1,Gng4,Gnb4,Pla2g4e,Adcy8,Grik1,Grm8,Adcy7,Homer3,Gnb1,Gnaq,Slc38a2,Homer2,Ppp3cc,Pla2g3,Adcy1,Slc17a6,Trpc1,Prkx,Ppp3cb,Grin2b,Ppp3r2,Grm4,Slc17a8,Grin2d,Grik3,Gnai3,Gng10
101	Kegg:04012	ErbB signaling pathway	36	4962	87	37681	6.44553e-11	5.64629e-10	Erbb4,Pak6,Abl2,Akt3,Mapk3,Sos2,Pik3ca,Cdkn1b,Nrg3,Gsk3b,Myc,Rps6kb1,Plcg1,Camk2d,Kras,Pik3cg,Pik3cd,Raf1,Cdkn1a,Map2k4,Areg,Egfr,Cbl,Sos1,Pik3r1,Grb2,Mapk8,Crkl,Hbegf,Pak3,Crk,Akt1,Cblb,Nras,Shc3,Pak2
15	Kegg:04144	Endocytosis	64	4962	213	37681	8.92303e-11	7.51593e-10	Pdgfra,Pld2,Smad2,Cxcr4,Erbb4,Psd2,Sh3kbp1,Rabep1,Dnm1l,Rab31,Ehd1,Tgfbr1,Stam2,Epn3,Wwp1,Zfyve16,Arf6,Agap1,H2-T24,Sh3glb1,Cav1,Rhoa,Dab2,Cdc42,Ret,Rab11a,Cltc,Rab11fip2,Folr1,Rab22a,2610002M06Rik,Grk4,H2-Q2,Kit,Vps25,Pard6g,Egfr,Ldlr,Cbl,Chmp2b,Pard3,Arrb1,Vps36,Nedd4,Met,Tsg101,Ap2a2,Vps45,Grk5,Hspa8,Ap2b1,Stam,Stambp,Dnm3,Vps4a,Smap1,Il2rg,F2r,Sh3gl1,Cblb,Smurf2,Tgfb2,Kdr,Ntrk1
169	Kegg:05222	Small cell lung cancer	35	4962	85	37681	1.39156e-10	1.12871e-09	Col4a4,Cdk2,Traf4,Akt3,Col4a1,Skp2,Col4a2,Pik3ca,Lamc3,Traf3,Cdkn1b,Apaf1,Cks1b,Casp9,Lama1,Myc,Itgb1,Lamc1,Pik3cg,Pik3cd,Lamb1,Col4a5,Col4a6,Itga6,Pik3r1,Cdk6,Itga3,Fn1,Cdk4,Pten,Lama4,Akt1,E2f3,Rb1,Nos2
90	Kegg:05213	Endometrial cancer	26	4962	52	37681	1.81446e-10	1.41917e-09	Akt3,Mapk3,Ctnna2,Apc,Sos2,Pik3ca,Ctnnb1,Gsk3b,Casp9,Tcf7,Myc,Apc2,Kras,Pdpk1,Pik3cg,Pik3cd,Raf1,Egfr,Sos1,Pik3r1,Grb2,Pten,Cdh1,Ilk,Akt1,Nras
110	Kegg:04666	Fc gamma R-mediated phagocytosis	35	4962	87	37681	2.99537e-10	2.26202e-09	Arpc2,Pld2,Lyn,Wasf2,Dnm1l,Arpc4,Prkcd,Akt3,Mapk3,Ppap2a,Arpc5,Arf6,Pik3ca,Cdc42,Cfl2,Rps6kb1,Pla2g4e,Marcks,Limk1,Plcg1,Marcksl1,Pik3cg,Pik3cd,Raf1,Prkce,Vasp,Pik3r1,Vav2,Gab2,Dnm3,Crkl,Limk2,Crk,Akt1,Cfl1
122	Kegg:04350	TGF-beta signaling pathway	34	4962	84	37681	4.40389e-10	3.21484e-09	Smad2,Smad1,Inhbb,Acvr1,Smad4,Ppp2ca,Bmp6,Tgfbr1,Mapk3,Bmp2,E2f5,Zfyve16,Ppp2r1b,Rhoa,Thbs3,Rbl1,Myc,Rps6kb1,Sp1,Skp1a,Bmpr1a,Ppp2r1a,Bmp7,Bmpr2,Id2,Dcn,Acvr2a,Rock1,Gdf5,Smurf2,Tgfb2,Smad5,Lefty2,Thbs1
21	Kegg:03015	mRNA surveillance pathway	34	4962	85	37681	6.41211e-10	4.25531e-09	Pabpc4,Ppp2r3c,Msi1,Rngtt,Pabpc1,Ppp2ca,Ppp2r5d,Rbm8a,Ppp2r5e,Etf1,Ppp2r5b,Ppp2r2a,Magoh,Ppp2r2d,Ppp2r1b,Dazap1,Casc3,Ppp2r3a,Hbs1l,Ppp2r1a,Pabpc5,Magohb,Ppp2r2b,Gm8994,Gspt1,Gspt2,Papola,Cpsf6,Cpsf2,Rnmt,Ncbp1,Nudt21,Papolg,Cstf3
4	Kegg:04530	Tight junction	45	4962	132	37681	6.27469e-10	4.29424e-09	Myh10,Ppp2ca,Prkcd,Gnai1,Akt3,Cldn23,Ctnna2,Cttn,Ppp2r2a,Actg1,Ppp2r2d,Ppp2r1b,Rhoa,Actn3,Exoc4,Ctnnb1,Cdc42,Myh8,Cldn3,Yes1,Kras,Cldn1,Tjp3,Cgn,Myh4,Pard6g,Prkce,Ppp2r1a,Pard3,Cask,Cldn5,Rab3b,Exoc3,Actb,Amotl1,Cdk4,Ppp2r2b,Vapa,Pten,Actn2,Akt1,Gnai3,Nras,Rras2,Mllt4
136	Kegg:05220	Chronic myeloid leukemia	31	4962	73	37681	6.16925e-10	4.35828e-09	Hdac2,Smad4,Tgfbr1,Akt3,Mapk3,Sos2,Pik3ca,Cdkn1b,Myc,Kras,Pik3cg,Pik3cd,Raf1,Cdkn1a,Cbl,Sos1,Pik3r1,Grb2,Cdk6,Ctbp2,Cdk4,Gab2,Crkl,Crk,Akt1,Cblb,Tgfb2,E2f3,Nras,Rb1,Shc3
164	Kegg:03030	DNA replication	20	4962	35	37681	1.04763e-09	6.74797e-09	Mcm3,Pcna,Pola1,Prim2,Pole,Prim1,Mcm4,Lig1,Mcm6,Pola2,Mcm2,Pole4,Rfc4,Rnaseh2b,Rfc3,Rpa2,Mcm7,Pole3,Mcm5,Pole2
38	Kegg:03010	Ribosome	35	4962	91	37681	1.26914e-09	7.94117e-09	Rps20,Rpl22,Rplp0,Rps16,Rpl35,Rps17,Rpl22l1,Rps7,Rpl5,Rpl15,Rpl7,Rps11,Rps24,Rpl34,Rps26,Rps25,Rps27l,Rpl23,Rps4x,Rps2,Rpl24,Rps23,Rps5,Rpl7a,Rps9,Rpl18,Rpl31,Rps19,Rps15a,Rpl29,Rpl39,Rpsa,Rpl10a,Uba52,Rpl38
119	Kegg:03040	Spliceosome	42	4962	127	37681	6.4559e-09	3.62524e-08	U2af1,Snrpe,Prpf38a,Rbm22,Lsm6,Rbm8a,Cdc5l,Srsf1,Snrpa1,Tra2b,Snrpf,Prpf40a,Magoh,Lsm2,Tcerg1,Lsm5,Snrpd3,Plrg1,Prpf8,Sf3a1,Snrpb2,Snrnp40,Hnrnpa1,Usp39,Ppil1,Magohb,Srsf10,Rbmx,Snrpc,Dhx8,Hspa8,Srsf3,Srsf2,Dhx15,Gm8994,Hnrnpk,Ppih,Ncbp1,Prpf4,Thoc2,Srsf6,Snrnp200
76	Kegg:04020	Calcium signaling pathway	52	4962	174	37681	6.05574e-09	3.68391e-08	Grpr,Pdgfra,Erbb4,Ptger3,Cacna1c,Atp2b1,Htr2b,Cysltr2,Grm5,Htr5b,Atp2b4,Cacna1h,Nos1,Slc8a1,Vdac3,Chrm5,Ednra,Adcy8,Plcg1,Camk2d,Adcy7,Gnal,P2rx5,Gnaq,Egfr,Tacr3,Plcz1,Ppp3cc,Avpr1a,Mylk2,Adcy1,Slc8a3,Tacr1,Ntsr1,Ptgfr,Trpc1,Cacna1e,Camk4,P2rx2,Prkx,Cacna1b,Ppp3cb,Plce1,Ryr3,Cacna1g,Ppp3r2,Chrna7,F2r,Ednrb,Adora2a,Grin2d,Nos2
49	Kegg:05211	Renal cell carcinoma	29	4962	71	37681	6.44898e-09	3.71665e-08	Pgf,Pak6,Akt3,Mapk3,Tceb1,Sos2,Pik3ca,Cdc42,Hif1a,Rap1a,Kras,Pik3cg,Pik3cd,Raf1,Cul2,Sos1,Met,Pik3r1,Rapgef1,Grb2,Rap1b,Crkl,Pak3,Crk,Akt1,Tgfb2,Nras,Ets1,Pak2
121	Kegg:04115	p53 signaling pathway	28	4962	67	37681	6.3551e-09	3.76153e-08	Ccnb1,Sesn3,Cdk2,Cdk1,Chek2,Trp73,Bbc3,Apaf1,Siah1a,Casp9,Bid,Igfbp3,Ccnd2,Casp3,Rprm,Atr,Cdkn1a,Perp,Igf1,Cdk6,Gtse1,Ccnb2,Cdk4,Pten,Rrm2,Bax,Ppm1d,Thbs1
53	Kegg:03018	RNA degradation	28	4962	69	37681	1.39011e-08	7.61086e-08	Pabpc4,Pabpc1,Lsm6,Exosc9,Cnot1,Xrn2,Pnpt1,Edc3,Exosc10,Cnot6l,Lsm2,Ddx6,Lsm5,Dis3,C1d,Hspd1,Parn,Lsm1,Pabpc5,Dhx36,Cnot6,Skiv2l2,Cnot7,Xrn1,Exosc8,Rqcd1,Ttc37,Patl1
69	Kegg:05412	Arrhythmogenic right ventricular cardiomyopathy (ARVC)	29	4962	74	37681	1.96882e-08	1.05164e-07	Dag1,Cacna1c,Cacna2d2,Itgb3,Itga5,Itgb8,Ctnna2,Itga1,Cdh2,Actg1,Cacng4,Cacng1,Actn3,Ctnnb1,Slc8a1,Dsg2,Tcf7,Itgb1,Dsp,Sgcb,Itga6,Sgcd,Itga3,Jup,Actb,Dsc2,Cacng5,Actn2,Cacna2d1
30	Kegg:05212	Pancreatic cancer	28	4962	70	37681	2.02594e-08	1.05638e-07	Smad2,Rala,Ralgds,Pgf,Smad4,Tgfbr1,Akt3,Mapk3,Rac3,Pik3ca,Cdc42,Rad51,Casp9,Kras,Pik3cg,Pik3cd,Raf1,Egfr,Jak1,Pik3r1,Ralb,Cdk6,Cdk4,Mapk8,Akt1,Tgfb2,E2f3,Rb1
3	Kegg:04514	Cell adhesion molecules (CAMs)	44	4962	143	37681	3.3223e-08	1.69206e-07	Cd276,Mpzl1,Neo1,Cldn23,Itgb8,Cdh2,Esam,H2-T24,Pvrl1,Cadm1,Cdh3,Vcam1,Vcan,Pvrl2,Nrxn2,Itgb1,Cdh15,Ncam2,Nlgn1,Cldn3,H2-Q2,Icam2,Cldn1,Pvrl3,Cd40,Cntnap2,Glycam1,L1cam,Cldn5,Sdc3,Itga6,Cadm3,Glg1,Nrxn1,Nlgn3,Cdh4,Cdh1,Ptprf,Alcam,Negr1,Cntn1,Sdc1,Cdh5,Ncam1
109	Kegg:04664	Fc epsilon RI signaling pathway	29	4962	78	37681	7.74784e-08	3.85631e-07	Pla2g4b,Lyn,Prkcd,Pla2g4d,Akt3,Mapk3,Rac3,Map2k6,Sos2,Pik3ca,Lcp2,Pla2g4e,Plcg1,Kras,Pik3cg,Pik3cd,Raf1,Map2k4,Prkce,Pla2g3,Sos1,Pik3r1,Grb2,Vav2,Gab2,Mapk8,Fyn,Akt1,Nras
181	Kegg:00510	N-Glycan biosynthesis	22	4962	50	37681	8.63881e-08	4.20422e-07	Man2a1,Mgat2,Stt3b,Mgat4b,Mgat5,Stt3a,B4galt1,Fut8,B4galt2,Mgat5b,Alg2,Alg14,Mgat4c,Ddost,Rpn2,Alg10b,Tusc3,Dolpp1,St6gal2,Dpagt1,Glt28d2,Alg9
171	Kegg:04730	Long-term depression	27	4962	70	37681	8.87962e-08	4.22747e-07	Pla2g4b,Gucy1a3,Lyn,Ppp2ca,Gnai1,Pla2g4d,Mapk3,Grm5,Ppp2r1b,Gnao1,Nos1,Gnaz,Pla2g4e,Grid2,Kras,Raf1,Gnaq,Ppp2r1a,Pla2g3,Crhr1,Igf1,Gucy1b3,Prkg1,Gucy1b2,Gucy1a2,Gnai3,Nras
50	Kegg:05214	Glioma	25	4962	62	37681	9.50117e-08	4.42714e-07	Pdgfra,Akt3,Mapk3,Sos2,Pik3ca,Plcg1,Camk2d,Kras,Pik3cg,Pik3cd,Raf1,Cdkn1a,Egfr,Igf1,Sos1,Pik3r1,Grb2,Cdk6,Cdk4,Pten,Akt1,E2f3,Nras,Rb1,Shc3
82	Kegg:04916	Melanogenesis	33	4962	97	37681	1.2134e-07	5.53613e-07	Fzd4,Gnai1,Mapk3,Wnt7a,Gnao1,Ctnnb1,Fzd1,Fzd3,Gsk3b,Wnt16,Tcf7,Adcy8,Camk2d,Adcy7,Kras,Kit,Raf1,Gnaq,Adcy1,a,Dvl3,Creb1,Wnt7b,Wnt11,Wnt2b,Creb3l1,Prkx,Kitl,Ednrb,Gnai3,Fzd8,Nras,Fzd9
51	Kegg:05215	Prostate cancer	31	4962	89	37681	1.58096e-07	7.06593e-07	Pdgfra,Cdk2,Akt3,Mapk3,Foxo1,Sos2,Pik3ca,Cdkn1b,Ctnnb1,Gsk3b,Casp9,Tcf7,Hsp90aa1,Kras,Pdpk1,Pik3cg,Pik3cd,Raf1,Cdkn1a,Egfr,Igf1,Sos1,Creb1,Pik3r1,Grb2,Creb3l1,Pten,Akt1,E2f3,Nras,Rb1
22	Kegg:04062	Chemokine signaling pathway	49	4962	177	37681	2.28026e-07	9.98752e-07	Csk,Cxcr4,Lyn,Prkcd,Gng2,Gnai1,Gng3,Gng12,Akt3,Mapk3,Gng7,Gnb2,Sos2,Pik3ca,Rhoa,Cdc42,Gng4,Gsk3b,Gnb4,Rap1a,Adcy8,Adcy7,Kras,Pik3cg,Grk4,Pik3cd,Raf1,Gnb1,Jak2,Pard3,Arrb1,Adcy1,Sos1,Pik3r1,Grb2,Vav2,Grk5,Prkx,Pf4,Rap1b,Crkl,Rock1,Crk,Akt1,Gnai3,Gng10,Nras,Shc3,Rasgrp2
172	Kegg:05223	Non-small cell lung cancer	22	4962	54	37681	4.46613e-07	1.91781e-06	Stk4,Akt3,Mapk3,Sos2,Pik3ca,Casp9,Plcg1,Kras,Pdpk1,Pik3cg,Pik3cd,Raf1,Egfr,Sos1,Pik3r1,Grb2,Cdk6,Cdk4,Akt1,E2f3,Nras,Rb1
52	Kegg:05218	Melanoma	26	4962	71	37681	5.06958e-07	2.13507e-06	Pdgfra,Fgf10,Akt3,Mapk3,Fgf16,Pik3ca,Kras,Pik3cg,Pik3cd,Raf1,Fgf18,Cdkn1a,Egfr,Igf1,Fgf11,Met,Pik3r1,Cdk6,Cdk4,Fgf13,Pten,Cdh1,Akt1,E2f3,Nras,Rb1
5	Kegg:04670	Leukocyte transendothelial migration	36	4962	117	37681	5.64352e-07	2.33194e-06	Cxcr4,Gnai1,Cldn23,Ctnna2,Sipa1,Actg1,Esam,Pik3ca,Rhoa,Actn3,Ctnnb1,Vcam1,Cdc42,Itgb1,Rap1a,Plcg1,Cldn3,Pik3cg,Pik3cd,Cldn1,Msn,Vasp,Mmp2,Cldn5,Pik3r1,Vav2,Actb,Rap1b,Arhgap5,Rock1,Actn2,Ctnnd1,Mmp9,Gnai3,Cdh5,Mllt4
103	Kegg:04660	T cell receptor signaling pathway	34	4962	108	37681	6.36181e-07	2.58007e-06	Pak6,Akt3,Mapk3,Sos2,Pik3ca,Lcp2,Tec,Rhoa,Cdc42,Gsk3b,Map3k7,Lck,Plcg1,Kras,Pik3cg,Pik3cd,Raf1,Zap70,Cbl,Ppp3cc,Sos1,Pik3r1,Grb2,Nfatc4,Vav2,Cdk4,Ppp3cb,Fyn,Ppp3r2,Pak3,Akt1,Cblb,Nras,Pak2
81	Kegg:04912	GnRH signaling pathway	31	4962	95	37681	8.18922e-07	3.2608e-06	Pla2g4b,Pld2,Cacna1c,Mmp14,Prkcd,Pla2g4d,Mapk3,Map2k6,Sos2,Map3k2,Map3k1,Cdc42,Pla2g4e,Adcy8,Camk2d,Adcy7,Kras,Raf1,Gnaq,Map2k4,Egfr,Mmp2,Pla2g3,Adcy1,Sos1,Grb2,Prkx,Mapk8,Mapk7,Hbegf,Nras
68	Kegg:05410	Hypertrophic cardiomyopathy (HCM)	28	4962	82	37681	9.80681e-07	3.83516e-06	Ace,Dag1,Cacna1c,Cacna2d2,Itgb3,Itga5,Itgb8,Itga1,Actg1,Cacng4,Cacng1,Prkaa2,Slc8a1,Myl3,Itgb1,Tpm4,Sgcb,Igf1,Tpm3,Itga6,Sgcd,Itga3,Actb,Cacng5,Prkag2,Prkab2,Tgfb2,Cacna2d1
211	Kegg:00100	Steroid biosynthesis	11	4962	18	37681	2.65691e-06	1.02081e-05	Dhcr7,Cyp2r1,Tm7sf2,Cyp51,Lss,Nsdhl,Sc5d,Dhcr24,Fdft1,Hsd17b7,Sqle
78	Kegg:04270	Vascular smooth muscle contraction	34	4962	115	37681	3.12828e-06	1.18119e-05	Pla2g4b,Gucy1a3,Arhgef12,Cacna1c,Prkcd,Pla2g4d,Mapk3,Calcrl,Ppp1r12b,Ppp1cb,Kcnma1,Cald1,Rhoa,Ramp2,Pla2g4e,Ednra,Adcy8,Adcy7,Raf1,Gnaq,Kcnmb2,Prkce,Pla2g3,Avpr1a,Mylk2,Adcy1,Gucy1b3,Prkg1,Myl6b,Gucy1b2,Prkx,Rock1,Adora2a,Gucy1a2
31	Kegg:04974	Protein digestion and absorption	26	4962	78	37681	3.93636e-06	1.46112e-05	Col4a4,Col15a1,Col11a1,Col6a3,Col9a2,Eln,Col4a1,Col4a2,Slc15a1,Col2a1,Slc8a1,Fxyd2,Col5a2,Mme,Col3a1,Slc38a2,Slc8a3,Col4a5,Col4a6,Kcnj13,Col18a1,Cpa1,Col9a1,Col1a2,Col1a1,Col9a3
70	Kegg:05414	Dilated cardiomyopathy	28	4962	88	37681	4.762e-06	1.73813e-05	Dag1,Cacna1c,Cacna2d2,Itgb3,Itga5,Itgb8,Itga1,Actg1,Cacng4,Cacng1,Slc8a1,Myl3,Itgb1,Adcy8,Adcy7,Tpm4,Sgcb,Igf1,Adcy1,Tpm3,Itga6,Sgcd,Itga3,Actb,Prkx,Cacng5,Tgfb2,Cacna2d1
18	Kegg:05216	Thyroid cancer	14	4962	29	37681	5.10759e-06	1.83371e-05	Tfg,Ncoa4,Mapk3,Ctnnb1,Ret,Tcf7,Myc,Kras,Tpr,Tpm3,Ccdc6,Cdh1,Nras,Ntrk1
27	Kegg:05145	Toxoplasmosis	35	4962	125	37681	8.66273e-06	3.0599e-05	Pla2g4b,Gnai1,Pla2g4d,Akt3,Mapk3,Map2k6,Pik3ca,Lamc3,Gnao1,Map3k7,Casp9,Lama1,Itgb1,Pla2g4e,Lamc1,Casp3,Pik3cg,Pik3cd,Lamb1,Cd40,Ldlr,Jak2,Pla2g3,Tab2,Jak1,Itga6,Pik3r1,Hspa8,Mapk8,Ifngr2,Lama4,Akt1,Gnai3,Tgfb2,Nos2
35	Kegg:04930	Type II diabetes mellitus	19	4962	50	37681	9.10179e-06	3.16395e-05	Cacna1c,Prkcd,Mapk3,Irs3,Pik3ca,Mafa,Pik3cg,Pik3cd,Prkce,Pik3r1,Cacna1e,Cacna1b,Pklr,Mapk8,Irs1,Cacna1g,Irs2,Socs2,Socs4
147	Kegg:03410	Base excision repair	15	4962	34	37681	9.44841e-06	3.23313e-05	Apex2,Pcna,Pole,Parp1,Lig1,Lig3,Neil3,Hmgb1,Pole4,Parp2,Smug1,Pole3,Apex1,Pole2,Ung
75	Kegg:00970	Aminoacyl-tRNA biosynthesis	17	4962	42	37681	9.97359e-06	3.36033e-05	Wars,Lars,Eprs,Tars,Hars,Mars2,Rars,Tarsl2,Wars2,Cars,Dars,Gars,Lars2,Farsa,Yars,Kars,Farsb
13	Kegg:03420	Nucleotide excision repair	17	4962	43	37681	1.44747e-05	4.80297e-05	Pcna,Xpa,Ercc3,Pole,Cetn2,Lig1,Rad23b,Gtf2h5,Pole4,Rfc4,Rfc3,Rpa2,Ddb1,Cul4b,Ercc8,Pole3,Pole2
129	Kegg:05146	Amoebiasis	32	4962	114	37681	1.95028e-05	6.37479e-05	Col4a4,Col11a1,Col4a1,Arg2,Col4a2,Pik3ca,Lamc3,Col2a1,Actn3,Lama1,Lamc1,Casp3,Pik3cg,Pik3cd,Lamb1,Gnal,Col5a2,Gnaq,Col3a1,Adcy1,Col4a5,Col4a6,Pik3r1,Fn1,Prkx,Actn2,Serpinb6a,Lama4,Col1a2,Tgfb2,Nos2,Col1a1
59	Kegg:05221	Acute myeloid leukemia	20	4962	57	37681	2.12996e-05	6.85972e-05	Akt3,Mapk3,Sos2,Pik3ca,Tcf7,Myc,Rps6kb1,Kras,Pik3cg,Kit,Pik3cd,Raf1,Rara,Sos1,Pik3r1,Grb2,Jup,Runx1t1,Akt1,Nras
153	Kegg:04150	mTOR signaling pathway	19	4962	53	37681	2.40313e-05	7.62734e-05	Pgf,Eif4e1b,Akt3,Mapk3,Pik3ca,Prkaa2,Hif1a,Rps6kb1,Eif4b,Pdpk1,Pik3cg,Pik3cd,Igf1,Pik3r1,Ulk2,Ddit4,Eif4e2,Akt1,Rps6ka6
6	Kegg:05160	Hepatitis C	36	4962	136	37681	2.51066e-05	7.85477e-05	Rnasel,Ppp2ca,Akt3,Mapk3,Cldn23,Eif3e,Ppp2r2a,Sos2,Scarb1,Ppp2r2d,Eif2ak1,Pik3ca,Traf3,Ppp2r1b,Gsk3b,Cldn3,Kras,Pik3cg,Pik3cd,Raf1,Cldn1,Cdkn1a,Egfr,Ldlr,Ppp2r1a,Sos1,Jak1,Eif2s1,Cldn5,Pik3r1,Grb2,Ppp2r2b,Mapk8,Ifnar1,Akt1,Nras
149	Kegg:04320	Dorso-ventral axis formation	11	4962	22	37681	3.5407e-05	0.000109213	Mapk3,Notch3,Sos2,Etv6,Kras,Egfr,Sos1,Grb2,Notch2,Piwil1,Ets1
91	Kegg:05217	Basal cell carcinoma	19	4962	55	37681	4.35801e-05	0.000132556	Fzd4,Stk36,Bmp2,Wnt7a,Apc,Ctnnb1,Fzd1,Fzd3,Gsk3b,Wnt16,Tcf7,Apc2,Dvl3,Wnt7b,Wnt11,Wnt2b,Ptch2,Fzd8,Fzd9
125	Kegg:05219	Bladder cancer	16	4962	42	37681	4.42271e-05	0.000132681	Pgf,Mapk3,Myc,Kras,Raf1,Cdkn1a,Egfr,Mmp2,Cdk4,Cdh1,Mmp9,E2f3,Rps6ka5,Nras,Rb1,Thbs1
107	Kegg:04370	VEGF signaling pathway	23	4962	75	37681	6.23954e-05	0.000184657	Pla2g4b,Pla2g4d,Akt3,Mapk3,Rac3,Pik3ca,Cdc42,Casp9,Pla2g4e,Plcg1,Kras,Pik3cg,Pik3cd,Raf1,Ppp3cc,Pla2g3,Pik3r1,Nfatc4,Ppp3cb,Ppp3r2,Akt1,Nras,Kdr
41	Kegg:05142	Chagas disease (American trypanosomiasis)	28	4962	100	37681	6.58177e-05	0.000192188	Ace,Smad2,Ppp2ca,Gnai1,Tgfbr1,Akt3,Mapk3,Ppp2r2a,Ppp2r2d,Pik3ca,Ppp2r1b,Gnao1,Pik3cg,Pik3cd,Gnal,Gnaq,Map2k4,Calr,Ppp2r1a,Adcy1,Pik3r1,Ppp2r2b,Mapk8,Ifngr2,Akt1,Gnai3,Tgfb2,Nos2
79	Kegg:04720	Long-term potentiation	21	4962	66	37681	7.06742e-05	0.000201008	Cacna1c,Mapk3,Ppp1cb,Grm5,Rap1a,Adcy8,Camk2d,Kras,Raf1,Gnaq,Ppp3cc,Adcy1,Camk4,Prkx,Ppp3cb,Rap1b,Grin2b,Ppp3r2,Grin2d,Nras,Rps6ka6
56	Kegg:04650	Natural killer cell mediated cytotoxicity	32	4962	121	37681	7.01241e-05	0.000202068	Sh3bp2,Ulbp1,Mapk3,Rac3,Sos2,Pik3ca,Lcp2,Bid,Lck,Plcg1,Casp3,Kras,Pik3cg,Icam2,Pik3cd,Raf1,Zap70,Ppp3cc,Sos1,Pik3r1,Grb2,Klrb1c,Nfatc4,Vav2,Raet1d,Ppp3cb,Fyn,Ppp3r2,Ifnar1,Ifngr2,Nras,Shc3
154	Kegg:03008	Ribosome biogenesis in eukaryotes	23	4962	77	37681	9.79888e-05	0.000275122	Xrn2,Wdr43,Pop4,Wdr36,Nvl,Nop10,Rcl1,Rpp30,Spata5,Wdr3,Pop1,Mphosph10,Wdr75,Utp18,Gnl3,Xrn1,Xpo1,Nop56,Nop58,Rexo2,Utp6,Eftud1,Fbl
23	Kegg:04380	Osteoclast differentiation	30	4962	116	37681	0.00017896	0.000496103	Tgfbr1,Itgb3,Akt3,Mapk3,Map2k6,Pik3ca,Ctsk,Lcp2,Tec,Map3k7,Fosl1,Lck,Pik3cg,Pik3cd,Ppp3cc,Tab2,Jak1,Creb1,Pik3r1,Grb2,Camk4,Ppp3cb,Tnfsf11,Gab2,Mapk8,Fyn,Ifnar1,Ifngr2,Akt1,Tgfb2
108	Kegg:04662	B cell receptor signaling pathway	22	4962	75	37681	0.000184307	0.000504541	Lyn,Cr2,Akt3,Mapk3,Rac3,Sos2,Pik3ca,Gsk3b,Kras,Pik3cg,Pik3cd,Raf1,Ppp3cc,Sos1,Pik3r1,Grb2,Nfatc4,Vav2,Ppp3cb,Ppp3r2,Akt1,Nras
165	Kegg:03430	Mismatch repair	10	4962	22	37681	0.000220755	0.000596855	Msh3,Pcna,Pms2,Exo1,Lig1,Rfc4,Rfc3,Rpa2,Msh6,Msh2
152	Kegg:00534	Glycosaminoglycan biosynthesis - heparan sulfate	11	4962	26	37681	0.000233708	0.000624171	Hs6st1,Ndst1,B3gat1,Hs3st5,Hs3st3b1,B3gat2,Xylt1,Hs6st3,Hs2st1,Ndst4,Hs6st2
29	Kegg:05162	Measles	33	4962	135	37681	0.000275399	0.000726656	Rab9,Cdk2,Gnb2l1,Akt3,Trp73,Bbc3,Eif2ak1,Pik3ca,Cdkn1b,Gsk3b,Map3k7,Eif3h,Ccnd2,Pik3cg,Pik3cd,Cd46,Jak2,Msn,Tab2,Rab9b,Jak1,Eif2s1,Tacr1,Pik3r1,Cdk6,Hspa8,Cdk4,Fyn,Ifnar1,Ifngr2,Il2rg,Akt1,Cblb
100	Kegg:05416	Viral myocarditis	23	4962	83	37681	0.00033523	0.000873992	Dag1,Cxadr,Myh10,Abl2,Cd55,Rac3,Actg1,H2-T24,Cav1,Casp9,Bid,Myh8,Casp3,H2-Q2,Cd40,Eif4g1,Myh4,Sgcb,Eif4g2,Sgcd,Actb,Eif4g3,Fyn
159	Kegg:04330	Notch signaling pathway	16	4962	49	37681	0.000359073	0.00092514	Aph1b,Jag1,Hdac2,Maml2,Notch3,Dtx1,Cir1,Dll3,Dtx2,Dtx4,Dvl3,Ctbp2,Dll4,Notch2,Psen1,Dll1
208	Kegg:04340	Hedgehog signaling pathway	17	4962	54	37681	0.000387345	0.000986379	Csnk1e,Bmp6,Stk36,Bmp2,Wnt7a,Csnk1a1,Gsk3b,Wnt16,Csnk1g3,Csnk1g1,Bmp7,Wnt7b,Wnt11,Wnt2b,Prkx,Rab23,Ptch2
192	Kegg:00072	Synthesis and degradation of ketone bodies	6	4962	10	37681	0.000678178	0.00170714	Bdh1,Acat1,Hmgcs1,Oxct1,Hmgcs2,Acat2
206	Kegg:00565	Ether lipid metabolism	12	4962	34	37681	0.000881841	0.00219458	Pla2g4b,Pld2,Pla2g4d,Pafah2,Agps,Ppap2a,Pafah1b3,Lpcat1,Pafah1b1,Pla2g4e,Pla2g3,Pafah1b2
112	Kegg:05014	Amyotrophic lateral sclerosis (ALS)	16	4962	54	37681	0.00118742	0.00292184	Prph,Map2k6,Casp1,Apaf1,Nos1,Casp9,Bid,Casp3,Ppp3cc,Cat,Ppp3cb,Grin2b,Ppp3r2,Grin2d,Bax,Als2
1	Kegg:04210	Apoptosis	22	4962	85	37681	0.00121644	0.00296001	Akt3,Capn2,Pik3ca,Apaf1,Casp9,Prkar2a,Bid,Capn1,Exog,Casp3,Pik3cg,Pik3cd,Ppp3cc,Pik3r1,Prkx,Ppp3cb,Ppp3r2,Akt1,Prkar2b,Bax,Casp7,Ntrk1
85	Kegg:03050	Proteasome	14	4962	45	37681	0.00140564	0.0033828	Psma6,Psme4,Psma3,Psmd12,Psmd1,Psmd2,Psmd8,Psmb2,Psmc6,Psmd11,Psma4,Psmd6,Psme1,Psma1
170	Kegg:00670	One carbon pool by folate	8	4962	19	37681	0.00175479	0.00417716	Shmt1,Mthfd2,Mthfd2l,Mtr,Atic,Aldh1l2,Gart,Tyms
83	Kegg:04970	Salivary secretion	19	4962	74	37681	0.00280165	0.00659744	Gucy1a3,Lyz2,Atp2b1,Trpv6,Aqp5,Kcnma1,Atp2b4,Nos1,Adcy8,Adcy7,Fxyd2,Gnaq,Adcy1,Gucy1b3,Prkg1,Gucy1b2,Prkx,Ryr3,Gucy1a2
140	Kegg:00564	Glycerophospholipid metabolism	20	4962	80	37681	0.00308445	0.00718611	Pla2g4b,Pld2,Lclat1,Lpcat3,Pla2g4d,Gpd2,Ppap2a,Lpcat1,Pcyt1b,Pcyt1a,Pla2g4e,Dgkh,Pla2g3,Gpd1l,Pnpla6,Dgkd,Dgki,Mboat2,Ache,Gpam
33	Kegg:00601	Glycosphingolipid biosynthesis - lacto and neolacto series	9	4962	25	37681	0.00329972	0.00760673	B3galt1,B4galt1,Fut1,B4galt2,Ggta1,Fut4,B3gnt5,B3galt2,St8sia1
146	Kegg:00310	Lysine degradation	14	4962	49	37681	0.00341906	0.00779973	Dot1l,Aldh9a1,Suv39h2,Nsd1,Acat1,Setd2,Ehmt1,Setdb1,Aldh1b1,Whsc1,Suv420h1,Acat2,Suv420h2,Plod2
205	Kegg:00270	Cysteine and methionine metabolism	11	4962	35	37681	0.00407922	0.00920978	Cdo1,Trdmt1,Sms,Dnmt3b,Mpst,Dnmt3a,Mat2a,Dnmt1,Mtr,Srm,Mtap
54	Kegg:02010	ABC transporters	13	4962	45	37681	0.00424346	0.00948284	Abca8a,Abcg2,Abcb10,Abca6,Abcg4,Abca9,Abca1,Abcg5,Abcb6,Abcd3,Abca3,Abcc9,Abcc2
139	Kegg:00561	Glycerolipid metabolism	14	4962	51	37681	0.0050792	0.0112358	Lclat1,Lpl,Ppap2a,Aldh9a1,Gyk,Pnlip,Dgkh,Aldh1b1,Dgkd,Dgki,Mboat2,Agk,Pnliprp1,Gpam
209	Kegg:00030	Pentose phosphate pathway	9	4962	27	37681	0.00592523	0.0129763	Pfkp,Rpe,G6pdx,Fbp2,Pgm1,Tkt,Pgd,Dera,Pgls
94	Kegg:04145	Phagosome	33	4962	163	37681	0.0074457	0.0161446	Stx7,Colec12,Tuba1b,Cd36,Tubb2a,Ctsl,Itgb3,Itga5,Tubb2b,Tuba1a,Actg1,Scarb1,H2-T24,Dync1i2,Tubb6,Stx12,Nos1,Tubb3,Thbs3,Itgb1,Dync1li1,Sec61b,H2-Q2,Tubb5,Calr,Tubb1,Sec61a1,Mrc1,Actb,Canx,Tuba1c,Dync1i1,Thbs1
12	Kegg:03022	Basal transcription factors	12	4962	43	37681	0.00795705	0.0170842	Ercc3,Taf7,Taf1,Gtf2e1,Taf10,Gtf2h5,Gtf2f2,Gtf2e2,Gtf2a2,Taf6l,Taf2,Taf9b
167	Kegg:00380	Tryptophan metabolism	12	4962	44	37681	0.00965707	0.0201419	Wars,Cyp1b1,Cyp1a1,Aldh9a1,Afmid,Ido2,Acat1,Wars2,Maoa,Cat,Aldh1b1,Acat2
176	Kegg:04975	Fat digestion and absorption	12	4962	44	37681	0.00965707	0.0201419	Pla2g4b,Pla2g4d,Cd36,Ppap2a,Scarb1,Pla2g4e,Pnlip,Pla2g3,Abca1,Abcg5,Pnliprp1,Acat2
178	Kegg:04960	Aldosterone-regulated sodium reabsorption	12	4962	44	37681	0.00965707	0.0201419	Mapk3,Irs3,Pik3ca,Kras,Fxyd2,Pdpk1,Pik3cg,Pik3cd,Igf1,Pik3r1,Irs1,Irs2
111	Kegg:04972	Pancreatic secretion	22	4962	101	37681	0.0112639	0.0232717	Pla2g4b,Pla2g4d,Atp2b1,Kcnma1,Atp2b4,Rhoa,Rab11a,Rap1a,Pla2g4e,Rab8a,Adcy8,Adcy7,Fxyd2,Pnlip,Gnaq,Pla2g3,Adcy1,Trpc1,Rap1b,Cpa1,Pnliprp1,Rab3d
175	Kegg:04978	Mineral absorption	12	4962	45	37681	0.0116257	0.0237946	Atp7a,Ftl1,Steap1,Slc46a1,Atp2b1,Trpv6,Cybrd1,Slc8a1,Slc26a6,Fxyd2,Slc31a1,Slc40a1
193	Kegg:00650	Butanoate metabolism	9	4962	30	37681	0.0125493	0.0254472	Aldh5a1,Bdh1,Aacs,Acat1,Pdha1,Hmgcs1,Oxct1,Hmgcs2,Acat2
183	Kegg:00770	Pantothenate and CoA biosynthesis	6	4962	16	37681	0.0127926	0.0257026	Dpyd,Pank3,Coasy,Enpp3,Aasdhppt,Vnn1
191	Kegg:00562	Inositol phosphate metabolism	14	4962	57	37681	0.0141793	0.0282297	Ipmk,Pik3ca,Plcg1,Itpk1,Pik3cg,Pik3cd,Plcz1,Pip4k2b,Pi4k2b,Pik3c2b,Isyna1,Pten,Plce1,Inpp1
7	Kegg:00250	Alanine, aspartate and glutamate metabolism	9	4962	31	37681	0.0156626	0.030902	Ass1,Ppat,Aldh5a1,Asns,Adss,Cad,Adsl,Gfpt1,Nit2
157	Kegg:04920	Adipocytokine signaling pathway	16	4962	69	37681	0.0158586	0.0310092	Cpt1a,Adipor2,Ppargc1a,Cd36,Akt3,Irs3,Prkaa2,Lepr,Jak2,Mapk8,Prkag2,Irs1,Irs2,Acsl4,Prkab2,Akt1
186	Kegg:00532	Glycosaminoglycan biosynthesis - chondroitin sulfate	7	4962	22	37681	0.019224	0.0372572	Dse,Ust,B3gat1,B3gat2,Chsy1,Xylt1,Csgalnact2
184	Kegg:00512	Mucin type O-Glycan biosynthesis	8	4962	27	37681	0.019629	0.0377084	Galntl6,B4galt5,Galnt2,C1galt1,St3gal1,Galnt7,Galnt10,Galnt1
179	Kegg:04962	Vasopressin-regulated water reabsorption	11	4962	43	37681	0.0208808	0.0397643	Dync1i2,Rab11a,Dctn4,Dync1li1,Creb1,Creb3l1,Prkx,Dync1i1,Arhgdib,Dync2li1,Aqp4
126	Kegg:00280	Valine, leucine and isoleucine degradation	12	4962	49	37681	0.0226991	0.0428544	Dbt,Aldh9a1,Acadsb,Hsd17b10,Acat1,Dld,Hmgcs1,Aldh1b1,Oxct1,Hmgcs2,Acaa2,Acat2
180	Kegg:00480	Glutathione metabolism	12	4962	50	37681	0.026394	0.0494042	Mgst3,Sms,Gpx8,G6pdx,Idh1,Odc1,Srm,Gpx7,Pgd,Gsto1,Rrm2,Rrm1
156	Kegg:03320	PPAR signaling pathway	17	4962	79	37681	0.0266483	0.0494575	Me1,Fabp5,Cpt1a,Lpl,Angptl4,Cd36,Acox2,Slc27a6,Fads2,Gyk,Pdpk1,Hmgcs2,Dbi,Ilk,Fabp7,Acsl4,Scd2
25	Kegg:04630	Jak-STAT signaling pathway	29	4962	153	37681	0.0268916	0.0494895	Osmr,Cish,Osm,Akt3,Csf2ra,Stam2,Sos2,Pik3ca,Myc,Lepr,Il6st,Ccnd2,Pik3cg,Pik3cd,Prlr,Cbl,Jak2,Sos1,Jak1,Pik3r1,Grb2,Stam,Ifnar1,Ifngr2,Il2rg,Akt1,Socs2,Cblb,Socs4

## Sheet: miR-132-3p target intersection
miR-132-3p putative targets downregulated with age in the visual cortex (P28 vs. P10).
Actr3
Adamts5
Adcy1
Ahsa2
Arid1a
Arid1b
Arid2
Arih1
Armc1
Arx
Atf2
Azin1
B3gat2
B630005N14Rik
Bicd1
Bmp2
Bmpr1a
Btbd7
C530008M17Rik
Calu
Caprin1
Cbll1
Ccdc71l
Cdk19
Cebpz
Celf2
Cfl2
Cpeb4
Cpsf6
Crim1
Crk
Csde1
Ctdspl2
Daam1
Dach1
Dcc
Dcun1d3
Ddx6
Desi2
Dnmt3a
Dpysl3
Dyrk2
Edil3
Fam167a
Fam184a
Fbxo21
Fem1c
Fer
Fgd4
Foxn3
Foxp2
Galntl6
Gdf5
Gmfb
Gnb1
Gnb4
Gpd2
Grk5
Gsk3b
Gtdc1
Gucy1a2
H3f3b
Hapln1
Hbegf
Hivep1
Hmbox1
Hmgn3
Hmgxb4
Hnrnph1
Hnrnpr
Homer2
Hsbp1
Htr1b
Ints8
Kcna6
Kcnma1
Kcnn3
Kdm5b
Kif2a
Klf7
Ksr2
Lrrc58
Lsm11
Ltn1
Maf
Mamdc2
Mapt
Matr3
Mecp2
Mef2a
Mex3a
Mex3c
Mia3
Mib1
Mina
Mmp15
Mmp16
Mycbp2
N4bp2l2
Nfib
Nkain3
Nol7
Nr4a2
Nrep
Ntng1
Papola
Pcgf3
Pde7a
Plcxd2
Polr2d
Ppfibp1
Ppm1g
Psmd12
Ptbp2
Pten
Rad54l2
Rasa1
Rb1
Rdx
Rfx3
Rnd3
Rnf152
Rras2
Rsu1
Runx1t1
Rybp
Samd12
Satb2
Scn2a1
Scn3a
Sec16a
Sec24a
Sema4g
Sema6a
Sephs1
Sesn3
Setd5
Sfpq
Slc26a7
Slc8a1
Slco5a1
Smad2
Snx29
Snx30
Sos1
Sox11
Sox4
Sox5
Sox6
Spag17
Sppl3
Sptssa
Srgap3
Srsf1
Ssh2
Syt14
Tacc2
Tada2b
Tceb1
Tead1
Tln2
Tmed7
Tmeff1
Tmem178b
Tmem2
Trib2
Tspan18
Tusc1
Ube2d2a
Usp15
Usp9x
Xpo4
Ywhag
Zbtb18
Zbtb34
Zeb2
Zfp292
Zfp644
Zscan21
Zswim6
2810004N23Rik

## Sheet: miR-212-5p target intersection
miR-212-5p putative targets downregulated with age in the visual cortex (P28 vs. P10).
4921524J17Rik
Abi2
Add2
Agrn
Akt3
Amer2
Ano6
Arhgap5
Arhgef12
B3galt1
Bach2
Basp1
Bend4
Caln1
Casp8ap2
Cbx5
Cdc27
Cdk6
Cdyl2
Celf6
Cmpk2
Ctc1
Cul3
Dcaf12
Ddx3x
Ddx3y
Dll4
Dsn1
Ebf3
Eif3j1
Eif4a1
Etf1
Fam57b
Fbn2
Fer
Fgf16
Furin
Fyttd1
Galntl6
Gapvd1
Gdf11
Gnaz
Gng7
Heyl
Hnrnpul2
Igfbp5
Irf2bpl
Kctd7
Kdm2b
Kitl
Kpna3
Lamb1
Larp4
Lgr6
Lig3
Lypd6
Man2a1
Mat2a
Med13
Met
Metap2
Mex3c
Mfhas1
Mfsd2a
Mmp15
Mmp24
Mpped2
Murc
Nfia
Nlgn3
Nnat
Nova2
Npepps
Nr2f2
Nrp1
Nsd1
Olfml2a
P2rx5
P4hb
Pafah1b2
Pag1
Pdp2
Pik3c2b
Plch1
Plscr3
Plxna2
Pnma3
Pogz
Prox1
Prrx1
Psmd2
Ralgds
Rcn1
Ret
Rhoq
Robo1
Robo2
Rspry1
Rybp
S1pr2
Satb2
Scn3b
Sdccag8
Sh3bp2
Sh3bp5
Slc22a6
Slc25a1
Slc25a36
Smad4
Soga1
Ssr3
St8sia2
Stard7
Syt9
Tada2b
Tanc2
Taok3
Tcea1
Tceanc2
Tmem132e
Tmem164
Tmem178b
Traf3
Tram2
Trove2
U2af1
Ube2r2
Vat1
Wasf2
Zfp618
Zfp644
Zic4

## Sheet: genes upregulated
	Upregulated genes in the visual cortex (P28 vs. P10).
	Gene Symbol	Fold Change	p-value	PPDE
	Trf	12.9576	1.77636e-15	1
	Mbp	25.7929	3.33067e-15	1
	Vamp1	5.64605	1.24345e-14	1
	Fa2h	18.7611	1.31006e-14	1
	Adssl1	9.90841	1.44329e-14	1
	Ypel4	5.25162	1.45439e-14	1
	Lgi3	6.62872	1.70974e-14	1
	Ankrd33b	13.432	1.79856e-14	1
	Cckbr	5.32687	2.45359e-14	1
	Mobp	68.1518	2.59792e-14	1
	Rin1	10.2701	2.66454e-14	1
	Fam107a	8.32512	2.70894e-14	1
	Mal	112.834	2.81997e-14	1
	Hapln4	37.2823	2.9976e-14	1
	Mag	32.039	3.31957e-14	1
	Tmem88b	16.7409	5.01821e-14	1
	Ppp1r1b	10.351	6.23945e-14	1
	Mog	20.7511	6.39488e-14	1
	Cpne9	12.7167	7.26086e-14	1
	Cbx7	6.7913	8.09353e-14	1
	Jade2	6.88554	8.68194e-14	1
	Pcp4l1	6.08663	9.72555e-14	1
	Gsn	9.01912	9.9365e-14	1
	Cnp	6.81246	1.14131e-13	1
	Car4	4.09338	1.24123e-13	1
	Ntn5	29.5405	1.24456e-13	1
	Hrh3	5.68384	1.28342e-13	1
	Ugt8a	6.52287	1.38778e-13	1
	Nkx6-2	52.1463	1.40998e-13	1
	Plp1	32.3906	1.47882e-13	1
	Hipk4	14.4431	1.54432e-13	1
	Rab26	7.50033	1.63869e-13	1
	Hkdc1	10.8186	1.6831e-13	1
	Igfbp6	8.48256	1.71196e-13	1
	Gpd1	6.55057	2.18714e-13	1
	Ier5	5.5379	2.20934e-13	1
	Ermn	73.6152	2.57683e-13	1
	Grasp	5.0973	2.59348e-13	1
	Myrf	6.26517	2.78777e-13	1
	Aifm3	5.03719	3.14859e-13	1
	Tmem63a	7.71394	3.21965e-13	1
	Snap25	3.02103	3.23075e-13	1
	Gabrd	5.18368	3.44391e-13	1
	E130012A19Rik	7.86216	3.9968e-13	1
	Ano3	4.74587	4.05675e-13	1
	Tnnc1	21.9724	4.54303e-13	1
	Efhd2	6.39687	4.62519e-13	1
	Gjc3	7.48741	4.71512e-13	1
	Cpeb1	4.89914	4.74509e-13	1
	Ppp1r14a	23.0991	4.93383e-13	1
	Gjb1	10.7562	5.2558e-13	1
	Sept4	6.11726	5.41789e-13	1
	1700047M11Rik	17.1691	5.54667e-13	1
	Selplg	5.84025	5.73097e-13	1
	Ankrd63	8.21688	6.02851e-13	1
	Mir132	19.8335	6.18838e-13	1
	Tspan2	3.80916	6.19282e-13	1
	Igfn1	393.334	6.31273e-13	1
	Lgi4	4.64035	6.51701e-13	1
	Opalin	385.984	7.63611e-13	1
	Rtkn	4.08885	7.83151e-13	1
	Tmem125	19.9332	8.16236e-13	1
	Pip4k2c	3.59077	8.27338e-13	1
	Evc2	6.94031	8.7208e-13	1
	S100b	4.85746	9.1982e-13	1
	Lzts3	4.73158	9.26814e-13	1
	BC030499	93.6349	1.02096e-12	1
	Rgs14	4.67529	1.03628e-12	1
	Hsf4	18.7262	1.09157e-12	1
	Glt8d2	7.5074	1.12688e-12	1
	Gpr62	7.43015	1.19882e-12	1
	Csrp1	3.87034	1.32439e-12	1
	Grin2c	5.53895	1.34548e-12	1
	Nrn1	9.69622	1.389e-12	1
	Ntsr2	4.56731	1.39055e-12	1
	Hapln2	32.736	1.55387e-12	1
	Adra1d	7.12613	1.73883e-12	1
	Tesc	5.27733	1.74039e-12	1
	Gjc2	20.2222	1.86773e-12	1
	Arhgap10	4.30465	1.87361e-12	1
	Lamp5	8.26617	2.17182e-12	1
	Faim2	4.03776	2.19957e-12	1
	Kcnab3	4.60049	2.3419e-12	1
	Tspan15	4.45803	2.34746e-12	1
	Sh2d5	3.15131	2.36455e-12	1
	Stard10	3.92042	2.5342e-12	1
	Stk32c	3.14207	2.76157e-12	1
	Itpka	4.59074	2.95852e-12	1
	Plxdc1	5.02258	2.97329e-12	1
	Cap2	4.39158	3.06877e-12	1
	Rilpl1	3.7473	3.08831e-12	1
	Pdlim1	5.52747	3.19755e-12	1
	C130074G19Rik	4.18602	3.331e-12	1
	Fn3k	5.03773	3.36153e-12	1
	Rapgef4	3.67961	3.72036e-12	1
	Tuba8	8.06447	3.79219e-12	1
	Zfp365	4.08587	4.10338e-12	1
	Dbp	5.64174	4.12537e-12	1
	Aldoa	3.00903	4.1831e-12	1
	Cldn11	15.8272	4.25704e-12	1
	Nrsn1	4.09719	5.05196e-12	1
	Itm2c	4.53301	5.18463e-12	1
	Coro6	4.3827	5.4734e-12	1
	Ldhd	8.53471	5.61984e-12	1
	Eno2	3.26173	5.72165e-12	1
	Hlf	3.36183	5.73808e-12	1
	Nptx2	6.62579	5.79359e-12	1
	Laptm4b	3.25125	6.02385e-12	1
	Repin1	3.04762	6.14886e-12	1
	Sowahb	5.80661	6.20171e-12	1
	Stac2	4.80613	6.65834e-12	1
	Adamts4	5.91137	6.72262e-12	1
	Mir7052	2.99505	6.81166e-12	1
	Cmtm5	4.35705	6.81366e-12	1
	Spag5	8.20625	7.44382e-12	1
	Tppp	3.62166	7.93166e-12	1
	Gstm1	3.23256	8.56604e-12	1
	Scn1b	4.96204	8.65785e-12	1
	Plekhg3	7.90774	9.07563e-12	1
	Rhog	3.27348	9.76985e-12	1
	Car2	2.68354	9.91529e-12	1
	Man1c1	2.99649	1.02283e-11	1
	Nptx1	4.49781	1.0248e-11	1
	Vipr1	5.13443	1.07847e-11	1
	Wdyhv1	3.32109	1.09374e-11	1
	Ptgs2	17.9993	1.10112e-11	1
	Mir212	23.7014	1.11045e-11	1
	Synpo	3.2488	1.12388e-11	1
	Cyp2d22	4.53939	1.15421e-11	1
	Tyro3	3.58344	1.17102e-11	1
	Dusp14	5.1505	1.23768e-11	1
	Tmod1	6.07892	1.24221e-11	1
	Extl1	4.0934	1.26099e-11	1
	Pvalb	42.0443	1.27141e-11	1
	Gjb6	3.99594	1.27909e-11	1
	Tmbim1	3.8215	1.35741e-11	1
	Nat8l	3.26443	1.37339e-11	1
	Pllp	3.93888	1.39941e-11	1
	Lpar1	3.49705	1.40673e-11	1
	Fbxo2	3.59629	1.42845e-11	1
	Dclk3	3.25414	1.4671e-11	1
	Nol3	5.08043	1.48419e-11	1
	Slco1a4	4.08278	1.58042e-11	1
	Pygm	4.0097	1.69734e-11	1
	Rasgef1a	3.02623	1.71454e-11	1
	Rasgrf1	3.80347	1.75181e-11	1
	Fn3krp	2.70044	1.76188e-11	1
	Gsta4	2.87237	1.76361e-11	1
	Npas4	11.3481	1.80747e-11	1
	Cgrrf1	4.38345	1.86363e-11	1
	Dusp28	3.30407	1.90473e-11	1
	Zfyve28	2.81064	1.95746e-11	1
	Iffo1	2.9186	2.01178e-11	1
	Rasd2	3.87528	2.06049e-11	1
	S1pr5	5.5033	2.06091e-11	1
	Kctd1	2.83271	2.07258e-11	1
	Cd34	2.86694	2.07461e-11	1
	3110035E14Rik	3.23646	2.18161e-11	1
	Camk2a	3.70066	2.19076e-11	1
	Syne1	2.88166	2.26179e-11	1
	Fgfr1op2	2.80454	2.49414e-11	1
	Ltk	4.88691	2.60625e-11	1
	Sec14l5	125.099	2.64568e-11	1
	C730002L08Rik	6.59915	2.76479e-11	1
	Camk2n1	4.28071	2.76834e-11	1
	Padi2	5.42681	2.92653e-11	1
	Camkk1	2.62234	2.93483e-11	1
	Ccdc3	3.27636	3.06305e-11	1
	Ablim2	2.54637	3.14354e-11	1
	9530082P21Rik	3.44337	3.22194e-11	1
	Arhgef25	2.90369	3.57927e-11	1
	2810468N07Rik	3.57883	3.69091e-11	1
	Pla2g16	4.28025	3.70128e-11	1
	Rcan2	2.40464	3.71958e-11	1
	Myl4	8.35496	3.90783e-11	1
	Gm11549	4.36652	3.92586e-11	1
	2010300C02Rik	3.44174	4.19642e-11	1
	A330009N23Rik	4.71546	4.28844e-11	1
	Gprc5b	3.29204	4.50016e-11	1
	P4htm	2.81883	4.54677e-11	1
	Per3	3.14393	4.65913e-11	1
	Ypel2	3.2074	4.72755e-11	1
	Epdr1	2.76285	4.81464e-11	1
	Plekhb1	6.96542	5.06859e-11	1
	Mas1	3.3722	5.07054e-11	1
	Ciart	4.34625	5.0823e-11	1
	Dexi	2.88063	5.09055e-11	1
	Lpcat4	3.28934	5.1009e-11	1
	Il17ra	4.69075	5.26263e-11	1
	Kcnab2	3.61214	5.32715e-11	1
	Aldoc	3.2247	5.36835e-11	1
	Hhatl	7.50471	5.55486e-11	1
	Plekhg5	3.37426	5.57834e-11	1
	Myh7	6.51467	6.01709e-11	1
	Erbb3	16.1354	6.0368e-11	1
	Cntnap1	4.25728	6.40401e-11	1
	Ptk2b	2.56602	6.47452e-11	1
	Fam212b	2.81838	6.60807e-11	1
	Thrsp	3.6786	6.67357e-11	1
	Gpr37	2.68887	6.79905e-11	1
	Scn4b	16.4347	6.95017e-11	1
	Aspa	10.1862	7.19165e-11	1
	Pdk2	2.85845	7.32123e-11	1
	Frzb	3.49866	7.97007e-11	1
	Kcna1	3.3002	7.9714e-11	1
	Kirrel2	7.27719	8.30295e-11	1
	Rasgrp1	3.18418	8.38776e-11	1
	Sertad1	6.18219	8.71484e-11	1
	2900052N01Rik	3.21668	8.75906e-11	1
	Plk5	4.53519	8.84557e-11	1
	Smad3	4.7625	8.99339e-11	1
	Them6	3.69288	9.21168e-11	1
	Car7	2.96144	9.34219e-11	1
	Stard8	4.2883	9.49811e-11	1
	Chn1	2.95677	9.82887e-11	1
	Adck3	3.59235	9.95268e-11	1
	Cited4	6.58036	1.0471e-10	1
	Pdp1	2.99004	1.04982e-10	1
	Rasgef1c	2.61271	1.0583e-10	1
	Cyp46a1	3.0105	1.07362e-10	1
	Calb1	3.46248	1.08853e-10	1
	Clu	3.19503	1.16632e-10	1
	Itpr1	3.58353	1.17936e-10	1
	Ier3	3.17944	1.20947e-10	1
	Tacc1	2.62328	1.21199e-10	1
	Nbl1	2.34487	1.22057e-10	1
	Rpusd1	2.42473	1.24512e-10	1
	Cdh22	3.03487	1.26693e-10	1
	Ccdc28a	4.37182	1.27817e-10	1
	Ndrg2	2.46821	1.28212e-10	1
	Prodh	4.35264	1.35898e-10	1
	Zdhhc1	2.54132	1.36747e-10	1
	Dkkl1	3.09949	1.38683e-10	1
	Apoe	2.16965	1.43296e-10	1
	Krt12	3.17185	1.50611e-10	1
	Ppip5k1	2.72517	1.5297e-10	1
	Pip5k1b	3.74748	1.54583e-10	1
	B930041F14Rik	2.47382	1.58842e-10	1
	Pigz	3.50657	1.64454e-10	1
	Vip	3.62021	1.6627e-10	1
	Tef	2.54912	1.66724e-10	1
	Bhlhe40	4.50336	1.67697e-10	1
	Lag3	4.5618	1.69526e-10	1
	Tmem14a	2.58866	1.73452e-10	1
	Rgs4	2.86459	1.75477e-10	1
	Wipf3	2.45586	1.78079e-10	1
	Sec14l2	2.77907	1.91577e-10	1
	Zbtb7b	3.63672	1.95686e-10	1
	Net1	2.86677	2.0428e-10	1
	Cd82	3.10221	2.10558e-10	1
	Rogdi	2.3538	2.12611e-10	1
	Josd2	3.56955	2.16102e-10	1
	Slc30a3	2.89837	2.19025e-10	1
	Dgkz	2.64284	2.29258e-10	1
	C1ql3	3.01973	2.34957e-10	1
	Rbp4	3.53233	2.41623e-10	1
	Ephx1	2.50911	2.50267e-10	1
	Inf2	3.1362	2.52664e-10	1
	Srxn1	2.32668	2.5304e-10	1
	Mast3	3.13135	2.64709e-10	1
	Ptpn3	2.80423	2.72231e-10	1
	Ociad2	2.81811	2.73025e-10	1
	2010204K13Rik	4.5057	2.79411e-10	1
	Tspan33	2.65224	2.92258e-10	1
	Scn2b	3.02161	3.03549e-10	1
	Phf21b	3.42626	3.18543e-10	1
	Lurap1l	2.96363	3.18892e-10	1
	Adrb1	3.8743	3.29879e-10	1
	Slc17a7	2.58907	3.30316e-10	1
	C1qb	2.36568	3.34606e-10	1
	Endou	13.2056	3.38874e-10	1
	Medag	4.496	3.40654e-10	1
	Map7	2.96855	3.41015e-10	1
	Plxnb3	4.06529	3.45953e-10	1
	Penk	3.00889	3.59893e-10	1
	1700001O22Rik	7.77392	3.64403e-10	1
	Egr3	2.98002	3.66228e-10	1
	Cyp4f15	4.23052	3.74042e-10	1
	Egr1	10.0936	3.81689e-10	1
	Slc24a2	2.93693	3.83941e-10	1
	Syt13	2.48126	3.90739e-10	1
	Bfsp2	4.85259	4.28153e-10	1
	Phospho1	9.72285	4.39406e-10	1
	Hpcal4	3.10982	4.49608e-10	1
	Fbxl16	3.25847	4.73671e-10	1
	Clec18a	23.4169	4.77244e-10	1
	Tsnax	2.43301	4.77794e-10	1
	Blnk	5.71929	5.26354e-10	1
	Cnnm1	2.70318	5.30347e-10	1
	Fam53b	3.0785	5.62755e-10	1
	Nckipsd	2.41783	5.66104e-10	1
	Map6d1	2.767	5.66226e-10	1
	Grhpr	2.76061	5.75429e-10	1
	Bhlhe41	3.17368	5.78745e-10	1
	Dnaja4	2.3789	5.80084e-10	1
	Gal3st1	2.98306	6.02101e-10	1
	Jdp2	2.75785	6.025e-10	1
	Car14	4.78753	6.04556e-10	1
	Ccdc92	2.12323	6.24302e-10	1
	Cyp4f14	4.5018	6.38343e-10	1
	Mei1	24.9885	6.46661e-10	1
	Neat1	3.04988	6.471e-10	1
	Unc80	2.58124	6.61405e-10	1
	Gls2	3.0238	6.8347e-10	1
	Pitpnm3	2.4823	6.84153e-10	1
	Ldhb	2.63126	7.07845e-10	1
	Lynx1	3.388	7.11033e-10	1
	Etv5	2.19115	7.66696e-10	1
	Sod3	2.79306	7.8668e-10	1
	Gsg1l	2.78655	7.98713e-10	1
	Fmnl1	2.30097	8.31472e-10	1
	Usp2	2.45738	8.34011e-10	1
	Gpr37l1	2.48064	8.53154e-10	1
	Pink1	2.37996	8.64628e-10	1
	Mat2b	2.34449	8.6691e-10	1
	Phyhip	2.94712	8.68889e-10	1
	Ogfod1	2.43549	8.71852e-10	1
	Pfkl	2.35436	8.76646e-10	1
	Fam213b	3.10685	8.89186e-10	1
	Cdh19	23.7125	8.96123e-10	1
	Pamr1	2.67602	9.05235e-10	1
	Evi2a	5.41458	9.26496e-10	1
	Plekhh1	6.81508	1.00806e-09	1
	Efhd1	2.44637	1.01707e-09	1
	Ly6e	2.62979	1.0205e-09	1
	Pde8b	2.43385	1.04098e-09	1
	Wnt10a	6.53719	1.0455e-09	1
	Ddn	2.64386	1.0479e-09	1
	Kalrn	2.2201	1.0708e-09	1
	Slc2a1	2.41806	1.11362e-09	1
	Mertk	2.82851	1.11456e-09	1
	Arhgef19	3.53039	1.1186e-09	1
	Jsrp1	13.1041	1.1256e-09	1
	Arpp19	2.54968	1.12688e-09	1
	Sorbs3	2.35755	1.18482e-09	1
	Plcxd1	2.91925	1.19444e-09	1
	Ddit4l	2.63214	1.23837e-09	1
	D8Ertd82e	3.70408	1.26326e-09	1
	Nrsn2	2.76189	1.27085e-09	1
	Baiap2	2.47263	1.34211e-09	1
	Cygb	2.41698	1.34853e-09	1
	Cd7	Inf	1.37668e-09	1
	Wipf2	2.19745	1.38367e-09	1
	Cck	3.82126	1.39771e-09	1
	Ddit3	2.46524	1.40798e-09	1
	Brms1	2.49955	1.44966e-09	1
	Phlda3	2.42829	1.46587e-09	1
	Slc44a1	2.47559	1.48555e-09	1
	Flywch1	2.67419	1.49895e-09	1
	Isoc2a	2.33157	1.52859e-09	1
	Btg2	9.65255	1.541e-09	1
	Htr3a	2.92373	1.55492e-09	1
	Tmem59l	2.64389	1.55753e-09	1
	Syt12	4.69592	1.60036e-09	1
	Gm13446	4.40017	1.67494e-09	1
	Mir24-1	2.96315	1.68044e-09	1
	Apod	3.37151	1.69089e-09	1
	H2-T23	4.82702	1.70841e-09	1
	Kcnip3	2.19819	1.74018e-09	1
	Thpo	3.90711	1.74204e-09	1
	Rffl	3.55474	1.74427e-09	1
	Ppp1r3g	3.55302	1.7938e-09	1
	6430548M08Rik	2.38114	1.80048e-09	1
	Pak1	2.19855	1.81378e-09	1
	Zfp831	5.58051	1.83144e-09	1
	Rtn4r	2.37684	1.86213e-09	1
	Necab3	2.4827	1.86586e-09	1
	Tnk2	2.46883	1.86704e-09	1
	Isoc2b	2.71476	1.92572e-09	1
	Vill	5.19438	1.92674e-09	1
	Sytl2	2.79044	2.01856e-09	1
	Fhl2	2.3117	2.03056e-09	1
	Ptprn	2.59799	2.03877e-09	1
	Galnt6	13.6651	2.05554e-09	1
	Azin2	2.33779	2.08542e-09	1
	Ly6c1	3.72377	2.12757e-09	1
	Ctdspl	2.38812	2.19199e-09	1
	Rab40b	2.19985	2.19476e-09	1
	9330102E08Rik	2.37453	2.25356e-09	1
	A230050P20Rik	2.11824	2.36296e-09	1
	Znfx1	2.25802	2.3841e-09	1
	Pde1b	2.04609	2.40896e-09	1
	Mtmr12	2.33766	2.43477e-09	1
	Crebl2	3.06515	2.43687e-09	1
	St8sia5	2.46895	2.51297e-09	1
	Bcl7b	2.22501	2.53742e-09	1
	Gpr83	9.1183	2.57812e-09	1
	Relt	3.36851	2.6358e-09	1
	Neurl1a	2.29031	2.65345e-09	1
	Prr18	2.63074	2.7887e-09	1
	Fxyd1	3.38197	2.81267e-09	1
	Slc24a4	4.37107	2.81783e-09	1
	Sept8	2.98163	2.83329e-09	1
	Klhdc7a	6.62743	2.89489e-09	1
	Pacsin3	2.61736	2.89757e-09	1
	Ephx4	2.62707	2.9008e-09	1
	Cabp1	3.80208	2.91989e-09	1
	Mpp2	2.26154	2.96491e-09	1
	Synj2	2.72716	2.9896e-09	1
	Chchd10	2.89409	2.9937e-09	1
	Lcat	2.11913	3.02626e-09	1
	Rnf112	2.28886	3.17613e-09	1
	Neu1	2.12356	3.17803e-09	1
	Afap1l1	2.5969	3.20845e-09	1
	Abcg1	2.40703	3.21756e-09	1
	B230217C12Rik	2.14945	3.23268e-09	1
	Plekhm2	2.2275	3.30594e-09	1
	Prnp	2.21608	3.32217e-09	1
	Abhd8	2.30764	3.32752e-09	1
	Sun1	2.01608	3.37995e-09	1
	Mansc1	3.75271	3.43354e-09	1
	Dbndd2	2.20105	3.46298e-09	1
	Fam102a	2.34384	3.53807e-09	1
	Ttc7b	2.39344	3.5844e-09	1
	Hdac11	2.1244	3.60016e-09	1
	Pparg	5.06433	3.61093e-09	1
	Abhd3	2.30288	3.6643e-09	1
	Impact	2.7147	3.69062e-09	1
	9430020K01Rik	2.35292	3.75014e-09	1
	Tnnt2	8.02077	3.91423e-09	1
	Tmem25	2.1996	3.97747e-09	1
	Tmem119	2.66499	4.00979e-09	1
	Herc6	3.83641	4.0676e-09	1
	Sorbs2	2.28407	4.11658e-09	1
	Gamt	2.54092	4.12057e-09	1
	Zbtb7a	3.09735	4.17879e-09	1
	Mir6973b	2.42719	4.22095e-09	1
	Spg20	2.36032	4.2329e-09	1
	Itgav	2.43652	4.26023e-09	1
	Got1	2.30924	4.30125e-09	1
	Gaa	2.3737	4.32895e-09	1
	Serpinb8	20.9589	4.33073e-09	1
	Kif5a	2.82559	4.33795e-09	1
	Ngef	2.51248	4.34257e-09	1
	Ly6a	5.1202	4.35327e-09	1
	Galnt9	2.08149	4.41317e-09	1
	Epha10	2.23437	4.4208e-09	1
	Gad1	2.18432	4.53564e-09	1
	Shisa4	2.24372	4.57332e-09	1
	Ttc39b	2.5465	4.69143e-09	1
	Fbxo33	3.08314	4.77729e-09	1
	Wasl	2.10108	4.79429e-09	1
	Chrd	2.18199	4.80673e-09	1
	Rreb1	3.8687	4.82142e-09	1
	Arsg	3.14748	5.05205e-09	1
	Kcnj11	2.24211	5.09231e-09	1
	Junb	14.7921	5.2004e-09	1
	Rabl6	2.07203	5.33552e-09	1
	Pdlim2	11.6937	5.35616e-09	1
	Atp6v1g2	2.63288	5.41556e-09	1
	Cd6	25.0238	5.45378e-09	1
	Hrasls	2.78411	5.50011e-09	1
	Cacng3	2.42775	5.63762e-09	1
	Gltp	2.35504	5.72224e-09	1
	Krt9	10.1786	5.81889e-09	1
	Enpp2	2.36366	5.91316e-09	1
	Carns1	5.19803	5.93352e-09	1
	Olfm1	2.35137	5.96707e-09	1
	Sbds	2.03419	5.98879e-09	1
	Dlgap1	2.11675	6.05276e-09	1
	Ak5	2.13823	6.10773e-09	1
	Psrc1	2.26713	6.13152e-09	1
	Arhgef10	2.13072	6.14946e-09	1
	Tbc1d9b	2.12511	6.17486e-09	1
	Vgf	2.52283	6.2173e-09	1
	Slc5a5	2.36105	6.28981e-09	1
	Alox12b	12.3471	6.31467e-09	1
	Mtfp1	2.57879	6.33538e-09	1
	Aip	2.11833	6.37834e-09	1
	Ckb	2.25809	6.43814e-09	1
	Flnb	1.98174	6.53178e-09	1
	Exph5	8.05348	6.62732e-09	1
	Uap1l1	2.47998	6.64619e-09	1
	Cbx6	2.26123	6.69208e-09	1
	Map2k1	2.36242	6.69983e-09	1
	Daglb	2.05389	6.72377e-09	1
	Pianp	2.1699	6.80927e-09	1
	Usp54	2.1861	6.90936e-09	1
	Coq9	1.92687	7.02585e-09	1
	Cplx1	2.22847	7.18824e-09	1
	C330006A16Rik	2.04015	7.30597e-09	1
	Naaa	2.41987	7.50201e-09	1
	Kcnj4	2.58111	7.5811e-09	1
	Numb	2.47262	7.6141e-09	1
	Ctss	3.06998	7.71331e-09	1
	Abi3	4.03905	7.75153e-09	1
	Smim1	4.41945	7.79741e-09	1
	Car10	2.91181	7.85795e-09	1
	Krt20	4.70438	7.85874e-09	1
	Ankrd40	2.09171	7.8613e-09	1
	Mapk11	2.13353	7.90455e-09	1
	Pacsin1	2.44666	7.92847e-09	1
	Tmem38a	2.39819	8.01793e-09	1
	Tbc1d22a	2.04265	8.04304e-09	1
	Dnal4	2.0492	8.08114e-09	1
	Mbnl2	2.12959	8.13527e-09	1
	Arhgap32	2.25293	8.1363e-09	1
	Mink1	2.13065	8.1477e-09	1
	Dusp6	2.7825	8.15728e-09	1
	Bcl2l2	2.04551	8.22374e-09	1
	Adra2c	2.77214	8.32896e-09	1
	Cntfr	2.02761	8.5564e-09	1
	Mgll	2.11228	8.60807e-09	1
	Wbp2	2.2064	8.95663e-09	1
	Ensa	2.24174	8.97307e-09	1
	Amigo1	2.01363	9.10337e-09	1
	Slc50a1	2.29429	9.12858e-09	1
	Gfra4	2.16726	9.12903e-09	1
	Dnm1	2.69738	9.13115e-09	1
	Pop5	2.66058	9.19055e-09	1
	Mmp17	2.19416	9.25613e-09	1
	Kcnc2	2.16369	9.29302e-09	1
	Ypel3	2.54186	9.70161e-09	1
	Aldh1a1	2.77712	9.8221e-09	1
	Mir7240	30.4434	9.88905e-09	1
	Dock10	3.14143	9.93259e-09	1
	Cpe	1.57076	9.9567e-09	1
	Tcap	8.26198	1.01559e-08	1
	Rasl11b	2.26802	1.02313e-08	1
	Cxxc5	1.98906	1.03417e-08	1
	A330023F24Rik	3.01655	1.06726e-08	1
	Man2b2	2.26294	1.07026e-08	1
	Rasd1	4.46615	1.09724e-08	1
	Chst1	2.06459	1.10126e-08	1
	N4bp2l1	2.54132	1.11307e-08	1
	2210408F21Rik	3.89602	1.14301e-08	1
	Gpr158	2.69265	1.17091e-08	1
	Atp1a1	2.78689	1.18888e-08	1
	Fgf1	2.21745	1.20507e-08	0.999999
	Mapk10	1.97785	1.20692e-08	0.999999
	Ramp1	2.28006	1.21026e-08	0.999999
	Fbxo34	2.17777	1.21491e-08	0.999999
	Jam3	2.23526	1.23509e-08	0.999999
	Rnf166	2.12481	1.2403e-08	0.999999
	Hpcal1	2.27933	1.24691e-08	0.999999
	Ppm1k	2.39416	1.26896e-08	0.999999
	Ak4	2.13571	1.28285e-08	0.999999
	Inppl1	2.14519	1.29688e-08	0.999999
	Kif1c	1.90287	1.31267e-08	0.999999
	Dpy19l1	1.90716	1.33902e-08	0.999999
	Tprn	2.15318	1.39895e-08	0.999999
	Abhd12	2.12222	1.40579e-08	0.999999
	Tpp1	2.09498	1.41522e-08	0.999999
	Spns2	2.05358	1.47313e-08	0.999999
	Mt1	6.13264	1.50346e-08	0.999999
	1110032F04Rik	2.02406	1.51835e-08	0.999999
	Tfeb	2.70905	1.59186e-08	0.999999
	Mcfd2	1.98354	1.60391e-08	0.999999
	Kcna2	2.31129	1.61583e-08	0.999999
	B3gnt2	2.31356	1.63881e-08	0.999999
	Sdc4	2.53932	1.63934e-08	0.999999
	Myadml2	4.01632	1.64136e-08	0.999999
	Trem2	2.36299	1.64702e-08	0.999999
	Zfp367	2.65153	1.65976e-08	0.999999
	Gria3	2.08715	1.71578e-08	0.999999
	Ogdhl	2.14914	1.72651e-08	0.999999
	Ppp1r16b	2.22757	1.73351e-08	0.999999
	Nipal4	10.0587	1.73986e-08	0.999999
	Neu2	4.68662	1.74381e-08	0.999999
	Kcnk1	2.07056	1.74507e-08	0.999999
	Trank1	2.06571	1.75458e-08	0.999999
	Per2	3.49121	1.76216e-08	0.999999
	Phkg1	2.73084	1.83263e-08	0.999999
	Prima1	12.1062	1.83991e-08	0.999999
	Pkig	1.94959	1.84329e-08	0.999999
	Arhgef9	1.95857	1.89592e-08	0.999999
	Atf6	2.11946	1.90864e-08	0.999999
	Acot11	2.77211	1.9224e-08	0.999999
	Plec	2.00682	1.94316e-08	0.999999
	Khk	2.20093	1.9621e-08	0.999999
	Pde8a	3.08447	2.01153e-08	0.999999
	Dhrs7	2.09165	2.01233e-08	0.999999
	Tspan7	2.01284	2.02276e-08	0.999999
	Abtb1	2.2369	2.03163e-08	0.999999
	Mchr1	2.17091	2.08111e-08	0.999999
	Zfpm1	2.7958	2.09612e-08	0.999999
	D17Wsu92e	1.99282	2.10572e-08	0.999999
	Thbs4	4.0845	2.11546e-08	0.999999
	Il34	2.21604	2.1524e-08	0.999999
	Atp5sl	1.99487	2.18351e-08	0.999999
	Ier5l	2.88497	2.19411e-08	0.999999
	Adcy9	2.31285	2.21085e-08	0.999999
	S1pr1	1.9747	2.23091e-08	0.999999
	Actr1b	2.04129	2.25173e-08	0.999999
	Mypop	2.05156	2.25654e-08	0.999999
	Ttll11	2.48435	2.27422e-08	0.999999
	Rab24	1.83737	2.27974e-08	0.999999
	Rnf114	1.98263	2.28112e-08	0.999999
	Pacsin2	2.0166	2.33282e-08	0.999999
	Lzts2	1.97784	2.34917e-08	0.999999
	Icam5	2.37898	2.37428e-08	0.999999
	Acta1	2.32703	2.4092e-08	0.999999
	Pradc1	2.19107	2.47919e-08	0.999999
	Dkk3	2.0429	2.48444e-08	0.999999
	Hace1	2.06611	2.50296e-08	0.999999
	Cdip1	1.89088	2.52733e-08	0.999999
	Tnni1	67.7426	2.52842e-08	0.999999
	Gcnt4	3.27238	2.5368e-08	0.999999
	Cyb561d1	1.93862	2.54683e-08	0.999999
	Smpd4	2.13439	2.57434e-08	0.999999
	Fuom	2.98553	2.57968e-08	0.999999
	Slc48a1	2.01469	2.58122e-08	0.999999
	Klhl40	5.12646	2.63972e-08	0.999999
	Zmat4	2.58535	2.65728e-08	0.999999
	Tpi1	2.20124	2.67827e-08	0.999999
	Arhgef17	2.21911	2.69132e-08	0.999999
	Chrm4	2.58413	2.69199e-08	0.999999
	Tmeff2	1.7733	2.77069e-08	0.999999
	Etnppl	86.5862	2.82833e-08	0.999999
	Ankrd9	3.48079	2.83671e-08	0.999999
	Rnd2	2.13354	2.83712e-08	0.999999
	Mcam	2.06768	2.872e-08	0.999999
	Pld3	2.50774	2.91292e-08	0.999999
	Slc6a8	1.90509	2.94173e-08	0.999999
	Dcxr	2.4472	2.97651e-08	0.999999
	Avpi1	2.46901	2.98131e-08	0.999999
	Crebrf	2.6455	3.00607e-08	0.999999
	Marf1	1.95751	3.05361e-08	0.999999
	Gskip	1.92272	3.05946e-08	0.999999
	Slc25a37	2.16388	3.09377e-08	0.999999
	Bmp1	1.99874	3.11666e-08	0.999999
	Cbln2	2.08153	3.12495e-08	0.999999
	Gstm7	2.56786	3.14049e-08	0.999999
	Sgk2	32.0127	3.14403e-08	0.999999
	Rgs8	2.34003	3.15474e-08	0.999999
	Myh14	2.64574	3.22563e-08	0.999999
	Cecr5	1.76551	3.24952e-08	0.999999
	Kazald1	5.20846	3.2544e-08	0.999999
	Kcnj9	2.38344	3.32302e-08	0.999999
	Sowaha	1.97836	3.3251e-08	0.999999
	Phlda1	2.02337	3.33293e-08	0.999999
	Baalc	2.04129	3.44365e-08	0.999999
	Tmem151a	2.1262	3.50145e-08	0.999999
	Bcas1	2.59181	3.51165e-08	0.999999
	Ppp1r3f	1.89726	3.51691e-08	0.999999
	Stard3	1.93714	3.58606e-08	0.999999
	Me3	2.16018	3.6231e-08	0.999999
	Elovl1	2.32676	3.6444e-08	0.999999
	Smoc2	2.7677	3.67346e-08	0.999999
	Pkm	2.22216	3.68211e-08	0.999999
	Pnpla7	3.03503	3.78428e-08	0.999999
	Gkn3	3.6207	3.87493e-08	0.999999
	6030419C18Rik	1.95337	3.94206e-08	0.999999
	Prss23	3.15406	3.96956e-08	0.999999
	Rnf122	2.72766	4.0635e-08	0.999999
	Ifi27	3.17529	4.20092e-08	0.999999
	Sstr3	2.38357	4.20478e-08	0.999999
	Pcsk1n	2.29602	4.21167e-08	0.999999
	Zfhx2	1.87108	4.22404e-08	0.999999
	Epor	4.21601	4.29469e-08	0.999999
	Smad7	2.23689	4.30269e-08	0.999999
	Gas2l1	1.94713	4.30378e-08	0.999999
	Dnajc12	2.81099	4.33579e-08	0.999999
	Gm13629	6.26755	4.3554e-08	0.999999
	Ppme1	1.90092	4.42173e-08	0.999998
	Pithd1	1.97468	4.44966e-08	0.999998
	Tmem106c	2.26519	4.53594e-08	0.999998
	Hist1h2bc	2.1967	4.55475e-08	0.999998
	Rnf6	1.87774	4.56523e-08	0.999998
	Gadd45g	3.97159	4.69136e-08	0.999998
	B230216N24Rik	3.85323	4.70333e-08	0.999998
	Prr13	2.04237	4.72611e-08	0.999998
	Prelp	2.53836	4.75436e-08	0.999998
	Shisa5	1.73947	4.77382e-08	0.999998
	Tomm34	1.79523	4.78086e-08	0.999998
	Hap1	2.00828	4.89157e-08	0.999998
	Yipf2	1.96468	4.98166e-08	0.999998
	Gpr133	6.38847	5.00255e-08	0.999998
	Oxr1	1.91062	5.35397e-08	0.999998
	Rasgef1b	2.06646	5.35524e-08	0.999998
	Anxa11	3.41031	5.39004e-08	0.999998
	Cx3cl1	2.31378	5.40916e-08	0.999998
	Tmem215	3.66631	5.42295e-08	0.999998
	Hist1h1c	2.30698	5.50269e-08	0.999998
	Myo1d	3.8647	5.65372e-08	0.999998
	Plin3	2.18052	5.66036e-08	0.999998
	Appl2	1.91316	5.69008e-08	0.999998
	Btbd3	1.98054	5.83747e-08	0.999998
	Cyp2j12	125.755	5.89379e-08	0.999998
	Ppp1r9b	2.01446	5.8956e-08	0.999998
	Chil1	2.51592	5.90209e-08	0.999998
	Fam131a	2.10691	5.91054e-08	0.999998
	Sh3glb2	2.02484	5.92526e-08	0.999998
	Prrt3	2.26685	5.93836e-08	0.999998
	Ccdc85b	1.97212	6.03596e-08	0.999998
	Abhd16a	1.92995	6.03706e-08	0.999998
	Iscu	2.26934	6.2095e-08	0.999998
	P2rx4	2.43727	6.2941e-08	0.999998
	Srpk3	4.08649	6.41479e-08	0.999998
	C1qc	2.02102	6.44982e-08	0.999998
	Sec1	10.7346	6.52077e-08	0.999998
	Gfra2	2.05387	6.52795e-08	0.999998
	Kcnc3	2.0303	6.52945e-08	0.999998
	Eef1a2	2.13446	6.57185e-08	0.999998
	Nos1ap	2.58384	6.57295e-08	0.999998
	Egr4	8.66727	6.58115e-08	0.999998
	Ninj2	10.1419	6.59514e-08	0.999998
	Fam76a	1.79941	6.6155e-08	0.999998
	Ddrgk1	1.93514	6.65388e-08	0.999998
	2010111I01Rik	2.39777	6.65712e-08	0.999998
	Gm9899	2.28889	6.73492e-08	0.999998
	Ppp1r12c	1.73637	6.77411e-08	0.999998
	Nap1l5	2.10163	6.80558e-08	0.999998
	Rnf39	3.71061	6.81931e-08	0.999998
	Bcap29	1.93262	6.92283e-08	0.999998
	Dact3	1.97871	7.127e-08	0.999998
	Sox10	1.83573	7.16145e-08	0.999998
	Slc2a13	2.06984	7.41395e-08	0.999998
	Ubxn11	2.60723	7.5113e-08	0.999998
	Rundc3a	1.93326	7.69866e-08	0.999998
	Grina	2.02957	7.93799e-08	0.999998
	Irf2	2.04584	8.00824e-08	0.999998
	Csf3r	3.52191	8.012e-08	0.999998
	Rnh1	1.87274	8.1502e-08	0.999997
	Pip5k1a	1.95074	8.26902e-08	0.999997
	Lamc2	2.42403	8.41158e-08	0.999997
	Elovl7	2.6153	8.41512e-08	0.999997
	Npy	3.11703	8.42929e-08	0.999997
	Pi4ka	1.79025	8.65557e-08	0.999997
	Tnip2	2.03645	8.68285e-08	0.999997
	St3gal5	1.93836	8.85653e-08	0.999997
	Zfp941	2.40418	9.3127e-08	0.999997
	Esrra	1.8323	9.35438e-08	0.999997
	Napepld	2.30031	9.40981e-08	0.999997
	Tmem80	1.95913	9.4662e-08	0.999997
	Kcnc1	2.19365	9.48105e-08	0.999997
	Gabra1	2.00809	9.53525e-08	0.999997
	Ccne1	2.14991	9.62048e-08	0.999997
	Unc5b	2.56337	9.62963e-08	0.999997
	Kndc1	1.90274	9.63528e-08	0.999997
	Sdf4	1.71882	9.75916e-08	0.999997
	C1qa	2.09129	9.89264e-08	0.999997
	Fam193b	1.98225	1.00865e-07	0.999997
	Git1	2.05554	1.00971e-07	0.999997
	Akap8l	1.78062	1.02173e-07	0.999997
	Itih3	2.88963	1.02368e-07	0.999997
	Ctso	1.89453	1.03989e-07	0.999997
	Nfasc	1.72957	1.04388e-07	0.999997
	Egr2	36.6857	1.04681e-07	0.999997
	Prune2	2.51873	1.04707e-07	0.999997
	Fam173a	1.98522	1.05334e-07	0.999997
	Tmem203	1.80329	1.08125e-07	0.999997
	Dnajb2	1.75612	1.0984e-07	0.999997
	Nr1h2	1.7245	1.10563e-07	0.999997
	AW495222	4.69455	1.11079e-07	0.999997
	Olfr287	15.076	1.11431e-07	0.999997
	Narfl	1.73554	1.13542e-07	0.999997
	Arpc1b	1.734	1.13781e-07	0.999997
	Fastk	1.82482	1.14514e-07	0.999997
	Pcnxl2	1.91819	1.14831e-07	0.999997
	Adi1	2.15578	1.15451e-07	0.999997
	Lrrc48	2.09537	1.15646e-07	0.999997
	Tmem132d	3.30285	1.16276e-07	0.999997
	Socs5	1.69397	1.16365e-07	0.999997
	Tcea2	2.00195	1.17829e-07	0.999997
	Frmd6	2.30472	1.18323e-07	0.999997
	Clic4	1.70859	1.18358e-07	0.999997
	Mllt6	1.74386	1.19244e-07	0.999997
	Marc2	1.90526	1.19413e-07	0.999997
	Cebpa	2.70024	1.20122e-07	0.999996
	Otud7b	2.07288	1.20973e-07	0.999996
	Pef1	1.81869	1.21674e-07	0.999996
	Tob1	1.98585	1.22471e-07	0.999996
	Fos	20.1874	1.22516e-07	0.999996
	Pgbd5	1.84823	1.22536e-07	0.999996
	Mppe1	2.19834	1.24469e-07	0.999996
	Litaf	2.08672	1.27184e-07	0.999996
	Htatip2	2.31256	1.301e-07	0.999996
	Myoc	2.70167	1.31322e-07	0.999996
	Metrn	1.83941	1.32186e-07	0.999996
	Auh	1.76241	1.32363e-07	0.999996
	Gpr146	2.68719	1.34534e-07	0.999996
	Bdnf	2.44654	1.34626e-07	0.999996
	Sh3bp1	3.10777	1.36425e-07	0.999996
	Insc	6.35896	1.38201e-07	0.999996
	Pnpo	1.84523	1.38512e-07	0.999996
	Fbxo44	1.83293	1.40111e-07	0.999996
	Qdpr	2.0676	1.43185e-07	0.999996
	Zkscan16	2.48765	1.44552e-07	0.999996
	Ggact	1.8637	1.48577e-07	0.999996
	Deptor	2.87579	1.5285e-07	0.999996
	Snph	1.94177	1.56345e-07	0.999996
	Usp11	1.6354	1.60149e-07	0.999996
	Lysmd2	1.90643	1.6117e-07	0.999995
	4632428N05Rik	2.23572	1.63066e-07	0.999995
	Il11ra1	2.30284	1.69286e-07	0.999995
	Habp4	1.94067	1.6934e-07	0.999995
	Sgpp2	3.82043	1.69483e-07	0.999995
	Napa	1.88004	1.69594e-07	0.999995
	Cd302	2.30771	1.71091e-07	0.999995
	Rnf220	1.84895	1.74594e-07	0.999995
	Fam53a	1.96921	1.77897e-07	0.999995
	Arc	41.6509	1.79441e-07	0.999995
	Glul	2.01428	1.80105e-07	0.999995
	Fam19a5	1.70727	1.8212e-07	0.999995
	Mylk3	10.662	1.82843e-07	0.999995
	Sptbn4	1.7573	1.83231e-07	0.999995
	Adamtsl5	7.36259	1.84383e-07	0.999995
	Zdhhc8	1.97564	1.87299e-07	0.999995
	Mical2	2.15177	1.88627e-07	0.999995
	Arhgef4	1.88573	1.89852e-07	0.999995
	Ap3m2	1.62559	1.90192e-07	0.999995
	Sun2	1.89775	1.91624e-07	0.999995
	Dnajc27	1.72411	1.9275e-07	0.999995
	Slc25a42	1.73938	1.93312e-07	0.999995
	Dmp1	5.53977	1.96441e-07	0.999995
	Cecr6	1.86576	1.96847e-07	0.999995
	Gadd45b	4.08029	1.9702e-07	0.999995
	Hrsp12	2.15959	2.02357e-07	0.999995
	8430419L09Rik	1.72115	2.09229e-07	0.999994
	Slc2a8	1.74761	2.09349e-07	0.999994
	Hey1	1.81895	2.10005e-07	0.999994
	Malat1	1.75796	2.14571e-07	0.999994
	Fosb	27.7755	2.14571e-07	0.999994
	Il33	2.60795	2.15267e-07	0.999994
	Fam98c	2.09987	2.16063e-07	0.999994
	Ovol2	2.96142	2.16334e-07	0.999994
	Oaf	2.31343	2.17057e-07	0.999994
	Frmd8	2.04569	2.2031e-07	0.999994
	Mapk14	1.75428	2.22522e-07	0.999994
	Gpr123	1.8214	2.24685e-07	0.999994
	Rasgrf2	1.64373	2.30901e-07	0.999994
	Dmrtc1a	3.18764	2.32245e-07	0.999994
	Mettl7a1	2.06088	2.33005e-07	0.999994
	Rasl10a	1.94009	2.48007e-07	0.999994
	Man2a2	1.58776	2.48828e-07	0.999993
	Cisd3	1.90462	2.48884e-07	0.999993
	Foxo4	1.88832	2.49721e-07	0.999993
	Ttll7	1.80935	2.52864e-07	0.999993
	Dnajc21	2.11755	2.54866e-07	0.999993
	Pttg1	1.76405	2.55422e-07	0.999993
	Ctsd	1.74833	2.57789e-07	0.999993
	1110008P14Rik	2.18683	2.59557e-07	0.999993
	G6pc3	1.8724	2.60118e-07	0.999993
	Eva1a	2.36912	2.60205e-07	0.999993
	Cep83os	1.92291	2.64507e-07	0.999993
	Faah	1.71169	2.72338e-07	0.999993
	Ppapdc2	1.88235	2.72402e-07	0.999993
	1700003M07Rik	1.93649	2.74726e-07	0.999993
	Bckdha	1.71287	2.7835e-07	0.999993
	Gpr108	1.84342	2.81076e-07	0.999993
	Erf	1.96032	2.81318e-07	0.999993
	Csf1r	1.90096	2.81674e-07	0.999993
	Icam4	3.76115	2.81919e-07	0.999993
	Sp7	9.23825	2.8227e-07	0.999993
	Hagh	1.98784	2.85187e-07	0.999993
	Slc6a17	1.8662	2.88677e-07	0.999993
	Macrod1	2.41664	2.9303e-07	0.999993
	Dusp3	1.76026	2.98791e-07	0.999992
	Tmem175	1.73199	2.9984e-07	0.999992
	Tmem198	1.84372	3.11629e-07	0.999992
	Cops7a	1.77152	3.13837e-07	0.999992
	Kcnh1	2.70449	3.15471e-07	0.999992
	Tubb4a	1.93905	3.1599e-07	0.999992
	Laptm5	1.76363	3.18804e-07	0.999992
	Gm11744	4.2399	3.24379e-07	0.999992
	Nudt18	1.93226	3.36204e-07	0.999992
	Zbtb17	1.9556	3.42155e-07	0.999991
	Mt2	5.23375	3.44536e-07	0.999991
	Urod	1.92274	3.49525e-07	0.999991
	Cldn14	20.1464	3.51284e-07	0.999991
	Hebp1	1.73352	3.52068e-07	0.999991
	Klc4	1.81717	3.56907e-07	0.999991
	Cst3	2.05062	3.58477e-07	0.999991
	Dpp7	1.74229	3.59357e-07	0.999991
	Pdxk	1.75773	3.63871e-07	0.999991
	1110007C09Rik	2.26189	3.6453e-07	0.999991
	Dact2	2.34452	3.67389e-07	0.999991
	Zscan26	1.82876	3.68089e-07	0.999991
	Arhgef3	1.7545	3.69242e-07	0.999991
	Coro2b	1.73571	3.76485e-07	0.999991
	Tuba4a	2.14531	3.76491e-07	0.999991
	Gadd45a	6.00364	3.77092e-07	0.999991
	Smarcd1	1.6508	3.78646e-07	0.999991
	Hid1	1.61009	3.85782e-07	0.999991
	Acad11	1.94928	3.91981e-07	0.99999
	Ogfrl1	1.99722	3.93503e-07	0.99999
	Aldh3b1	2.98063	4.02912e-07	0.99999
	Dazap2	1.69492	4.12403e-07	0.99999
	Mir6999	6.08247	4.12839e-07	0.99999
	Isca1	1.64175	4.13341e-07	0.99999
	Tsks	14.0339	4.17774e-07	0.99999
	Cyfip2	1.91239	4.19741e-07	0.99999
	Pfkm	1.78108	4.19874e-07	0.99999
	Abca2	1.68285	4.29887e-07	0.99999
	Fuz	1.84191	4.34885e-07	0.99999
	Jund	1.79987	4.37346e-07	0.999989
	Rspo1	2.4461	4.3828e-07	0.999989
	Kcnb1	1.96377	4.43037e-07	0.999989
	Fxr2	1.60424	4.4783e-07	0.999989
	Cacnb3	1.79068	4.49718e-07	0.999989
	Ngf	3.67717	4.51555e-07	0.999989
	Adrb3	6.13628	4.51918e-07	0.999989
	Col6a1	2.5417	4.63045e-07	0.999989
	Porcn	1.6046	4.68917e-07	0.999989
	Mapk1ip1	1.76695	4.79094e-07	0.999989
	Lrrk2	2.51669	4.81005e-07	0.999989
	Ccdc149	1.7023	4.81006e-07	0.999989
	Efcab14	1.85632	4.83976e-07	0.999989
	Tmem178	1.7152	4.92928e-07	0.999988
	Gm4285	2.55682	5.03615e-07	0.999988
	Prkcdbp	1.85083	5.04333e-07	0.999988
	Nab2	1.87831	5.09614e-07	0.999988
	Prss22	5.51819	5.10564e-07	0.999988
	Dusp1	6.35779	5.1375e-07	0.999988
	Sgtb	1.86463	5.16911e-07	0.999988
	Cdk10	1.82911	5.2826e-07	0.999988
	Klhl26	1.78478	5.37651e-07	0.999987
	Atmin	1.7902	5.46451e-07	0.999987
	Fuk	2.01561	5.52433e-07	0.999987
	Hsd11b1	2.14895	5.54683e-07	0.999987
	B3galt5	2.74716	5.56824e-07	0.999987
	M6pr	1.67681	5.57558e-07	0.999987
	H2-K1	2.11699	5.61939e-07	0.999987
	Pde7b	3.13037	5.64595e-07	0.999987
	Saraf	1.71009	5.71995e-07	0.999987
	Il12a	7.77629	5.75213e-07	0.999987
	Twf2	1.74437	5.76208e-07	0.999987
	Gm996	1.80775	5.80957e-07	0.999987
	Exd2	1.70304	5.88019e-07	0.999987
	Trerf1	1.75329	5.89572e-07	0.999986
	Pnrc1	1.95989	5.94383e-07	0.999986
	Dhrs3	1.93431	6.02311e-07	0.999986
	Rnf167	1.69876	6.02469e-07	0.999986
	Clmn	2.20648	6.03677e-07	0.999986
	Tmem8	1.89279	6.06155e-07	0.999986
	Lrg1	10.4006	6.15172e-07	0.999986
	Tgoln1	1.73733	6.23169e-07	0.999986
	Tceal3	1.89449	6.25868e-07	0.999986
	D10Jhu81e	1.65218	6.26337e-07	0.999986
	Ttyh2	1.82727	6.26606e-07	0.999986
	Zdhhc14	1.85523	6.29753e-07	0.999986
	Zfp612	1.93157	6.34419e-07	0.999986
	Nphp4	1.92091	6.39012e-07	0.999986
	Il15ra	3.2277	6.42393e-07	0.999985
	Nrgn	1.77476	6.44918e-07	0.999985
	Wdr45	1.8934	6.45829e-07	0.999985
	R3hdm1	1.89148	6.46359e-07	0.999985
	Nrip2	2.09417	6.4876e-07	0.999985
	Kifc2	1.87936	6.51153e-07	0.999985
	Ccp110	1.78729	6.56986e-07	0.999985
	Slc7a4	1.72453	6.67402e-07	0.999985
	Tceal5	1.92167	6.73927e-07	0.999985
	Fbxo32	2.74519	6.7586e-07	0.999985
	Idh3g	1.64341	6.79661e-07	0.999985
	Wee1	2.29417	6.80044e-07	0.999985
	Snora34	2.35496	6.88021e-07	0.999985
	Nat14	1.81815	6.9674e-07	0.999984
	Cxx1c	1.87756	6.98886e-07	0.999984
	A330050F15Rik	3.5735	7.0662e-07	0.999984
	Herpud1	1.76073	7.15392e-07	0.999984
	Slc27a1	1.64051	7.2437e-07	0.999984
	Tspyl2	1.8184	7.3644e-07	0.999984
	9330179D12Rik	5.05478	7.38908e-07	0.999984
	Eci1	1.90476	7.4474e-07	0.999984
	Ctsa	1.59687	7.49723e-07	0.999983
	Cyb561	1.6754	7.78781e-07	0.999983
	Stx16	1.70835	7.92915e-07	0.999983
	Ring1	1.91606	7.94632e-07	0.999983
	Tmem98	1.99027	8.02095e-07	0.999982
	Gpr3	3.00022	8.03264e-07	0.999982
	Clec11a	2.54615	8.13787e-07	0.999982
	Gpld1	1.75321	8.20653e-07	0.999982
	Cldn10	1.81318	8.22939e-07	0.999982
	Ece1	1.69209	8.25881e-07	0.999982
	Sst	2.00431	8.29527e-07	0.999982
	Ing2	1.81229	8.50405e-07	0.999982
	Rltpr	1.68607	8.55878e-07	0.999981
	Wnt9a	2.01866	8.71789e-07	0.999981
	Sirt2	1.76511	8.79261e-07	0.999981
	Idua	2.09901	8.89641e-07	0.999981
	Arfgap1	1.54258	9.00853e-07	0.999981
	Mkx	1.95969	9.09611e-07	0.99998
	Gpr137	1.65204	9.09755e-07	0.99998
	Whrn	2.01826	9.16881e-07	0.99998
	Tmem243	2.41997	9.28612e-07	0.99998
	Gpi1	1.71375	9.3124e-07	0.99998
	BC061194	8.15781	9.31552e-07	0.99998
	Syt7	1.69549	9.37847e-07	0.99998
	Zfp524	2.09789	9.44737e-07	0.99998
	Fdx1l	2.11486	9.49482e-07	0.99998
	Ppp1r37	1.63866	9.52055e-07	0.99998
	Rab10os	1.57867	9.52769e-07	0.99998
	Csnk1g2	1.72029	9.66621e-07	0.999979
	Cd164l2	4.78696	9.68746e-07	0.999979
	Maob	2.0809	9.71912e-07	0.999979
	Pdk1	1.65227	9.72781e-07	0.999979
	Rab28	1.60836	9.86343e-07	0.999979
	Pcx	1.78324	9.94348e-07	0.999979
	Nxf7	43.3815	9.99113e-07	0.999979
	Prom1	1.91358	1.00142e-06	0.999979
	Mxi1	1.7826	1.00747e-06	0.999979
	Wfdc18	34.4709	1.00859e-06	0.999979
	Med24	1.59027	1.00934e-06	0.999979
	5031425E22Rik	1.74073	1.04207e-06	0.999978
	Plekho1	1.64022	1.04308e-06	0.999978
	Htra1	1.87388	1.061e-06	0.999978
	Slc35g2	2.13007	1.06435e-06	0.999978
	Neu4	2.5599	1.07081e-06	0.999978
	Hspa2	2.05595	1.07763e-06	0.999977
	Nrtn	2.39478	1.07944e-06	0.999977
	Smim12	1.75502	1.08847e-06	0.999977
	Gstt1	1.78327	1.09848e-06	0.999977
	B230206H07Rik	33.4112	1.10383e-06	0.999977
	Syp	1.79355	1.10915e-06	0.999977
	Cutc	2.4866	1.12315e-06	0.999977
	Dohh	1.77314	1.13366e-06	0.999976
	Baz1b	1.61877	1.14606e-06	0.999976
	Mapk4	1.70051	1.14834e-06	0.999976
	Prdx6	1.68949	1.15684e-06	0.999976
	Pde1a	1.5916	1.15897e-06	0.999976
	G0s2	2.26247	1.16607e-06	0.999976
	Mpp3	1.72642	1.16823e-06	0.999976
	Plekha6	1.60685	1.19175e-06	0.999975
	Ddr1	1.74848	1.19563e-06	0.999975
	Mroh1	1.67334	1.20987e-06	0.999975
	Rnf207	5.78165	1.2271e-06	0.999975
	Cyp2j9	2.24834	1.23337e-06	0.999975
	Ttc7	2.09929	1.23463e-06	0.999975
	Pcsk2	1.76125	1.25054e-06	0.999974
	Tmem109	1.62591	1.2922e-06	0.999974
	Mxd1	1.79423	1.30524e-06	0.999973
	Sirt3	1.78033	1.32721e-06	0.999973
	Sept5	1.76561	1.32943e-06	0.999973
	Cml5	4.45288	1.33899e-06	0.999973
	Plch2	2.03967	1.34216e-06	0.999973
	Tac2	2.21611	1.34545e-06	0.999973
	Trhr2	6.59217	1.37021e-06	0.999972
	Nfe2l1	1.57997	1.37321e-06	0.999972
	Nr4a1	9.19685	1.38679e-06	0.999972
	Galt	1.69576	1.39376e-06	0.999972
	Svop	1.61832	1.40852e-06	0.999972
	Tmem196	2.07743	1.41193e-06	0.999972
	Neurog2	6.03407	1.41583e-06	0.999972
	Mrpl2	1.74724	1.42003e-06	0.999972
	Resp18	1.99465	1.44544e-06	0.999971
	Slc20a2	1.65796	1.45192e-06	0.999971
	F3	1.74002	1.45778e-06	0.999971
	Gstk1	1.88814	1.46128e-06	0.999971
	Syt17	2.27283	1.46903e-06	0.999971
	Ckmt1	1.83795	1.48309e-06	0.99997
	Hepacam	1.58425	1.50517e-06	0.99997
	Spaca6	1.73555	1.51607e-06	0.99997
	Scamp4	1.60924	1.51961e-06	0.99997
	Ppp3r1	1.75355	1.52332e-06	0.99997
	Mir7030	3.47981	1.53161e-06	0.99997
	Shisa8	2.45528	1.54011e-06	0.99997
	Gca	1.85718	1.54025e-06	0.99997
	Fam126b	1.76927	1.54643e-06	0.999969
	Jph3	1.75717	1.54731e-06	0.999969
	2810008D09Rik	1.74748	1.55687e-06	0.999969
	Ndst3	2.05513	1.57948e-06	0.999969
	Supt4a	1.71699	1.5871e-06	0.999969
	Icmt	1.61243	1.58872e-06	0.999969
	Ubald1	1.75419	1.5904e-06	0.999969
	Alkbh6	1.64708	1.59633e-06	0.999969
	Prickle1	1.67901	1.60147e-06	0.999968
	Dlk2	1.62744	1.60578e-06	0.999968
	Tsc22d4	1.81111	1.60988e-06	0.999968
	Slc12a5	1.86802	1.61886e-06	0.999968
	Dnajc4	1.83551	1.62933e-06	0.999968
	2310047M10Rik	1.62603	1.64132e-06	0.999968
	Sirpa	1.7711	1.64367e-06	0.999968
	Cyp27a1	6.33436	1.65254e-06	0.999968
	Tceal6	1.73407	1.6651e-06	0.999967
	Pgs1	1.60571	1.67375e-06	0.999967
	Inpp5j	1.64463	1.68513e-06	0.999967
	Hpca	1.78979	1.7066e-06	0.999967
	Csrnp1	5.06007	1.70996e-06	0.999967
	Nek7	1.82523	1.71189e-06	0.999967
	Ndufs7	1.86968	1.7206e-06	0.999967
	Elk1	1.76446	1.72738e-06	0.999966
	Prss53	2.61196	1.7338e-06	0.999966
	Gabarapl1	1.81136	1.75168e-06	0.999966
	Rom1	2.99685	1.75714e-06	0.999966
	Srf	1.70964	1.77792e-06	0.999966
	Tmem88	2.2856	1.79966e-06	0.999965
	Per1	2.11933	1.8229e-06	0.999965
	Klc2	1.6559	1.82292e-06	0.999965
	Tmed4	1.59955	1.82431e-06	0.999965
	Dcaf8	1.505	1.82453e-06	0.999965
	Psmb10	1.67301	1.8342e-06	0.999965
	Hsd17b11	1.62155	1.83594e-06	0.999965
	Slc23a2	1.60244	1.85058e-06	0.999964
	Cdadc1	1.654	1.85485e-06	0.999964
	Cml1	2.20151	1.88743e-06	0.999964
	BC029722	1.5967	1.90815e-06	0.999963
	Slc25a14	1.776	1.91197e-06	0.999963
	Oplah	1.77853	1.91247e-06	0.999963
	Trpm2	1.87644	1.91765e-06	0.999963
	Fkbp2	1.90629	1.92284e-06	0.999963
	Hcn2	1.6806	1.93043e-06	0.999963
	Bzrap1	1.66135	1.93188e-06	0.999963
	Tapbpl	2.31149	1.94566e-06	0.999963
	Ell2	1.89011	1.95872e-06	0.999963
	Robo3	1.87449	1.96134e-06	0.999963
	Kctd6	1.64617	1.96419e-06	0.999963
	Plekha2	2.38668	1.96691e-06	0.999962
	Stx4a	1.97102	1.9867e-06	0.999962
	Nnt	1.92497	2.02794e-06	0.999962
	Fth1	1.93448	2.02956e-06	0.999961
	Zadh2	1.80875	2.03442e-06	0.999961
	Kcng4	6.58043	2.09393e-06	0.99996
	Rcc2	1.62187	2.09428e-06	0.99996
	Egfl7	1.57824	2.1229e-06	0.99996
	Tm2d3	1.84316	2.12564e-06	0.99996
	Adam33	4.60984	2.15106e-06	0.99996
	5430435G22Rik	3.16435	2.15435e-06	0.999959
	Otud1	1.8537	2.15468e-06	0.999959
	Cds1	1.58303	2.16267e-06	0.999959
	Camta2	1.81048	2.1667e-06	0.999959
	Pdcd6ip	1.56142	2.16677e-06	0.999959
	Ssbp4	1.57167	2.17769e-06	0.999959
	2310011J03Rik	1.66305	2.19497e-06	0.999959
	Kif21a	1.58013	2.20358e-06	0.999959
	Cdk2ap1	2.11508	2.20754e-06	0.999959
	Rph3a	1.73415	2.23128e-06	0.999958
	Pex14	1.66491	2.23471e-06	0.999958
	Gnl1	1.65106	2.25405e-06	0.999958
	Ier2	5.58067	2.25516e-06	0.999958
	Fam134a	1.55195	2.25828e-06	0.999958
	Mrps34	1.68022	2.29709e-06	0.999957
	Psap	1.70366	2.30296e-06	0.999957
	Fam78a	3.64395	2.32089e-06	0.999957
	Mob2	1.63993	2.32275e-06	0.999957
	Tom1l2	1.69598	2.32579e-06	0.999957
	Iqsec3	2.0046	2.37391e-06	0.999956
	Arl2	1.67594	2.37602e-06	0.999956
	Rab3gap1	1.63526	2.39196e-06	0.999956
	Creld1	1.62784	2.39318e-06	0.999956
	Efcab12	2.53063	2.41412e-06	0.999955
	4930447M23Rik	2.23668	2.4215e-06	0.999955
	Mir22hg	1.82879	2.44121e-06	0.999955
	Rnf44	1.56544	2.44997e-06	0.999955
	Chrm1	1.57779	2.49516e-06	0.999954
	Otub1	1.6644	2.52063e-06	0.999954
	Stxbp3a	1.93957	2.52206e-06	0.999954
	Dynll2	1.61679	2.56034e-06	0.999953
	Calcoco1	1.56496	2.56205e-06	0.999953
	Enpp5	1.513	2.57821e-06	0.999953
	Cdk9	1.69596	2.61787e-06	0.999952
	Mras	1.66514	2.63157e-06	0.999952
	Dlg1	1.70012	2.63956e-06	0.999952
	Emb	1.91162	2.66164e-06	0.999952
	Igsf8	1.68054	2.6659e-06	0.999951
	Nat9	1.78878	2.6834e-06	0.999951
	Atg13	1.61578	2.69617e-06	0.999951
	Lrrc38	6.46252	2.73375e-06	0.99995
	Rbck1	1.53138	2.76916e-06	0.99995
	Nkain4	1.77029	2.83025e-06	0.999949
	Ucp3	8.61091	2.83397e-06	0.999949
	Lancl1	1.59005	2.85083e-06	0.999949
	Pcdhgc5	3.44763	2.85405e-06	0.999949
	Atp6v0a2	1.53235	2.86661e-06	0.999948
	Tfdp2	1.94547	2.87961e-06	0.999948
	Znhit2	1.61404	2.89501e-06	0.999948
	Stx6	1.46893	2.92889e-06	0.999947
	Clcn2	1.68692	2.97879e-06	0.999947
	Map4k2	1.60658	3.00306e-06	0.999946
	Tpra1	1.61071	3.01962e-06	0.999946
	Hax1	1.63604	3.05424e-06	0.999946
	Slc23a3	19.9593	3.06494e-06	0.999945
	Elmo1	1.54179	3.09325e-06	0.999945
	Mest	1.70261	3.09889e-06	0.999945
	Map3k11	1.73087	3.13085e-06	0.999944
	Loh12cr1	1.70553	3.14657e-06	0.999944
	Tango2	1.60521	3.21972e-06	0.999943
	Ppp4r4	1.74415	3.22466e-06	0.999943
	2810029C07Rik	1.70995	3.23734e-06	0.999943
	Cxcl12	1.97128	3.28768e-06	0.999942
	Ccdc12	1.63905	3.30758e-06	0.999942
	Hspa1l	1.89866	3.30855e-06	0.999942
	Mkl2	1.63044	3.36854e-06	0.999941
	Tle6	3.97129	3.37968e-06	0.999941
	Grhl1	1.88715	3.43018e-06	0.99994
	Cd81	1.66348	3.44425e-06	0.99994
	Pbx2	1.50006	3.44586e-06	0.99994
	Fbxo27	1.74389	3.46053e-06	0.999939
	Golt1a	7.7564	3.46817e-06	0.999939
	Tnfaip6	4.21382	3.50812e-06	0.999939
	Klhdc9	1.82368	3.52094e-06	0.999939
	Daam2	1.67073	3.55081e-06	0.999938
	Rnase4	1.74946	3.55568e-06	0.999938
	Aplp1	1.67783	3.59373e-06	0.999937
	Prr5l	2.76525	3.59441e-06	0.999937
	Gstm5	1.86443	3.63267e-06	0.999937
	Gnptg	1.57656	3.66022e-06	0.999937
	Cobl	1.82256	3.66068e-06	0.999937
	Ccdc113	3.7855	3.71038e-06	0.999936
	Kif17	1.6889	3.71715e-06	0.999936
	Rhobtb2	1.63167	3.73431e-06	0.999935
	Grin1os	1.89632	3.7508e-06	0.999935
	Sik3	1.65113	3.79327e-06	0.999935
	Atp2b3	1.56693	3.81609e-06	0.999934
	Ppm1f	1.60066	3.93475e-06	0.999933
	Arhgap25	2.52324	3.96701e-06	0.999932
	Sdha	1.60058	3.99381e-06	0.999932
	Apol8	4.01629	4.01857e-06	0.999931
	Ezh1	1.54771	4.02329e-06	0.999931
	Sipa1l1	1.73782	4.02468e-06	0.999931
	Comt	1.57095	4.04812e-06	0.999931
	Stx1a	1.61389	4.04887e-06	0.999931
	Mapre3	1.66819	4.07809e-06	0.99993
	Qrfpr	3.16143	4.10778e-06	0.99993
	Tha1	2.18742	4.15976e-06	0.999929
	Zfp523	1.48619	4.21185e-06	0.999929
	Lin7a	1.76008	4.27288e-06	0.999928
	Fhad1	5.03427	4.33987e-06	0.999927
	Mdh1	1.68874	4.35848e-06	0.999926
	Dalir	3.28172	4.42886e-06	0.999925
	Lrrc57	1.55316	4.45771e-06	0.999925
	Myh7b	3.23307	4.53689e-06	0.999924
	Zrsr1	1.55527	4.54931e-06	0.999924
	Babam1	1.5745	4.55322e-06	0.999924
	Mir7019	3.25236	4.55759e-06	0.999924
	Ccdc155	3.43374	4.5663e-06	0.999923
	Kcnh3	1.67303	4.60269e-06	0.999923
	Abhd4	1.48714	4.62564e-06	0.999923
	Ghitm	1.68392	4.64022e-06	0.999922
	Prkar1b	1.59911	4.66507e-06	0.999922
	Abcc5	1.56476	4.70553e-06	0.999921
	Mal2	1.66725	4.76252e-06	0.999921
	Cpped1	1.60427	4.77982e-06	0.99992
	A230070E04Rik	1.69374	4.81913e-06	0.99992
	Slk	1.59855	4.84921e-06	0.999919
	Slc30a2	2.85153	4.91113e-06	0.999919
	Scly	1.86165	4.93878e-06	0.999918
	Hddc3	1.9211	4.97202e-06	0.999918
	Sfi1	1.66769	4.98222e-06	0.999918
	Sult4a1	1.71617	4.99074e-06	0.999917
	Cyp4f13	2.45479	5.04633e-06	0.999917
	Cyld	1.64397	5.08107e-06	0.999916
	Klhl34	2.30827	5.10284e-06	0.999916
	Pex6	1.52958	5.12243e-06	0.999916
	Gm694	3.11767	5.12316e-06	0.999916
	Fcrls	1.54976	5.1548e-06	0.999915
	Ftx	2.16495	5.157e-06	0.999915
	Ifitm10	3.1145	5.15985e-06	0.999915
	Tns1	1.79064	5.16157e-06	0.999915
	Ctsb	1.58631	5.17789e-06	0.999915
	Kxd1	1.61218	5.17847e-06	0.999915
	Dusp5	3.7188	5.21205e-06	0.999914
	Pck2	1.77949	5.23041e-06	0.999914
	Ttyh1	1.60991	5.273e-06	0.999914
	Kcnt1	1.64089	5.30948e-06	0.999913
	Atp8b2	1.51202	5.31082e-06	0.999913
	Sirt7	1.64523	5.44261e-06	0.999911
	Dtnb	1.61131	5.50003e-06	0.99991
	Nr1d2	1.80398	5.56761e-06	0.999909
	Cln6	1.64007	5.58333e-06	0.999909
	Sncg	7.14783	5.61018e-06	0.999909
	Zfp839	1.81187	5.64199e-06	0.999908
	Pisd	1.54728	5.68043e-06	0.999908
	Tmem192	1.69403	5.70478e-06	0.999908
	Idh3b	1.6418	5.84737e-06	0.999906
	Kcnv1	1.76886	5.86427e-06	0.999905
	Tmem86a	1.5831	5.86982e-06	0.999905
	Ets2	1.49254	5.96759e-06	0.999904
	Mir6516	2.64011	5.97703e-06	0.999904
	Timp4	1.7574	5.97801e-06	0.999904
	Taf11	1.50745	6.03102e-06	0.999903
	Nfic	1.76214	6.05263e-06	0.999903
	Nupr1	1.80823	6.06432e-06	0.999903
	Phyhd1	1.76907	6.08065e-06	0.999902
	Eno3	2.09515	6.18979e-06	0.999901
	5930403L14Rik	1.99874	6.22061e-06	0.999901
	Syn1	1.6313	6.41715e-06	0.999898
	Bai1	1.56611	6.43586e-06	0.999898
	Zfp385a	1.5033	6.44195e-06	0.999898
	Cers2	1.58318	6.48733e-06	0.999897
	Itgb5	1.53606	6.49397e-06	0.999897
	Paqr6	2.82914	6.64306e-06	0.999895
	Cd68	1.93203	6.66878e-06	0.999894
	Slc35c2	1.49331	6.69037e-06	0.999894
	Hexb	1.53584	6.70442e-06	0.999894
	C2cd2l	1.63508	6.71153e-06	0.999894
	2010001A14Rik	4.4302	6.7276e-06	0.999894
	Tmem81	2.84606	6.75951e-06	0.999893
	Adra1b	1.83722	6.83846e-06	0.999892
	Klhl21	1.75877	6.83908e-06	0.999892
	Cxcl14	1.66386	6.93059e-06	0.999891
	Josd1	1.61185	6.95162e-06	0.999891
	Phyh	1.61459	6.96234e-06	0.999891
	Rmnd5b	1.51218	6.96626e-06	0.999891
	Snx1	1.54951	6.99493e-06	0.99989
	Fbxl12	1.7648	7.02734e-06	0.99989
	Iqgap2	1.98762	7.0876e-06	0.999889
	Cchcr1	2.33438	7.21032e-06	0.999887
	Id4	1.5817	7.25315e-06	0.999887
	A930015D03Rik	2.15172	7.35403e-06	0.999885
	Tspan17	1.54218	7.38263e-06	0.999885
	Aox1	2.83701	7.39222e-06	0.999885
	Pdlim3	3.94582	7.40064e-06	0.999885
	Upp2	2.6334	7.46896e-06	0.999884
	Csad	1.54455	7.50194e-06	0.999883
	Sgms1	1.60153	7.59948e-06	0.999882
	Ankrd34a	1.61122	7.74504e-06	0.99988
	Ltbp3	1.67785	7.77426e-06	0.99988
	Fam174a	1.68305	7.8998e-06	0.999878
	U2af1l4	1.60764	7.92203e-06	0.999878
	Lrrc6	2.58642	8.00355e-06	0.999877
	Bcam	1.84538	8.13586e-06	0.999875
	1810043H04Rik	1.77684	8.15594e-06	0.999875
	Sorbs2os	2.83126	8.18863e-06	0.999874
	Mpv17	1.53047	8.22215e-06	0.999874
	Yipf3	1.52848	8.32908e-06	0.999873
	Rnf208	1.59341	8.37861e-06	0.999872
	Zer1	1.54768	8.43042e-06	0.999871
	Snx33	2.33114	8.46174e-06	0.999871
	Nlk	1.58301	8.5219e-06	0.99987
	Adrbk1	1.56481	8.58521e-06	0.999869
	Otof	1.82303	8.62448e-06	0.999869
	Rxra	1.8997	8.64954e-06	0.999869
	Sncb	1.9478	8.67615e-06	0.999868
	Mmel1	7.348	8.73007e-06	0.999867
	Il10ra	2.89975	8.76301e-06	0.999867
	D3Ertd751e	2.10197	8.76603e-06	0.999867
	Col20a1	2.98694	8.86831e-06	0.999866
	Ddc	2.79529	8.89437e-06	0.999865
	Coq2	1.59565	8.9169e-06	0.999865
	Madd	1.49641	9.00482e-06	0.999864
	Sv2b	1.50719	9.0446e-06	0.999863
	Itgb2	2.91243	9.04793e-06	0.999863
	Wbscr27	2.1573	9.08482e-06	0.999863
	Nit1	1.47519	9.31035e-06	0.99986
	Kcnh4	1.76075	9.36878e-06	0.999859
	Setd7	1.7068	9.3915e-06	0.999859
	2900097C17Rik	1.70646	9.60474e-06	0.999856
	Tspyl1	1.48078	9.62277e-06	0.999856
	Pir	2.26046	9.64934e-06	0.999856
	Itgam	2.13937	9.65028e-06	0.999856
	Sdf2l1	1.78449	9.73348e-06	0.999855
	Asb13	1.55492	9.80212e-06	0.999854
	Mib2	1.44324	9.82099e-06	0.999854
	Vps18	1.51001	9.91718e-06	0.999852
	Mbd3	1.54012	9.97781e-06	0.999852
	Grin1	1.67739	1.01259e-05	0.99985
	Adck4	1.63644	1.02305e-05	0.999848
	Tnfrsf12a	2.33726	1.02317e-05	0.999848
	Aldh2	1.49725	1.02704e-05	0.999848
	H2afv	1.47886	1.03617e-05	0.999847
	Adcy2	1.56883	1.04401e-05	0.999846
	Phka2	1.73917	1.04883e-05	0.999845
	Hdac5	1.49849	1.05817e-05	0.999844
	Nudt7	2.69656	1.06035e-05	0.999844
	Hsf1	1.52226	1.06152e-05	0.999844
	Pim2	1.54371	1.06826e-05	0.999843
	Crtc2	1.61234	1.07108e-05	0.999842
	Polr2c	1.586	1.07361e-05	0.999842
	Cox14	1.63243	1.08642e-05	0.999841
	Otop2	21.5177	1.0867e-05	0.99984
	Atp1a2	1.57203	1.08895e-05	0.99984
	Retsat	1.83173	1.09223e-05	0.99984
	Dyrk1b	1.59923	1.0936e-05	0.99984
	Chrnb3	5.83277	1.09387e-05	0.99984
	2610035D17Rik	1.69196	1.11284e-05	0.999837
	H2afj	1.67901	1.11359e-05	0.999837
	Cul9	1.57936	1.11424e-05	0.999837
	3300002P13Rik	1.67665	1.13014e-05	0.999835
	Slc39a12	1.92677	1.14286e-05	0.999834
	Arhgef10l	1.63623	1.15281e-05	0.999832
	Acat3	2.98671	1.16125e-05	0.999831
	Scn7a	10.1826	1.16849e-05	0.99983
	Sort1	1.67025	1.17453e-05	0.99983
	Fam160b2	1.49886	1.17624e-05	0.999829
	Thap7	1.47112	1.19082e-05	0.999828
	Sft2d2	1.74195	1.20209e-05	0.999826
	Pgk1	1.67054	1.21155e-05	0.999825
	Mapk12	2.53667	1.21192e-05	0.999825
	Tnnt1	6.27748	1.21433e-05	0.999825
	Atp6v1c1	1.63413	1.21657e-05	0.999824
	Slc25a26	1.59852	1.21855e-05	0.999824
	Spry2	1.67059	1.23087e-05	0.999823
	Mir425	2.17746	1.24151e-05	0.999821
	Zfp664	1.50031	1.25567e-05	0.99982
	Polr2e	1.57564	1.2731e-05	0.999818
	Hexim1	1.45776	1.27374e-05	0.999818
	Lrtm2	1.5497	1.27631e-05	0.999817
	Inpp5a	1.50746	1.27824e-05	0.999817
	C77080	1.69364	1.28017e-05	0.999817
	Fbxo18	1.4612	1.28087e-05	0.999817
	Camk2g	1.51824	1.28103e-05	0.999817
	Gapdh	1.53878	1.30136e-05	0.999814
	Aldh7a1	1.49277	1.30774e-05	0.999813
	Arl4d	3.54295	1.30887e-05	0.999813
	Lims2	2.05408	1.32218e-05	0.999812
	Akr1b10	1.74113	1.32231e-05	0.999812
	Gm765	5.05955	1.33942e-05	0.99981
	Ascl5	5.42895	1.34264e-05	0.999809
	Car11	1.52198	1.34764e-05	0.999809
	Socs3	2.11394	1.35662e-05	0.999808
	Map3k5	1.53661	1.35663e-05	0.999808
	Col11a2	1.79112	1.36177e-05	0.999807
	Ovca2	3.44288	1.36699e-05	0.999806
	Rufy1	1.55212	1.38535e-05	0.999804
	Tyrobp	1.75171	1.38956e-05	0.999804
	Atp6v0c	1.7353	1.39283e-05	0.999803
	Agmat	37.4013	1.39506e-05	0.999803
	Kdm7a	1.75644	1.39802e-05	0.999803
	Slc4a10	1.49237	1.40028e-05	0.999802
	Plekha5	1.51563	1.40957e-05	0.999801
	Scn8a	1.46039	1.41324e-05	0.999801
	Armcx5	1.59367	1.41614e-05	0.9998
	Tmem151b	1.55287	1.42995e-05	0.999799
	Rab15	1.53013	1.44001e-05	0.999798
	Mir6982	2.90698	1.45757e-05	0.999795
	6330416G13Rik	1.84156	1.4603e-05	0.999795
	Cdc34	1.64698	1.49794e-05	0.999791
	Ankrd37	2.2622	1.49896e-05	0.999791
	Tmem132a	1.55968	1.50538e-05	0.99979
	Sqstm1	1.59045	1.51865e-05	0.999788
	Pik3ip1	1.56414	1.51935e-05	0.999788
	Yif1b	1.52993	1.52806e-05	0.999787
	Tmem180	1.59799	1.53092e-05	0.999787
	Klf15	1.80551	1.53488e-05	0.999786
	Spred1	1.50474	1.53695e-05	0.999786
	Mif4gd	1.61843	1.53742e-05	0.999786
	Bai2	1.63248	1.56629e-05	0.999783
	Plekhh3	1.78905	1.57459e-05	0.999782
	Bglap3	8.18169	1.58264e-05	0.999781
	Itm2b	1.55056	1.58406e-05	0.999781
	Tesk2	2.34344	1.58909e-05	0.99978
	B3gat3	1.61305	1.62447e-05	0.999776
	Wfdc1	1.94568	1.64037e-05	0.999774
	Fkbp8	1.51201	1.64266e-05	0.999774
	Pam	1.56742	1.64528e-05	0.999773
	Ppap2b	1.56482	1.65628e-05	0.999772
	Iqsec1	1.53974	1.6944e-05	0.999768
	1700052N19Rik	1.64214	1.7011e-05	0.999767
	Zswim7	1.69332	1.70839e-05	0.999766
	Cacnb4	1.596	1.71573e-05	0.999765
	Cipc	1.49986	1.71891e-05	0.999765
	Ell	1.51144	1.71925e-05	0.999765
	B9d1	1.62985	1.72218e-05	0.999764
	Mir2861	1.94686	1.72711e-05	0.999764
	Rnf135	2.19687	1.72858e-05	0.999764
	Tinagl1	2.4901	1.72935e-05	0.999764
	Chp1	1.43722	1.75646e-05	0.99976
	Psmc5	1.61461	1.75885e-05	0.99976
	Gnb5	1.51628	1.76827e-05	0.999759
	Cdc14b	2.71632	1.78283e-05	0.999757
	Krt80	3.86841	1.79227e-05	0.999756
	2210011C24Rik	5.65085	1.79628e-05	0.999756
	Prr16	1.96605	1.8109e-05	0.999754
	Kctd17	1.56635	1.81224e-05	0.999754
	Ctxn1	1.72509	1.81525e-05	0.999754
	Elmo2	1.58331	1.81781e-05	0.999753
	Rock2	1.49181	1.81785e-05	0.999753
	Tmem191c	1.6169	1.82006e-05	0.999753
	Plag1	3.60705	1.83839e-05	0.999751
	Slc35f6	1.50577	1.86421e-05	0.999748
	Lyrm5	1.72821	1.87752e-05	0.999747
	Chd3os	1.52958	1.87819e-05	0.999746
	Slc4a2	1.56913	1.87844e-05	0.999746
	Gab1	1.57267	1.89348e-05	0.999745
	Cyr61	11.0373	1.89596e-05	0.999744
	Klhdc3	1.5628	1.90989e-05	0.999743
	Rad23a	1.45878	1.93306e-05	0.99974
	Txn2	1.53721	1.95913e-05	0.999737
	Omg	1.6708	1.96854e-05	0.999736
	Ap1s1	1.51918	1.97254e-05	0.999736
	Dcaf12l1	1.57668	1.98919e-05	0.999734
	Rps6ka4	1.52743	1.99279e-05	0.999733
	Syn2	1.70166	2.0036e-05	0.999732
	Gmpr	1.51905	2.01241e-05	0.999731
	Atp6ap1l	2.26123	2.02943e-05	0.999729
	Slc16a3	2.29787	2.0317e-05	0.999729
	Tbc1d2	3.60043	2.03405e-05	0.999729
	Umad1	1.45401	2.03479e-05	0.999729
	Plvap	1.75849	2.04626e-05	0.999727
	Kcnj2	1.9398	2.04779e-05	0.999727
	Ubl3	1.54412	2.05571e-05	0.999726
	Mreg	2.44833	2.05889e-05	0.999726
	Cela1	2.7917	2.06498e-05	0.999725
	Emc10	1.52164	2.07052e-05	0.999725
	Dcun1d2	1.52147	2.07893e-05	0.999724
	Atp6v1d	1.60913	2.08034e-05	0.999724
	Ubac2	1.4563	2.11082e-05	0.99972
	A330070K13Rik	8.81297	2.11942e-05	0.999719
	Etv3	1.61324	2.13917e-05	0.999717
	Mroh7	2.58898	2.15091e-05	0.999716
	Cpox	1.50577	2.15312e-05	0.999715
	A930011O12Rik	1.47054	2.16996e-05	0.999713
	Gm1976	1.58991	2.18004e-05	0.999712
	Unc5a	1.46788	2.18301e-05	0.999712
	Nat8	4.44379	2.1844e-05	0.999712
	Dleu2	2.55158	2.1885e-05	0.999711
	Mir1291	1.95138	2.20203e-05	0.99971
	Bsn	1.62262	2.21286e-05	0.999709
	Aldob	2.96731	2.21728e-05	0.999708
	Slc25a28	1.62872	2.22834e-05	0.999707
	Chchd7	2.16175	2.23485e-05	0.999706
	Lrpap1	1.42066	2.25435e-05	0.999704
	Pex5l	1.55866	2.27433e-05	0.999702
	Upf2	1.56592	2.2764e-05	0.999702
	Mesdc1	1.62175	2.28266e-05	0.999701
	Snx15	1.46033	2.29623e-05	0.999699
	Dusp7	1.53298	2.29766e-05	0.999699
	Kcnip2	1.46674	2.29795e-05	0.999699
	Clstn1	1.65067	2.30486e-05	0.999698
	Tap2	2.1193	2.31111e-05	0.999698
	Csrp2bp	1.48619	2.32415e-05	0.999696
	Efr3a	1.56664	2.39718e-05	0.999688
	Slc9a9	1.58922	2.40162e-05	0.999688
	1110054M08Rik	1.92604	2.40444e-05	0.999687
	Strn4	1.44388	2.41341e-05	0.999686
	Scn1a	1.5564	2.42153e-05	0.999686
	Abcf2	1.41323	2.42694e-05	0.999685
	Glmp	1.51554	2.45335e-05	0.999682
	Dpp9	1.54163	2.45958e-05	0.999681
	Acad10	3.19446	2.46301e-05	0.999681
	Slc25a18	1.5427	2.46409e-05	0.999681
	Rad52	1.67143	2.48501e-05	0.999679
	Asb11	2.86414	2.49299e-05	0.999678
	Ctsf	1.48518	2.49919e-05	0.999677
	Strip2	2.02858	2.52716e-05	0.999674
	Rundc1	1.56634	2.53134e-05	0.999674
	Acap2	1.45897	2.57898e-05	0.999668
	Nsf	1.62609	2.58221e-05	0.999668
	Ralbp1	1.47465	2.60427e-05	0.999666
	Cmc2	1.67841	2.6117e-05	0.999665
	Plekhf1	2.65585	2.61854e-05	0.999664
	4933413G19Rik	6.66977	2.62404e-05	0.999663
	Ppp6r1	1.4642	2.62689e-05	0.999663
	Dnajc28	1.89156	2.64491e-05	0.999661
	Acot13	1.72697	2.64624e-05	0.999661
	Tmem222	1.47542	2.65003e-05	0.999661
	Pde4a	1.47389	2.67958e-05	0.999657
	Golga4	1.48882	2.71032e-05	0.999654
	Usf2	1.49736	2.73339e-05	0.999652
	Dlgap3	1.65252	2.75447e-05	0.999649
	E530011L22Rik	1.72168	2.78043e-05	0.999647
	Olfr464	53.7211	2.78256e-05	0.999646
	Ephx2	1.81032	2.7857e-05	0.999646
	Syngr2	1.7507	2.80401e-05	0.999644
	Derl3	3.00239	2.80904e-05	0.999643
	Mtag2	2.47724	2.8784e-05	0.999636
	Hmha1	2.15412	2.88642e-05	0.999635
	Sema4a	1.5176	2.89315e-05	0.999634
	S100a1	1.92539	2.90012e-05	0.999634
	Pdxp	1.52464	2.90533e-05	0.999633
	Kctd2	1.51645	2.93236e-05	0.99963
	Prosc	1.48249	2.93781e-05	0.99963
	Serpinb1a	3.73889	2.9614e-05	0.999627
	Sgsm2	1.50751	2.96462e-05	0.999627
	Btbd17	1.74228	2.96606e-05	0.999627
	Insig2	1.46979	2.97127e-05	0.999626
	Snrnp70	1.5689	2.97573e-05	0.999626
	Pcgf5	1.87968	2.97793e-05	0.999625
	1700113A16Rik	1.85107	2.98518e-05	0.999625
	Kcnc4	1.59834	3.00042e-05	0.999623
	Dennd5a	1.4973	3.01103e-05	0.999622
	Oxld1	2.03699	3.01137e-05	0.999622
	Atp6v1e1	1.65006	3.01513e-05	0.999621
	Mpl	22.4763	3.04722e-05	0.999618
	Rras	1.7344	3.0554e-05	0.999617
	Adamts13	4.62713	3.05571e-05	0.999617
	2700046G09Rik	2.25973	3.05648e-05	0.999617
	Cnksr3	1.97881	3.0582e-05	0.999617
	Dnajc16	1.56444	3.06625e-05	0.999616
	Trim41	1.44163	3.06938e-05	0.999616
	Tssc1	1.44498	3.07018e-05	0.999616
	Aup1	1.4398	3.07334e-05	0.999615
	Eme2	1.56565	3.08657e-05	0.999614
	1700001L05Rik	2.41918	3.09161e-05	0.999613
	Fbxo31	1.48614	3.10401e-05	0.999612
	Ppp1r16a	1.42496	3.10567e-05	0.999612
	Fis1	1.69646	3.12567e-05	0.99961
	Clec2d	2.34219	3.14779e-05	0.999607
	Pde4c	5.01912	3.15337e-05	0.999607
	Msrb2	1.62311	3.1559e-05	0.999607
	Stat5b	1.68379	3.16299e-05	0.999606
	Irf1	2.12102	3.20743e-05	0.999601
	9530062K07Rik	8.12889	3.24485e-05	0.999597
	Mrps26	1.52861	3.27391e-05	0.999594
	Scrn3	1.83588	3.29775e-05	0.999592
	AI115009	4.0156	3.30889e-05	0.99959
	Nr2f6	1.60344	3.31831e-05	0.999589
	Mt3	2.49691	3.31922e-05	0.999589
	Actn1	1.42625	3.33304e-05	0.999588
	C1qtnf4	1.67165	3.35925e-05	0.999585
	A830010M20Rik	1.48503	3.43765e-05	0.999577
	Xrcc3	1.70726	3.43964e-05	0.999577
	Smg9	1.46252	3.44228e-05	0.999577
	Cideb	5.3831	3.44816e-05	0.999576
	1110032A03Rik	1.62574	3.45204e-05	0.999576
	Sugct	3.26304	3.45768e-05	0.999575
	Trnp1	1.65931	3.46221e-05	0.999574
	Rsrp1	1.57949	3.4844e-05	0.999572
	Cstad	3.94799	3.49181e-05	0.999571
	Olfml1	1.8918	3.49901e-05	0.999571
	Cryba2	Inf	3.54456e-05	0.999566
	Sh2b3	1.56458	3.5651e-05	0.999564
	Fam105a	1.69511	3.58807e-05	0.999561
	Ptk2	1.47624	3.58914e-05	0.999561
	Pou6f1	1.47228	3.60742e-05	0.999559
	Scara3	1.59073	3.6362e-05	0.999556
	B230217O12Rik	1.67839	3.66518e-05	0.999553
	Sox8	1.48734	3.66639e-05	0.999553
	Tgfbr3l	2.10872	3.67697e-05	0.999552
	Susd4	1.47291	3.71924e-05	0.999548
	Asb8	1.43258	3.73465e-05	0.999546
	Fam43a	1.68315	3.73476e-05	0.999546
	AI837181	1.41134	3.73811e-05	0.999546
	Dio3	12.0667	3.74781e-05	0.999545
	Ndufv1	1.49877	3.75198e-05	0.999545
	Bbs2	1.59062	3.75578e-05	0.999544
	Leng9	1.6668	3.80952e-05	0.999539
	Thy1	1.69916	3.8408e-05	0.999535
	Rgs2	1.45041	3.88395e-05	0.999531
	Bola3	1.95144	3.91635e-05	0.999528
	Slc45a3	5.89446	3.91703e-05	0.999528
	Alg12	1.64987	3.93726e-05	0.999526
	Mcee	1.75255	3.97505e-05	0.999522
	Suds3	1.42007	3.9971e-05	0.999519
	Pskh1	1.55135	4.00585e-05	0.999519
	Fahd2a	1.55819	4.02357e-05	0.999517
	Cd37	2.18101	4.06911e-05	0.999512
	Smim19	1.65711	4.07197e-05	0.999512
	Siglech	1.86342	4.07984e-05	0.999511
	Mlycd	1.50121	4.0896e-05	0.99951
	Klf16	1.48316	4.09431e-05	0.99951
	Atpaf1	2.02108	4.12687e-05	0.999506
	Atp6v1b2	1.53301	4.1333e-05	0.999506
	Pkd1	1.48146	4.13985e-05	0.999505
	Arfgap2	1.4381	4.18115e-05	0.999501
	Syf2	1.62858	4.18873e-05	0.9995
	Schip1	1.57227	4.22114e-05	0.999497
	Flcn	1.43117	4.26193e-05	0.999493
	Iqsec2	1.59309	4.26941e-05	0.999492
	Prrt1	1.57985	4.2738e-05	0.999491
	Ndufb10	1.55644	4.30614e-05	0.999488
	Mfsd5	1.47311	4.30979e-05	0.999488
	Plekha7	1.66006	4.31403e-05	0.999487
	Kcnj12	1.99473	4.32291e-05	0.999486
	Fgfr3	1.51288	4.33312e-05	0.999485
	Sema6b	1.5628	4.34371e-05	0.999484
	Tomm40l	1.46828	4.35358e-05	0.999483
	Slc35f3	1.52107	4.35443e-05	0.999483
	Cox6a2	2.14012	4.35763e-05	0.999483
	1190002N15Rik	1.55237	4.37e-05	0.999482
	Adamtsl4	3.83695	4.38469e-05	0.99948
	Mrpl4	1.44878	4.3856e-05	0.99948
	Mbnl1	1.59471	4.43468e-05	0.999475
	9630013A20Rik	2.25876	4.44933e-05	0.999474
	Abhd17a	1.57915	4.47537e-05	0.999471
	B2m	1.75566	4.50713e-05	0.999468
	Kiss1	4.74271	4.51667e-05	0.999467
	Ttpal	1.43341	4.55003e-05	0.999464
	Mon1a	1.50318	4.64777e-05	0.999454
	Lipg	2.42292	4.65365e-05	0.999453
	Firre	1.6401	4.70541e-05	0.999448
	Rce1	1.45633	4.73649e-05	0.999445
	Prob1	1.95959	4.73747e-05	0.999445
	Prkg2	2.24314	4.74353e-05	0.999444
	D330023K18Rik	1.78569	4.78993e-05	0.99944
	Cope	1.45522	4.81335e-05	0.999438
	Fst	3.72344	4.81364e-05	0.999438
	Cabp7	1.99174	4.89335e-05	0.99943
	Spsb3	1.39827	4.90182e-05	0.999429
	Fam20a	1.68456	4.95221e-05	0.999424
	Susd3	2.67203	4.95389e-05	0.999424
	Ccdc97	1.42019	4.97809e-05	0.999421
	Wdr83	1.46468	5.00393e-05	0.999419
	Acss1	1.44433	5.00682e-05	0.999418
	Acss2	1.4478	5.01692e-05	0.999418
	Pold4	1.66641	5.01842e-05	0.999417
	D330050G23Rik	2.51861	5.12165e-05	0.999407
	Txnl4b	1.52656	5.12786e-05	0.999407
	Nphs1	5.65784	5.13619e-05	0.999406
	Cdc42ep1	1.62259	5.14443e-05	0.999405
	Fam73b	1.47077	5.14913e-05	0.999405
	Mgp	1.80439	5.15034e-05	0.999404
	BC006965	2.54532	5.15172e-05	0.999404
	Zfand2b	1.5695	5.16737e-05	0.999403
	E030003E18Rik	2.56146	5.21695e-05	0.999398
	Mrpl48	1.46052	5.21902e-05	0.999398
	Abcb1a	1.72868	5.23738e-05	0.999396
	Mfsd4	1.67742	5.24972e-05	0.999395
	Mthfsd	1.61517	5.28531e-05	0.999391
	Abcb9	1.49869	5.28574e-05	0.999391
	Epb4-1l3	1.43571	5.29251e-05	0.999391
	Srd5a3	1.53924	5.29987e-05	0.99939
	Gpt	1.62511	5.34355e-05	0.999386
	Kcnh2	1.67353	5.35038e-05	0.999385
	Hspb1	2.81521	5.36924e-05	0.999383
	Slc26a10	3.47491	5.38833e-05	0.999381
	Myo1e	1.69088	5.38925e-05	0.999381
	Ostm1	1.42908	5.42993e-05	0.999377
	Tbr1	1.38927	5.45089e-05	0.999375
	Alpk1	2.29289	5.46245e-05	0.999374
	Ift20	1.45721	5.4999e-05	0.99937
	2810013P06Rik	1.49623	5.50468e-05	0.99937
	Atp2c2	4.37345	5.50566e-05	0.99937
	Zbtb4	1.43069	5.58422e-05	0.999362
	Asah2	2.25229	5.60078e-05	0.999361
	Mul1	1.55665	5.60592e-05	0.99936
	Mtcl1	1.51833	5.63395e-05	0.999357
	Mpeg1	1.63045	5.64177e-05	0.999357
	Tnks1bp1	1.45986	5.65737e-05	0.999355
	Ccl27a	1.49191	5.6684e-05	0.999354
	F420014N23Rik	2.41459	5.69149e-05	0.999352
	Tbc1d10b	1.38863	5.6953e-05	0.999351
	Safb2	1.48542	5.70206e-05	0.999351
	Mir126a	2.96236	5.74247e-05	0.999347
	2610301B20Rik	1.46995	5.83572e-05	0.999338
	Papss2	1.96583	5.84523e-05	0.999337
	Aurkaip1	1.53286	5.8742e-05	0.999334
	Scg2	1.49617	5.87445e-05	0.999334
	Ddo	3.73004	5.92964e-05	0.999329
	Chn1os3	2.11421	5.94137e-05	0.999328
	Aatk	1.53263	5.95351e-05	0.999327
	Ak1	1.49718	6.03597e-05	0.999319
	Rhpn1	1.65127	6.03963e-05	0.999318
	Mir7001	10.947	6.04163e-05	0.999318
	Tenc1	1.70216	6.0425e-05	0.999318
	Stk11ip	1.4431	6.05374e-05	0.999317
	Dtl	2.01763	6.0692e-05	0.999316
	Snta1	1.48911	6.07845e-05	0.999315
	Xab2	1.45076	6.15885e-05	0.999307
	Hyi	1.57129	6.17155e-05	0.999306
	Cdipt	1.47211	6.18729e-05	0.999304
	Txnl4a	1.41646	6.21065e-05	0.999302
	Gabra4	1.56991	6.21311e-05	0.999302
	Dos	1.51572	6.25315e-05	0.999298
	Ankrd24	1.47989	6.26543e-05	0.999297
	Cox8a	1.87786	6.33223e-05	0.999291
	Mcoln1	1.42653	6.33318e-05	0.999291
	Ankrd6	1.61702	6.33325e-05	0.999291
	Tnfsf12	1.72389	6.34571e-05	0.999289
	Ubxn6	1.42286	6.35466e-05	0.999288
	Fam120aos	1.56373	6.39458e-05	0.999285
	Tpm1	1.38997	6.40976e-05	0.999283
	Tmem55b	1.40141	6.4493e-05	0.99928
	Catip	3.83837	6.4509e-05	0.999279
	Setd3	1.36576	6.46347e-05	0.999278
	Rab3a	1.6506	6.48696e-05	0.999276
	Anln	1.86537	6.49951e-05	0.999275
	Rmdn3	1.43031	6.56807e-05	0.999268
	Clpp	1.51041	6.57078e-05	0.999268
	Nme3	1.70883	6.68356e-05	0.999257
	Tmem240	1.55816	6.69579e-05	0.999256
	Pdcd7	1.46182	6.71038e-05	0.999255
	Dusp15	1.51769	6.75106e-05	0.999251
	Kcnk3	1.50998	6.75265e-05	0.999251
	Fbxw4	1.48276	6.79514e-05	0.999247
	Ppox	1.55842	6.81605e-05	0.999245
	Med9	1.43901	6.83786e-05	0.999243
	Pank4	1.44857	6.91638e-05	0.999236
	Dzank1	1.50069	6.9638e-05	0.999231
	Zdhhc22	1.85346	6.97592e-05	0.99923
	Dgkb	1.8006	6.98186e-05	0.999229
	Zfp688	1.53906	7.01698e-05	0.999226
	Gm3086	2.14767	7.06606e-05	0.999222
	Dnajb1	1.43431	7.082e-05	0.99922
	Cystm1	1.56881	7.0948e-05	0.999219
	Cox17	2.78947	7.11112e-05	0.999217
	Tcp11l2	1.49491	7.1512e-05	0.999214
	Trib1	2.8091	7.17632e-05	0.999211
	Crem	1.71337	7.184e-05	0.999211
	Ly86	1.62242	7.21376e-05	0.999208
	Zwint	1.52742	7.25265e-05	0.999204
	Kdm3a	1.57329	7.26388e-05	0.999203
	Rpe65	13.7534	7.36204e-05	0.999194
	Wbscr17	1.51466	7.40269e-05	0.99919
	Arf3	1.56813	7.4988e-05	0.999181
	Ezr	1.42454	7.51051e-05	0.99918
	Pon2	1.4831	7.55444e-05	0.999176
	Cyp3a13	33.0639	7.57111e-05	0.999175
	I830012O16Rik	4.36947	7.57636e-05	0.999174
	Ints7	1.45754	7.58916e-05	0.999173
	Ldlrap1	1.91411	7.60996e-05	0.999171
	Aif1	1.8587	7.67616e-05	0.999165
	Cx3cr1	1.51799	7.71612e-05	0.999161
	Chic1	1.63385	7.77056e-05	0.999156
	Cfap74	1.92277	7.80106e-05	0.999154
	1700019G17Rik	1.77032	7.80545e-05	0.999153
	Tmem64	1.4679	7.85395e-05	0.999149
	Mir6935	2.14613	7.85937e-05	0.999148
	Psmb8	2.22573	7.86694e-05	0.999148
	Uxs1	1.50473	7.88158e-05	0.999146
	Ttc38	1.95319	7.91019e-05	0.999144
	Lair1	1.94034	7.97289e-05	0.999138
	Icosl	2.77187	8.05268e-05	0.999131
	Pagr1a	1.59924	8.10309e-05	0.999126
	Tpgs1	1.50444	8.14921e-05	0.999122
	Zfyve21	1.54233	8.16283e-05	0.999121
	Tspo	2.06422	8.2288e-05	0.999115
	Asrgl1	1.40315	8.23511e-05	0.999114
	1700084C01Rik	1.59423	8.24324e-05	0.999113
	Ppp1r11	1.51103	8.28834e-05	0.999109
	Arr3	11.0798	8.28953e-05	0.999109
	Aak1	1.45749	8.28995e-05	0.999109
	Asprv1	2.31959	8.2972e-05	0.999108
	Arhgef2	1.36104	8.5802e-05	0.999083
	Crh	1.74807	8.58681e-05	0.999082
	Pgm2	1.42894	8.58932e-05	0.999082
	Ttll3	1.60098	8.62043e-05	0.999079
	Arhgap27	1.84732	8.63482e-05	0.999078
	Atg9a	1.44249	8.6761e-05	0.999074
	4930413G21Rik	1.6126	8.68019e-05	0.999074
	Arid5a	2.08072	8.68416e-05	0.999073
	Wipi2	1.40699	8.79757e-05	0.999063
	Nod1	2.33317	8.83857e-05	0.999059
	Mapk8ip3	1.40644	8.88772e-05	0.999055
	Elmod3	1.50266	8.88868e-05	0.999055
	Hspa1b	2.91765	8.92221e-05	0.999052
	Irak1	1.48094	8.92582e-05	0.999051
	Speg	1.43826	8.98382e-05	0.999046
	Slc39a10	1.50655	9.02063e-05	0.999043
	Cys1	1.67631	9.03269e-05	0.999042
	Tmem184b	1.41619	9.06736e-05	0.999039
	B930003M22Rik	2.38958	9.09584e-05	0.999036
	Anks3	1.44581	9.11444e-05	0.999035
	Htr6	2.16678	9.15687e-05	0.999031
	Wnt10b	3.75829	9.16957e-05	0.99903
	Lad1	2.83893	9.26198e-05	0.999021
	Nprl3	1.42257	9.49201e-05	0.999001
	Edn1	2.25674	9.49828e-05	0.999
	Mbd2	1.45047	9.53664e-05	0.998997
	Lrrfip2	1.53315	9.54112e-05	0.998996
	D7Ertd443e	5.38581	9.62381e-05	0.998989
	Unc93b1	1.65434	9.66105e-05	0.998986
	2310067B10Rik	1.42208	9.68364e-05	0.998984
	Paqr7	1.4049	9.68658e-05	0.998983
	Ncdn	1.5984	9.69927e-05	0.998982
	Cox4i1	1.63804	9.73032e-05	0.99898
	Cnpy3	1.41475	9.81203e-05	0.998972
	Fgf22	3.07659	9.97492e-05	0.998958
	4930506C21Rik	1.87885	0.000100647	0.99895
	Npb	2.87051	0.000102283	0.998936
	Snora31	2.5238	0.00010231	0.998935
	Hexa	1.42628	0.000102658	0.998932
	Poll	1.66103	0.000102858	0.998931
	Aspg	2.74372	0.000103258	0.998927
	Dvl1	1.37216	0.00010363	0.998924
	Batf3	4.4496	0.000103886	0.998921
	Hmg20b	1.64726	0.00010433	0.998918
	Ubqln4	1.38386	0.000104915	0.998912
	Mvp	1.83337	0.000104999	0.998912
	Inmt	Inf	0.000106488	0.998899
	Rab11fip3	1.39598	0.000107189	0.998893
	Snhg11	1.71254	0.000107354	0.998891
	Sidt1	1.48027	0.000107526	0.99889
	Vmn2r84	3.74864	0.000107822	0.998887
	6330408A02Rik	1.68304	0.000107855	0.998887
	Chgb	1.53386	0.000107875	0.998887
	Capn3	2.53009	0.000107989	0.998886
	Begain	1.45552	0.000108102	0.998885
	2810428I15Rik	1.50656	0.00010827	0.998883
	Nudt9	1.43292	0.000108955	0.998877
	2010109I03Rik	17.028	0.000109026	0.998877
	Tnfrsf25	3.79377	0.000110228	0.998866
	Prex2	1.77448	0.000110446	0.998864
	Agbl4	1.93873	0.00011051	0.998864
	Hint2	1.9828	0.000111816	0.998852
	6430584L05Rik	2.19305	0.000111965	0.998851
	Tagln3	1.56678	0.000113185	0.99884
	Ilvbl	1.55074	0.000113302	0.998839
	Pacrg	1.55317	0.000113484	0.998838
	Synpr	1.53455	0.000113782	0.998835
	Tmub2	1.39392	0.000114292	0.998831
	Psmb9	2.20074	0.000114708	0.998827
	Paqr5	4.02889	0.000114957	0.998825
	Cbx8	1.55407	0.000115469	0.998821
	Pcmt1	1.37965	0.000115952	0.998816
	2510003E04Rik	1.43737	0.000116145	0.998815
	Elac1	1.47818	0.000117357	0.998804
	Gng8	4.68021	0.000117471	0.998803
	Klhl35	3.33718	0.000117595	0.998802
	Mrpl38	1.40883	0.000117634	0.998802
	Ccdc183	4.28894	0.000117744	0.998801
	Runx2	2.61221	0.00011815	0.998797
	Brinp2	1.44353	0.000118214	0.998797
	Slc25a35	1.90584	0.000118351	0.998797
	Sntg1	1.6136	0.00011872	0.998796
	Slc22a17	1.44356	0.000119137	0.998793
	Galnt16	1.41809	0.000120679	0.998789
	Usp35	1.55864	0.00012168	0.998776
	Sgsm1	1.42986	0.000121817	0.998767
	Megf8	1.38131	0.000121882	0.998766
	Pnpla2	1.56106	0.000121932	0.998765
	Cdk18	1.55317	0.000121992	0.998765
	Lrrc24	1.49773	0.000122008	0.998764
	Tcn2	1.49694	0.000123606	0.998764
	Pmm1	1.50275	0.000124158	0.998751
	Agmo	2.34215	0.000124278	0.998746
	Lpgat1	1.36827	0.00012467	0.998745
	A430005L14Rik	1.51068	0.000124978	0.998742
	Birc2	1.43457	0.000125721	0.998739
	Src	1.39359	0.000125979	0.998733
	Maf1	1.38417	0.000126506	0.99873
	Gfra1	1.63858	0.000128064	0.998726
	Ndrg4	1.56428	0.00012823	0.998713
	D1Ertd622e	1.46359	0.000128285	0.998711
	AF251705	2.28343	0.0001284	0.998711
	Rnf169	1.41403	0.000128806	0.99871
	Rit2	1.46513	0.000129931	0.998706
	Samd3	4.9883	0.000130114	0.998697
	Pdzd11	1.37246	0.000132801	0.998695
	Mir7115	1.48461	0.000133169	0.998672
	Rgs20	1.44802	0.000133868	0.998669
	Eif4ebp1	1.69964	0.000137154	0.998663
	Exosc5	1.51881	0.000137303	0.998636
	Zfp740	1.39517	0.000137662	0.998635
	Fstl4	2.17864	0.000138259	0.998631
	Ypel5	1.49256	0.000138345	0.998626
	Mir3960	1.94613	0.000139176	0.998626
	Sirt4	1.53737	0.000139629	0.998619
	1810037I17Rik	1.57023	0.000139686	0.998615
	Ift80	1.51205	0.000140053	0.998615
	Chpf2	1.44016	0.000140346	0.998611
	Tut1	1.46123	0.000140536	0.998609
	Alkbh5	1.37936	0.000141024	0.998607
	Wdr24	1.44213	0.000141923	0.998603
	Golgb1	1.40682	0.000142082	0.998596
	Hs1bp3	1.53543	0.000142729	0.998594
	Sorl1	2.04012	0.000142937	0.998589
	Dmpk	1.48888	0.000143706	0.998587
	Prkcz	1.365	0.000144684	0.998581
	Dmtn	1.43382	0.000145004	0.998573
	Zfp771	1.46681	0.000145428	0.99857
	Atp2b2	1.53738	0.000145547	0.998566
	Tmem141	1.61056	0.000145936	0.998565
	Tex40	1.62335	0.000147007	0.998562
	Cyth4	1.60759	0.00014714	0.998553
	Sdsl	3.10504	0.000148106	0.998552
	Smim20	1.58493	0.000148458	0.998544
	Ahcyl2	1.38018	0.000148842	0.998541
	Slc25a44	1.37357	0.000149159	0.998538
	4933428G20Rik	1.86832	0.000150294	0.998535
	Etl4	1.49737	0.000150322	0.998526
	Adam1a	1.9929	0.000151022	0.998526
	Skap1	2.54638	0.000151147	0.99852
	Nagpa	1.60682	0.000151357	0.998519
	Mrpl27	1.39992	0.000151447	0.998517
	Fam84a	1.44242	0.000152076	0.998516
	Gipc1	1.44951	0.000152126	0.998511
	Pip5k1c	1.43964	0.000152267	0.998511
	Sla2	8.97803	0.000152548	0.99851
	Dnah1	3.30542	0.000153673	0.998507
	Atg4d	1.45841	0.000153699	0.998498
	Susd2	2.07989	0.000153865	0.998498
	Dalrd3	1.43163	0.000154008	0.998496
	Ubl4	1.3715	0.000154689	0.998495
	Ccdc22	1.40973	0.00015486	0.99849
	Mthfr	1.56708	0.000155008	0.998488
	Npc1l1	3.66489	0.000155333	0.998487
	Ifit3	4.13896	0.000155376	0.998484
	Hopx	1.41645	0.000155635	0.998484
	Nfs1	1.35395	0.000156061	0.998482
	Fbxo36	2.34488	0.000156089	0.998478
	Kcnj3	1.43978	0.000156195	0.998478
	Atg101	1.47353	0.000156817	0.998477
	Il1rap	1.62246	0.000157073	0.998472
	Pla2g7	1.3715	0.000157498	0.99847
	Cpm	2.19017	0.000157518	0.998466
	Bmyc	1.44829	0.000157528	0.998466
	Kif19a	2.0856	0.000158085	0.998466
	Uckl1	1.47937	0.000158992	0.998462
	Dpcd	1.56055	0.00015936	0.998454
	Stk19	1.43638	0.000159876	0.998451
	Csf1	1.61164	0.000160915	0.998447
	Wdsub1	1.70947	0.000161109	0.998438
	Gpx4	1.60468	0.000161713	0.998437
	Nkiras1	1.50767	0.000162226	0.998432
	Nosip	1.39367	0.0001625	0.998428
	Cdc40	1.37019	0.000162835	0.998425
	Nmb	1.81769	0.000163295	0.998423
	Spag7	1.38498	0.000163602	0.998419
	Matn2	1.5939	0.000163844	0.998416
	E130102H24Rik	1.53005	0.000164038	0.998414
	Tor3a	1.83952	0.000165776	0.998413
	3000002C10Rik	1.751	0.000165995	0.998399
	Sfxn5	1.42347	0.000166574	0.998397
	Gclc	1.36646	0.00016674	0.998392
	Tnfsf13	3.14387	0.000168128	0.998391
	Mpdz	1.44623	0.000169448	0.998379
	Cdk17	1.40454	0.000169537	0.998369
	Cryab	1.64745	0.00016984	0.998368
	Hist1h4h	3.62935	0.000169977	0.998365
	Stat1	1.80677	0.000170279	0.998364
	Usp30	1.36087	0.000171092	0.998362
	Phldb1	1.48942	0.000172006	0.998355
	Ddb2	1.58779	0.000172119	0.998348
	1190005I06Rik	1.7134	0.000172507	0.998347
	Fyco1	1.44617	0.000173556	0.998344
	Lingo1	1.52884	0.000173914	0.998335
	Uqcc3	1.47358	0.000173963	0.998332
	Vwa8	1.49739	0.000175298	0.998332
	Epn1	1.45457	0.000175439	0.998321
	Ly6g6e	2.4476	0.000176696	0.99832
	Cry2	1.41032	0.000176769	0.99831
	E530001F21Rik	2.36436	0.000177598	0.998309
	Gltscr1l	1.43007	0.000177861	0.998303
	Errfi1	1.49531	0.000178924	0.9983
	Pak1ip1	1.39694	0.000180233	0.998292
	Ctnnal1	1.50978	0.000180476	0.998281
[truncated: 2,341 more rows]

## Sheet: KEGG upregulated
KEGG pathway analysis of age-upregulated genes in the visual cortex (P28 vs. P10).
Id	Items	Items_Details	Support	List size	Reference Support	Reference size	Hyp	Hyp_c	Genes
114	Kegg:04142	Lysosome	53	3941	122	37681	6.66568e-21	1.47978e-18	Aga,Sort1,Gnptg,Abcb9,Ctsa,Neu1,Gga3,Ap1b1,Laptm4b,Hexa,Sumf1,M6pr,Hexb,Naga,Atp6v0a2,Atp6v0b,Naglu,Gaa,Ctso,Arsg,Slc17a5,Psap,Gla,Ctns,Ctss,Atp6ap1,Gns,Ctsd,Atp6v0c,Ctsf,Npc1,Mcoln1,Ap4s1,Idua,Ctsz,Man2b1,Smpd1,Ap1s1,Napsa,Cd68,Ppt2,Ppt1,Ap3m2,Atp6v0a1,Cd164,Abca2,Ctsb,Lgmn,Slc11a1,Tpp1,Cln5,Laptm5,Nagpa
15	Kegg:04010	MAPK signaling pathway	76	3941	263	37681	8.20724e-17	9.11004e-15	Cacnb4,Fgf3,Hspa1l,Dusp14,Cacna2d4,Hspa1b,Ngf,Map2k1,Fgf9,Dusp22,Srf,Dusp3,Ddit3,Pak1,Cacnb1,Gadd45a,Dusp7,Dusp10,Fgf1,Map2k7,Ppp3ca,Fgf17,Ppp5c,Fas,Fgf22,Map3k3,Gadd45b,Hspa1a,Flnb,Rasgrp1,Gadd45g,Rras,Il1a,Ppm1b,Nr4a1,Pla2g6,Fgf5,Mapk8ip3,Mapk10,Cd14,Dusp1,Mras,Hspa2,Ptpn5,Dusp16,Mapk14,Cacng7,Jund,Nlk,Fos,Map4k2,Cacng3,Map3k4,Tgfb3,Pla2g4a,Atf4,Dusp5,Bdnf,Map3k11,Map3k5,Cacnb3,Mapk11,Rps6ka4,D…
137	Kegg:05323	Rheumatoid arthritis	32	3941	81	37681	7.58875e-12	5.61567e-10	Tnfsf13,Itgb2,Vegfb,Csf1,Atp6v0a2,Atp6v0b,Atp6v1g2,Flt1,H2-Ob,Atp6ap1,Il1a,Atp6v1c1,H2-DMb1,Atp6v0e,Atp6v1b2,Atp6v0c,Atp6v1f,Cd86,Ccl5,Atp6v1e1,Fos,H2-Aa,Cxcl12,Il15,Tgfb3,Il23a,Atp6v0a1,Jun,Il18,H2-Oa,Atp6v1d,H2-DMa
16	Kegg:04144	Endocytosis	56	3941	213	37681	5.46874e-11	3.03515e-09	Prkcz,Arfgap2,Ehd4,Hspa1l,Sh3gl2,Hspa1b,Dnm1,Pld1,Smad7,Git1,Adrb3,Rufy1,Acap3,Hspa1a,Flt1,Smad3,Mdm2,Vps37b,Erbb3,Ldlrap1,Adrbk1,Smap2,Asap1,H2-K1,Chmp4b,Hspa2,Rab11fip3,Vps37c,Src,Adrb1,Sh3gl3,Chmp6,Epn1,Tgfb3,Acap2,Arap1,Iqsec3,Iqsec1,H2-T23,Arfgap1,Arap2,Pip5k1b,Usp8,Chmp2a,Adrb2,Snf8,Csf1r,Pip5k1a,Pip5k1c,Pard6a,Iqsec2,Sh3glb2,Pdcd6ip,Fgfr3,Agap2,Pml
140	Kegg:00564	Glycerophospholipid metabolism	30	3941	80	37681	1.56736e-10	6.95907e-09	Cdipt,Dgka,Lcat,Pld1,Pgs1,Ppap2c,Pnpla7,Mboat1,Ppap2b,Cds1,Dgkg,Lpgat1,Lpcat2,Cds2,Taz,Dgkz,Phospho1,Pla2g6,Lpcat4,Agpat4,Dgke,Dgkb,Gpd1,Pla2g4a,Pcyt2,Mboat7,Chka,Etnk1,Pla2g5,Pisd
27	Kegg:05140	Leishmaniasis	26	3941	64	37681	3.29289e-10	1.21837e-08	Fcgr1,Nfkbia,Fcgr3,Itgam,Itgb2,H2-Ob,Il1a,H2-DMb1,Irak1,Mapk14,Nfkbib,Fos,H2-Aa,Tgfb3,Mapk11,Il12a,Ptgs2,Jun,Ncf1,Elk1,H2-Oa,Itga4,H2-DMa,Mapk12,Ifngr1,Stat1
48	Kegg:04810	Regulation of actin cytoskeleton	52	3941	212	37681	3.65832e-09	9.02386e-08	Fgf3,Myl12b,Pik3r5,Actn4,Map2k1,Fgf9,Git1,Pak1,Itga8,Iqgap2,Fgf1,Fgf17,Itgam,Itgb2,Fgf22,Cyfip2,Nckap1l,Rras,Arpc1b,Arpc1a,Arhgef4,Mylk3,Fgf5,Cd14,Bcar1,Mras,Vav1,Itgb5,Ssh3,Pip4k2a,Wasl,Chrm1,Gsn,Itgb7,Myh9,Ezr,Slc9a1,Actn1,Myh14,Baiap2,Arpc5l,Pip5k1b,Myl2,Ptk2,Pip5k1a,Pip5k1c,Itgav,Chrm4,Pip4k2c,Itga4,Rock2,Fgfr3
77	Kegg:04070	Phosphatidylinositol signaling system	27	3941	75	37681	3.63604e-09	1.009e-07	Cdipt,Dgka,Inppl1,Pik3r5,Itpka,Inpp5e,Itpr1,Cds1,Dgkg,Cds2,Inpp5a,Dgkz,Pi4ka,Pi4k2a,Inpp4a,Synj2,Pip4k2a,Dgke,Dgkb,Inpp5j,Pip5k1b,Plcb4,Plcd4,Inpp5d,Pip5k1a,Pip5k1c,Pip4k2c
127	Kegg:00190	Oxidative phosphorylation	38	3941	131	37681	3.37746e-09	1.07114e-07	Ndufa8,Ndufs8,Cox17,Atp5d,Atp5h,Cyc1,Ndufs3,Cox4i2,Cox6a2,Ndufv1,Ndufa6,Cox8a,Ndufb3,Atp5j,Atp6v0a2,Atp6v0b,Atp6v1g2,Cox6a1,Ndufa13,Ndufa2,Ndufb10,Atp6ap1,Uqcrfs1,Atp6v1c1,Ndufs7,Sdha,Atp6v0e,Atp6v1b2,Atp6v0c,Atp6v1f,Atp6v1e1,Ndufs2,Ndufb7,Cox4i1,Uqcrc1,Ndufb9,Atp6v0a1,Atp6v1d
29	Kegg:05152	Tuberculosis	44	3941	173	37681	1.76764e-08	3.56741e-07	Fcgr1,Lsp1,Il10ra,Fcgr3,Ppp3ca,Itgam,Itgb2,Atp6v0a2,Atp6v0b,Card9,H2-Ob,Fcer1g,Ctss,Atp6ap1,Il1a,H2-DMb1,Mapk10,Cd14,Coro1a,Ctsd,Atp6v0c,Src,Irak2,Irak1,Mapk14,Ripk2,H2-Aa,Tgfb3,Cd74,Il23a,Mapk11,Cebpb,Akt2,Il12a,Atp6v0a1,Il18,Camk2g,Camk2a,Ppp3r1,H2-Oa,H2-DMa,Mapk12,Ifngr1,Stat1
24	Kegg:04380	Osteoclast differentiation	34	3941	116	37681	1.6575e-08	3.67965e-07	Oscar,Fcgr1,Pik3r5,Blnk,Map2k1,Nfkbia,Fcgr3,Fosb,Cyld,Trem2,Map2k7,Ppp3ca,Csf1,Fhl2,Il1a,Mapk10,Pparg,Junb,Mitf,Mapk14,Jund,Fos,Sqstm1,Mapk11,Tyrobp,Akt2,Sirpa,Jun,Csf1r,Ncf1,Socs3,Mapk12,Ifngr1,Stat1
67	Kegg:04260	Cardiac muscle contraction	25	3941	76	37681	1.06682e-07	1.97362e-06	Cacnb4,Cacna2d4,Tnnt2,Cyc1,Cox4i2,Cacnb1,Cox6a2,Cox8a,Atp1a1,Myh6,Cox6a1,Uqcrfs1,Cacng7,Slc9a1,Atp1b1,Cacng3,Myh7,Ryr2,Cox4i1,Uqcrc1,Cacnb3,Myl2,Tpm1,Atp1a2,Cacnb2
86	Kegg:04146	Peroxisome	25	3941	78	37681	1.887e-07	3.22242e-06	Gstk1,Ech1,Pex10,Ddo,Amacr,Mpv17,Idh2,Mlycd,Acaa1a,Sod1,Pex14,Pxmp2,Phyh,Pex6,Dhrs4,Crat,Ephx2,Abcd2,Prdx5,Xdh,Pex11b,Acot8,Acsl6,Acsl1,Acsl3
8	Kegg:00330	Arginine and proline metabolism	20	3941	54	37681	2.20182e-07	3.49145e-06	Gls2,Aldh1a1,Prodh,Carns1,Maob,Gamt,Aldh7a1,Agmat,Got2,P4ha1,Glul,Got1,Ckb,Aldh2,Lap3,Acy1,Ckmt1,Pycr2,Sat1,Gls
130	Kegg:00010	Glycolysis / Gluconeogenesis	21	3941	59	37681	2.42269e-07	3.58558e-06	Acss1,Tpi1,Aldh1a1,Pfkm,Hkdc1,Aldh7a1,Pgam2,Acss2,Aldoa,Eno2,Aldob,Pgk1,Pgm2,Pck2,Pfkl,Aldoc,Ldhb,Gpi1,Eno3,Aldh2,Aldh3b1
28	Kegg:05145	Toxoplasmosis	33	3941	125	37681	4.05538e-07	5.62684e-06	Hspa1l,Pik3r5,Hspa1b,Il10ra,Nfkbia,Hspa1a,H2-Ob,Pla2g6,Bcl2l1,H2-DMb1,Mapk10,Hspa2,Lamc2,Irak1,Mapk14,Nfkbib,H2-Aa,Tgfb3,Pla2g4a,Ppif,Mapk11,Akt2,Il12a,Birc2,Alox5,Pdk1,H2-Oa,Pla2g5,Igtp,H2-DMa,Mapk12,Ifngr1,Stat1
70	Kegg:05414	Dilated cardiomyopathy	26	3941	88	37681	6.49795e-07	8.48556e-06	Cacnb4,Cacna2d4,Tnnt2,Cacnb1,Adcy9,Itga8,Myh6,Itgb5,Adcy2,Adcy6,Adrb1,Itgb7,Cacng7,Cacng3,Myh7,Tgfb3,Mybpc3,Ryr2,Lmna,Sgca,Cacnb3,Myl2,Tpm1,Itgav,Itga4,Cacnb2
181	Kegg:00480	Glutathione metabolism	18	3941	50	37681	1.4311e-06	1.76502e-05	Gstt2,Gstm5,Gstk1,Gclc,Gstm7,Oplah,Idh2,Gsta4,Gstp1,Ggt7,Gss,Gsta2,Gstm1,Gstz1,Gsta3,Gsto2,Lap3,Gstt1
199	Kegg:00600	Sphingolipid metabolism	16	3941	41	37681	1.57669e-06	1.84223e-05	Cerk,Asah2,Degs1,Smpd4,Ppap2c,Neu1,Gal3st1,Ppap2b,Gla,Sgpp2,Neu2,Ugt8a,Neu4,Smpd1,Sptlc1,Sgms1
68	Kegg:05410	Hypertrophic cardiomyopathy (HCM)	24	3941	82	37681	2.08036e-06	2.3092e-05	Cacnb4,Cacna2d4,Tnnt2,Cacnb1,Prkag1,Itga8,Myh6,Itgb5,Itgb7,Cacng7,Prkab1,Cacng3,Myh7,Tgfb3,Mybpc3,Ryr2,Lmna,Sgca,Cacnb3,Myl2,Tpm1,Itgav,Itga4,Cacnb2
118	Kegg:05016	Huntington's disease	40	3941	178	37681	2.42994e-06	2.56879e-05	Ndufa8,Ndufs8,Atp5d,Atp5h,Cyc1,Ndufs3,Cox4i2,Creb3l2,Cox6a2,Ndufv1,Ndufa6,Itpr1,Cox8a,Ndufb3,Atp5j,Hap1,Cox6a1,Ndufa13,Ndufa2,Ndufb10,Htt,Uqcrfs1,Ndufs7,Sdha,Pparg,Sod1,Polr2c,Creb3l3,Ndufs2,Bdnf,Ndufb7,Cox4i1,Uqcrc1,Ndufb9,Plcb4,Creb3,Dlg4,Dnaic1,Grin1,Polr2e
11	Kegg:04724	Glutamatergic synapse	31	3941	123	37681	2.62096e-06	2.64478e-05	Slc1a2,Gls2,Kcnj3,Pld1,Adcy9,Ppp3ca,Itpr1,Homer1,Slc17a7,Grik4,Pla2g6,Grin2c,Adrbk1,Adcy2,Adcy6,Gnb5,Gngt2,Grik5,Gria3,Pla2g4a,Gng8,Gria4,Plcb4,Glul,Dlgap1,Ppp3r1,Pla2g5,Dlg4,Gng13,Grin1,Gls
193	Kegg:00562	Inositol phosphate metabolism	19	3941	57	37681	2.80421e-06	2.70667e-05	Cdipt,Inppl1,Tpi1,Itpka,Inpp5e,Inpp5a,Pi4ka,Pi4k2a,Inpp4a,Synj2,Pip4k2a,Inpp5j,Pip5k1b,Plcb4,Plcd4,Pip5k1a,Pip5k1c,Aldh6a1,Pip4k2c
71	Kegg:05010	Alzheimer's disease	38	3941	167	37681	3.12227e-06	2.8881e-05	Apbb1,Ndufa8,Ndufs8,Atp5d,Atp5h,Apoe,Cyc1,Ndufs3,Cox4i2,Cox6a2,Ndufv1,Ndufa6,Ppp3ca,Psenen,Itpr1,Cox8a,Fas,Ndufb3,Atp5j,Cox6a1,Ndufa13,Ndufa2,Ndufb10,Uqcrfs1,Ndufs7,Grin2c,Sdha,Atf6,Ndufs2,Ndufb7,Cox4i1,Uqcrc1,Ndufb9,Plcb4,Aph1c,Cdk5,Ppp3r1,Grin1
187	Kegg:04710	Circadian rhythm - mammal	11	3941	22	37681	3.79336e-06	3.3685e-05	Bhlhe41,Rorc,Per2,Per1,Cry2,Bhlhe40,Rora,Npas2,Per3,Fbxl3,Nr1d1
94	Kegg:04145	Phagosome	37	3941	163	37681	4.43725e-06	3.78873e-05	Tuba8,Fcgr1,Thbs4,Fcgr3,C1ra,Itgam,M6pr,Itgb2,Atp6v0a2,Atp6v0b,Atp6v1g2,H2-Ob,Ctss,Atp6ap1,Atp6v1c1,H2-DMb1,Cd14,Atp6v0e,Dync1li2,Coro1a,Atp6v1b2,H2-K1,Itgb5,Atp6v0c,Atp6v1f,Atp6v1e1,Tuba4a,H2-Aa,Tap2,H2-T23,Atp6v0a1,Ncf1,Itgav,H2-Oa,Atp6v1d,H2-DMa,5430435G22Rik
58	Kegg:00520	Amino sugar and nucleotide sugar metabolism	17	3941	49	37681	5.00513e-06	4.11533e-05	Cyb5r1,Hexa,Hexb,Hkdc1,Gnpda1,Amdhd2,Galt,Pgm2,Fuk,Pmm1,Uxs1,Pmm2,Gnpda2,Uap1l1,Gpi1,Gmppb,Mpi
7	Kegg:00250	Alanine, aspartate and glutamate metabolism	13	3941	31	37681	5.85929e-06	4.64558e-05	Gls2,Gpt,Gad1,Ddo,Gpt2,Abat,Aspa,Got2,Adssl1,Gad2,Glul,Got1,Gls
110	Kegg:04666	Fc gamma R-mediated phagocytosis	24	3941	87	37681	6.50707e-06	4.98128e-05	Fcgr1,Pik3r5,Dnm1,Pld1,Ptprc,Map2k1,Ppap2c,Pak1,Ppap2b,Arpc1b,Arpc1a,Pla2g6,Vav1,Asap1,Wasl,Gsn,Pla2g4a,Arpc5l,Pip5k1b,Akt2,Ncf1,Inpp5d,Pip5k1a,Pip5k1c
144	Kegg:00620	Pyruvate metabolism	15	3941	41	37681	8.50846e-06	6.29626e-05	Acss1,Hagh,Haghl,Aldh1a1,Pcx,Aldh7a1,Acyp1,Mdh1,Ldhd,Acss2,Grhpr,Me3,Pck2,Ldhb,Aldh2
73	Kegg:05012	Parkinson's disease	31	3941	130	37681	8.93919e-06	6.40161e-05	Ndufa8,Ndufs8,Atp5d,Atp5h,Cyc1,Ndufs3,Cox4i2,Cox6a2,Ndufv1,Ndufa6,Cox8a,Ndufb3,Atp5j,Cox6a1,Ndufa13,Ndufa2,Ndufb10,Lrrk2,Pink1,Uqcrfs1,Park2,Gpr37,Ndufs7,Sdha,Ndufs2,Uba7,Ndufb7,Cox4i1,Uqcrc1,Ndufb9,Th
81	Kegg:04912	GnRH signaling pathway	25	3941	95	37681	1.04694e-05	7.26316e-05	Pld1,Map2k1,Adcy9,Map2k7,Itpr1,Map3k3,Pla2g6,Mapk10,Src,Adcy2,Adcy6,Mapk14,Map3k4,Pla2g4a,Atf4,Ptk2b,Plcb4,Mapk11,Jun,Elk1,Camk2g,Camk2a,Pla2g5,Gnrh1,Mapk12
45	Kegg:04060	Cytokine-cytokine receptor interaction	48	3941	244	37681	1.30275e-05	8.76396e-05	Il17ra,Cntf,Ccl27a,Relt,Il10ra,Il11ra1,Lifr,Tnfsf13,Cntfr,Mpl,Fas,Vegfb,Csf1,Flt3,Ccl9,Flt1,Il17b,Tnfrsf14,Il1a,Il15ra,Ccl6,Clcf1,Ccl5,Amhr2,Il1rap,Il7r,Cxcl14,Cx3cr1,Cx3cl1,Il21r,Cxcl12,Il15,Tnfrsf4,Tgfb3,Il23a,Csf3r,Tnfsf12,Flt3l,Tnfrsf9,Il12a,Epor,Csf1r,Il18,Tnfrsf25,Amh,Tnfrsf12a,Il12rb1,Ifngr1
83	Kegg:04970	Salivary secretion	21	3941	74	37681	1.49974e-05	9.79244e-05	Atp2b2,Adcy9,Adrb3,Itpr1,Atp1a1,Prkg2,Adcy2,Adcy6,Adrb1,Slc9a1,Atp1b1,Adra1d,Cst3,Slc4a2,Plcb4,Atp2b3,Slc12a2,Adrb2,Vamp2,Atp1a2,Adra1b
57	Kegg:00051	Fructose and mannose metabolism	14	3941	38	37681	1.54402e-05	9.7935e-05	Tpi1,Pfkm,Hkdc1,9630033F20Rik,Aldoa,Aldob,Fuk,Pmm1,Pfkl,Pmm2,Aldoc,Gmppb,Mpi,Khk
157	Kegg:04920	Adipocytokine signaling pathway	20	3941	69	37681	1.68582e-05	0.000103959	Rxra,Nfkbia,Prkag1,Rxrb,Stk11,Acsbg1,Mapk10,Pomc,Npy,Prkab1,Nfkbib,Pck2,Camkk1,Akt2,Slc2a1,Socs3,Acsl6,Acsl1,Acsl3,Cpt1c
43	Kegg:05322	Systemic lupus erythematosus	24	3941	92	37681	1.82794e-05	0.000109677	C1qa,Fcgr1,Actn4,Fcgr3,C1ra,H2afv,C1qc,H2afj,H2-Ob,C4b,Hist1h2bp,H2afz,C7,H2-DMb1,H2afy,Cd86,Actn1,H2-Aa,Hist2h2be,Hist1h4h,H2-Oa,Hist1h2bc,H2-DMa,C1qb
76	Kegg:04020	Calcium signaling pathway	37	3941	174	37681	2.11915e-05	0.000123803	Trhr2,Cckbr,Atp2b2,Itpka,Adcy9,Adrb3,Ppp3ca,Htr6,Itpr1,Phkg1,Hrh2,Tacr2,Grin2c,Pde1b,Phka2,Mylk3,Erbb3,Chrm1,Adcy2,Hrh1,Adrb1,Adra1d,Pde1a,Ryr2,Ptk2b,Plcb4,Tnnc2,Atp2b3,Gna15,Adrb2,Plcd4,P2rx4,Camk2g,Camk2a,Ppp3r1,Adra1b,Grin1
126	Kegg:00280	Valine, leucine and isoleucine degradation	16	3941	49	37681	2.26579e-05	0.000125751	Hadh,Acads,Aldh1a1,Hadhb,Abat,Aldh7a1,Acaa1a,Aox1,Hibadh,Ivd,Acad8,Mcee,Aldh6a1,Aldh2,Bckdha,Auh
5	Kegg:04670	Leukocyte transendothelial migration	28	3941	117	37681	2.21278e-05	0.000125958	Cldn22,Myl12b,Pik3r5,Actn4,Itgam,Itgb2,Thy1,Jam3,Rapgef3,Ctnna1,Bcar1,Vav1,Ezr,Mapk14,Actn1,Rapgef4,Cxcl12,Cldn10,Ptk2b,Mapk11,Myl2,Ptk2,Cldn14,Ncf1,Itga4,Rock2,Cldn11,Mapk12
18	Kegg:05200	Pathways in cancer	58	3941	321	37681	2.55667e-05	0.000138434	Fgf3,Fzd2,Pias4,Pik3r5,Shh,Map2k1,Fgf9,Rxra,Wnt4,Nfkbia,Fgf1,Fgf17,Fas,Vegfb,Wnt10b,Fgf22,Flt3,Wnt9a,Smad3,Rxrb,Mdm2,Hhip,Ppard,Bcl2l1,Fgf5,Mapk10,Ctnna1,Pparg,Dapk2,E2f1,Stat5b,Epas1,Cebpa,Mitf,Lamc2,Ctbp1,Fos,Arnt,Tgfb3,Csf3r,Flt3l,Ccne1,Akt2,Ptk2,Birc2,Ptgs2,Dapk3,Jun,Wnt10a,Csf1r,Slc2a1,Egln2,Ralbp1,Itgav,Dvl1,Fgfr3,Pml,Stat1
40	Kegg:05020	Prion diseases	13	3941	35	37681	2.80456e-05	0.000144794	C1qa,Map2k1,C1qc,Hspa1a,Stip1,Il1a,C7,Sod1,Ccl5,Prnp,Elk1,Egr1,C1qb
128	Kegg:04130	SNARE interactions in vesicular transport	13	3941	35	37681	2.80456e-05	0.000144794	Vti1b,Vamp1,Use1,Snap25,Bet1l,Stx4a,Stx1b,Stx6,Stx1a,Stx16,Vamp4,Vamp2,Snap47
205	Kegg:04966	Collecting duct acid secretion	11	3941	27	37681	4.26411e-05	0.000215144	Atp6v0a2,Atp6v1g2,Atp6v1c1,Atp6v0e,Atp6v1b2,Atp6v0c,Atp6v1f,Atp6v1e1,Car2,Atp6v0a1,Atp6v1d
84	Kegg:04971	Gastric acid secretion	19	3941	70	37681	7.36037e-05	0.000363112	Cckbr,Adcy9,Itpr1,Atp1a1,Kcnj2,Hrh2,Mylk3,Adcy2,Adcy6,Car2,Ezr,Slc9a1,Atp1b1,Slc4a2,Sst,Plcb4,Camk2g,Camk2a,Atp1a2
135	Kegg:04672	Intestinal immune network for IgA production	14	3941	43	37681	7.55819e-05	0.000364765	Icosl,Ccl27a,Tnfsf13,H2-Ob,Il15ra,H2-DMb1,Cd86,Itgb7,H2-Aa,Cxcl12,Il15,H2-Oa,Itga4,H2-DMa
92	Kegg:04640	Hematopoietic cell lineage	21	3941	82	37681	7.96642e-05	0.000376286	Fcgr1,Il11ra1,Cd7,Itgam,Csf1,Flt3,Cd4,Il1a,Cd14,Thpo,Cd34,Gp9,Il7r,Cd59b,Csf3r,Flt3l,Epor,Csf1r,Itga4,Cd37,Cd59a
44	Kegg:04080	Neuroactive ligand-receptor interaction	50	3941	276	37681	8.2755e-05	0.000382742	Thrb,Trhr2,Gabrr2,Tshb,Gabrd,Cckbr,Mchr1,P2ry6,Nr3c1,Gabra4,F2rl2,Adrb3,Htr6,Adra2c,Hrh2,Tacr2,Tspo,Gabbr1,Gpr83,Grik4,Grin2c,Vipr1,Gabra1,Chrm1,Hrh1,Adrb1,P2ry13,Grik5,Gria3,Adra1d,Chrna6,Hrh3,Gh,Chrnb3,S1pr1,Gria4,Oprk1,Adrb2,P2rx4,P2ry14,Drd4,Lpar1,Ntsr2,Chrm4,S1pr5,Npy1r,Sstr3,Adra1b,Mas1,Grin1
112	Kegg:05014	Amyotrophic lateral sclerosis (ALS)	16	3941	54	37681	8.59068e-05	0.000389211	Nefh,Slc1a2,Ccs,Ppp3ca,Derl1,Bcl2l1,Grin2c,Tomm40,Sod1,Tomm40l,Mapk14,Map3k5,Mapk11,Ppp3r1,Mapk12,Grin1
17	Kegg:04722	Neurotrophin signaling pathway	28	3941	126	37681	9.08067e-05	0.000403182	Sort1,Pik3r5,Ngf,Map2k1,Nfkbia,Map2k7,Map3k3,Mapk10,Sh2b3,Ywhah,Irak2,Irak1,Mapk14,Nfkbib,Ripk2,Atf4,Gab1,Bdnf,Map3k5,Mapk11,Rps6ka4,Akt2,Jun,Camk2g,Pdk1,Camk2a,Ntrk3,Mapk12
42	Kegg:05150	Staphylococcus aureus infection	15	3941	50	37681	0.000121357	0.000528261	C1qa,Fcgr1,Fcgr3,C1ra,C1qc,Selplg,Itgam,Itgb2,H2-Ob,C4b,H2-DMb1,H2-Aa,H2-Oa,H2-DMa,C1qb
155	Kegg:00071	Fatty acid metabolism	14	3941	45	37681	0.000131583	0.000561758	Hadh,Acads,Aldh1a1,Hadhb,Aldh7a1,Acaa1a,Acsbg1,Acadvl,Gcdh,Aldh2,Acsl6,Acsl1,Acsl3,Cpt1c
175	Kegg:04621	NOD-like receptor signaling pathway	16	3941	56	37681	0.000138486	0.000580072	Naip5,Nfkbia,Nod1,Erbb2ip,Card9,Pstpip1,Mapk10,Ccl5,Mapk14,Naip1,Nfkbib,Ripk2,Mapk11,Birc2,Il18,Mapk12
195	Kegg:00511	Other glycan degradation	8	3941	17	37681	0.000144648	0.000594663	Aga,Neu1,Hexa,Hexb,Neu2,Man2b2,Man2b1,Neu4
139	Kegg:00561	Glycerolipid metabolism	15	3941	51	37681	0.000155415	0.00062731	Dgka,Ppap2c,Mboat1,Ppap2b,Aldh1a1,Dgkg,Dgkz,Aldh7a1,Gla,Agpat4,Dgke,Dgkb,Lipg,Mgll,Aldh2
95	Kegg:04612	Antigen processing and presentation	19	3941	74	37681	0.000164967	0.000642502	Hspa1l,Hspa1b,Hspa1a,Tapbp,Cd4,H2-Ob,Ctss,H2-DMb1,B2m,H2-K1,Hspa2,H2-Aa,Cd74,Tap2,H2-T23,Ctsb,H2-Oa,Lgmn,H2-DMa
23	Kegg:04062	Chemokine signaling pathway	35	3941	177	37681	0.000162518	0.000644266	Prkcz,Pik3r5,Ccl27a,Map2k1,Nfkbia,Pak1,Adcy9,Ccl9,Bcar1,Stat5b,Adrbk1,Vav1,Wasl,Ccl6,Adcy2,Ccl5,Adcy6,Gnb5,Gngt2,Cxcl14,Nfkbib,Cx3cr1,Cx3cl1,Cxcl12,Gng8,Ptk2b,Elmo1,Plcb4,Prex1,Akt2,Ptk2,Ncf1,Gng13,Rock2,Stat1
201	Kegg:00640	Propanoate metabolism	11	3941	31	37681	0.000186352	0.000713277	Acss1,Aldh1a1,Abat,Aldh7a1,Mlycd,Acss2,Suclg1,Mcee,Ldhb,Aldh6a1,Aldh2
4	Kegg:04530	Tight junction	28	3941	132	37681	0.000210205	0.00077776	Prkcz,Cldn22,Myl12b,Actn4,Tjap1,Myh6,Llgl1,Rras,Jam3,Ctnna1,Mras,Src,Myh9,Actn1,Myh7b,Llgl2,Myh7,Myh14,Cldn10,Sympk,Myl2,Akt2,Ppp2r2c,Cldn14,Mpp5,Pard6a,Mpdz,Cldn11
10	Kegg:00910	Nitrogen metabolism	9	3941	22	37681	0.000206724	0.000777841	Gls2,Car7,Amt,Car14,Car2,Glul,Car15,Car4,Gls
198	Kegg:00750	Vitamin B6 metabolism	5	3941	7	37681	0.0002186	0.00078273	Aox1,Pnpo,Pdxk,Pdxp,Psat1
25	Kegg:04620	Toll-like receptor signaling pathway	23	3941	100	37681	0.000217179	0.000790389	Pik3r5,Map2k1,Nfkbia,Map2k7,Tbk1,Mapk10,Cd14,Tollip,Cd86,Ccl5,Irak1,Mapk14,Fos,Mapk11,Irf5,Map3k8,Akt2,Il12a,Jun,Tlr3,Irf7,Mapk12,Stat1
106	Kegg:04141	Protein processing in endoplasmic reticulum	32	3941	161	37681	0.000274662	0.000967857	Erlec1,Hspa1l,Bcap31,Hspa1b,Fbxo2,Ddit3,Map2k7,Derl3,Derl1,Dnajb1,Hspa1a,Ubqln4,Lman2,Mbtps1,Park2,Fbxo6,Mapk10,Sil1,Hspa2,Ubxn6,Preb,Atf6,Rad23a,Man1c1,Dnajb2,Atf4,Herpud1,Map3k5,Ppp1r15a,Dnajb12,Os9,Cryab
55	Kegg:04976	Bile secretion	18	3941	71	37681	0.000287665	0.000997839	Rxra,Adcy9,Atp1a1,Abcc4,Slco1a4,Abcb1a,Adcy2,Adcy6,Car2,Slc9a1,Atp1b1,Ephx1,Slc4a2,Abcc3,Nceh1,Slc2a1,Atp1a2,Kcnn2
3	Kegg:04514	Cell adhesion molecules (CAMs)	29	3941	143	37681	0.000365323	0.00124772	Cldn22,Sdc4,Icosl,Cd6,Ptprc,Itga8,Selplg,Itgam,Itgb2,Cd4,H2-Ob,Mag,Jam3,H2-DMb1,H2-K1,Cd86,Cd34,Itgb7,Nfasc,H2-Aa,Cldn10,H2-T23,Cntnap1,Cldn14,Itgav,H2-Oa,Itga4,H2-DMa,Cldn11
96	Kegg:04940	Type I diabetes mellitus	15	3941	55	37681	0.000387566	0.00130363	Gad1,Fas,H2-Ob,Il1a,H2-DMb1,H2-K1,Cd86,H2-Aa,Cpe,Ptprn,H2-T23,Gad2,Il12a,H2-Oa,H2-DMa
35	Kegg:00603	Glycosphingolipid biosynthesis - globo series	7	3941	15	37681	0.000409216	0.00133597	Hexa,Fut2,Hexb,Naga,Gla,B3galt5,Sec1
115	Kegg:00590	Arachidonic acid metabolism	19	3941	79	37681	0.000408753	0.00135438	Ptgds,Cbr3,Ltc4s,Pla2g6,Cyp4f13,Alox12,Ggt7,Pla2g4a,Ephx2,Cyp4f15,Ptgs2,Alox12b,Alox5,Ptgs1,Cyp4f14,Hpgds,Pla2g5,Cyp2j9,Ptges2
60	Kegg:00230	Purine metabolism	32	3941	165	37681	0.00043298	0.00139307	Ak1,Znrd1,Adcy9,Cant1,Pde7b,Nme3,Ntpcr,Pde1b,Polr2c,Guk1,Adcy2,Adcy6,Nudt9,Adk,Pde1a,Ak4,Pold4,Pgm2,Pde8b,Adssl1,Papss2,Polr3h,Pde8a,Gmpr,Pde2a,Xdh,Nt5m,Npr2,Pde4c,Pde4a,Ak5,Polr2e
208	Kegg:00565	Ether lipid metabolism	11	3941	34	37681	0.000468311	0.00148522	Pld1,Ppap2c,Ppap2b,Lpcat2,Enpp6,Pla2g6,Pla2g7,Lpcat4,Pla2g4a,Enpp2,Pla2g5
69	Kegg:05412	Arrhythmogenic right ventricular cardiomyopathy (ARVC)	18	3941	74	37681	0.00049591	0.00155059	Cacnb4,Cacna2d4,Actn4,Cacnb1,Itga8,Ctnna1,Itgb5,Itgb7,Cacng7,Actn1,Cacng3,Ryr2,Lmna,Sgca,Cacnb3,Itgav,Itga4,Cacnb2
54	Kegg:02010	ABC transporters	13	3941	45	37681	0.000509852	0.00157204	Abcb9,Abca8b,Abcc4,Abcb1a,Abcb8,Tap2,Abca7,Abcc3,Abcc5,Abcc8,Abcd2,Abca2,Abcg1
41	Kegg:05142	Chagas disease (American trypanosomiasis)	22	3941	100	37681	0.000567574	0.00172605	C1qa,Pik3r5,Nfkbia,C1qc,Fas,Smad3,Mapk10,Ccl5,Irak1,Mapk14,Fos,Tgfb3,Plcb4,Mapk11,Akt2,Il12a,Gna15,Ppp2r2c,Jun,Mapk12,Ifngr1,C1qb
197	Kegg:00020	Citrate cycle (TCA cycle)	10	3941	31	37681	0.000865438	0.00259631	Ogdhl,Pcx,Idh2,Sdha,Mdh1,Pck2,Suclg1,Aco2,Idh3b,Idh3g
26	Kegg:04630	Jak-STAT signaling pathway	29	3941	153	37681	0.00114054	0.00337599	Pias4,Pik3r5,Cntf,Il10ra,Il11ra1,Lifr,Cntfr,Mpl,Socs5,Bcl2l1,Il15ra,Stat5b,Spred3,Clcf1,Il7r,Il21r,Il15,Gh,Il23a,Csf3r,Spry2,Akt2,Il12a,Epor,Socs3,Il12rb1,Spred1,Ifngr1,Stat1
131	Kegg:00340	Histidine metabolism	9	3941	28	37681	0.00160588	0.00462995	Aldh1a1,Carns1,Maob,Aspa,Aldh7a1,Ddc,Aldh2,Wbscr22,Aldh3b1
132	Kegg:00410	beta-Alanine metabolism	9	3941	28	37681	0.00160588	0.00462995	Gad1,Aldh1a1,Abat,Carns1,Aldh7a1,Mlycd,Gad2,Aldh2,Aldh3b1
107	Kegg:04370	VEGF signaling pathway	17	3941	75	37681	0.00162853	0.00463505	Pik3r5,Map2k1,Ppp3ca,Pla2g6,Src,Mapk14,Pla2g4a,Mapk11,Akt2,Ptk2,Ptgs2,Ppp3r1,Pla2g5,Nfat5,Hspb1,Mapk12,Mapkapk3
103	Kegg:04660	T cell receptor signaling pathway	22	3941	108	37681	0.00166137	0.00466866	Pik3r5,Ptprc,Map2k1,Nfkbia,Pak1,Map2k7,Ppp3ca,Rasgrp1,Cd4,Vav1,Mapk14,Nfkbib,Fos,Dlg1,Mapk11,Map3k8,Akt2,Jun,Pdk1,Ppp3r1,Nfat5,Mapk12
203	Kegg:00260	Glycine, serine and threonine metabolism	10	3941	34	37681	0.00191053	0.00530172	Tha1,Maob,Gamt,Sardh,Aldh7a1,Amt,Alas2,Psat1,Gldc,Phgdh
133	Kegg:00980	Metabolism of xenobiotics by cytochrome P450	17	3941	77	37681	0.00220087	0.00595845	Gstt2,Gstm5,Gstk1,Gstm7,Cyp2f2,Gsta4,Gstp1,Cyp3a13,Gsta2,Ephx1,Dhdh,Gstm1,Gstz1,Gsta3,Gsto2,Gstt1,Aldh3b1
12	Kegg:04964	Proximal tubule bicarbonate reclamation	7	3941	19	37681	0.00219833	0.00602505	Gls2,Atp1a1,Mdh1,Atp1b1,Pck2,Atp1a2,Gls
1	Kegg:04210	Apoptosis	18	3941	85	37681	0.00270383	0.00723194	Pik3r5,Ngf,Nfkbia,Dffb,Ppp3ca,Fas,Endod1,Il1a,Bcl2l1,Il1rap,Irak2,Irak1,Prkar1a,Akt2,Birc2,Ppp3r1,Endog,Prkar1b
151	Kegg:00604	Glycosphingolipid biosynthesis - ganglio series	6	3941	15	37681	0.00282805	0.00747412	B4galnt1,Hexa,Hexb,St6galnac6,St8sia5,St3gal5
156	Kegg:03320	PPAR signaling pathway	17	3941	79	37681	0.00293232	0.00765852	Cyp27a1,Rxra,Rxrb,Ppard,Acaa1a,Acsbg1,Pparg,Pck2,Pltp,Ubc,Nr1h3,Acsl6,Acsl1,Scd3,Acsl3,Slc27a1,Cpt1c
6	Kegg:05160	Hepatitis C	25	3941	136	37681	0.00367227	0.00947959	Cldn22,Pias4,Pik3r5,Rxra,Nfkbia,Tbk1,Mapk10,Oas1b,Cd81,Mapk14,Cldn10,Mapk11,Akt2,Ppp2r2c,Cldn14,Tlr3,Socs3,Pdk1,Nr1h3,Irf1,Ifit1,Irf7,Cldn11,Mapk12,Stat1
104	Kegg:00350	Tyrosine metabolism	10	3941	37	37681	0.00379382	0.00968077	Maob,Ddc,Aox1,Comt,Got2,Gstz1,Got1,Th,Wbscr22,Aldh3b1
168	Kegg:00380	Tryptophan metabolism	11	3941	44	37681	0.0047123	0.0118878	Inmt,Hadh,Ogdhl,Aldh1a1,Maob,Aldh7a1,Ddc,Aox1,Gcdh,Aanat,Aldh2
212	Kegg:00030	Pentose phosphate pathway	8	3941	27	37681	0.00508539	0.0126849	Pfkm,Rbks,Aldoa,Aldob,Pgm2,Pfkl,Aldoc,Gpi1
46	Kegg:04510	Focal adhesion	33	3941	199	37681	0.00522601	0.0127492	Myl12b,Pik3r5,Parva,Actn4,Thbs4,Map2k1,Pak1,Itga8,Col6a1,Vegfb,Flnb,Flt1,Mylk3,Mapk10,Bcar1,Vav1,Itgb5,Lamc2,Src,Itgb7,Actn1,Col11a2,Myl2,Akt2,Ptk2,Birc2,Jun,Elk1,Pip5k1c,Itgav,Rasgrf1,Itga4,Rock2
82	Kegg:04916	Melanogenesis	19	3941	97	37681	0.00520742	0.012845	Fzd2,Map2k1,Wnt4,Creb3l2,Adcy9,Wnt10b,Wnt9a,Edn1,Pomc,Mitf,Adcy2,Adcy6,Creb3l3,Plcb4,Creb3,Wnt10a,Camk2g,Camk2a,Dvl1
176	Kegg:04978	Mineral absorption	11	3941	45	37681	0.0056583	0.0136537	Slc30a1,Atp1a1,Fth1,Clcn2,Atp1b1,Heph,Trf,Mt2,Slc11a1,Mt1,Atp1a2
217	Kegg:00062	Fatty acid elongation in mitochondria	4	3941	8	37681	0.00591155	0.0141114	Hadh,Hadhb,Ppt2,Ppt1
183	Kegg:00052	Galactose metabolism	8	3941	28	37681	0.00647719	0.0152972	Gaa,Pfkm,Hkdc1,Gla,Galt,Ganc,Pgm2,Pfkl
105	Kegg:00360	Phenylalanine metabolism	6	3941	18	37681	0.00796843	0.018621	Maob,Ddc,Prdx6,Got2,Got1,Aldh3b1
101	Kegg:04012	ErbB signaling pathway	17	3941	87	37681	0.00813953	0.0186286	Pik3r5,Map2k1,Pak1,Nrg1,Map2k7,Mapk10,Stat5b,Erbb3,Src,Eif4ebp1,Gab1,Akt2,Ptk2,Jun,Elk1,Camk2g,Camk2a
134	Kegg:00982	Drug metabolism - cytochrome P450	17	3941	87	37681	0.00813953	0.0186286	Gstt2,Gstm5,Gstk1,Gstm7,Cyp2d22,Maob,Gsta4,Aox1,Gstp1,Cyp3a13,Gsta2,Gstm1,Gstz1,Gsta3,Gsto2,Gstt1,Aldh3b1
108	Kegg:04662	B cell receptor signaling pathway	15	3941	75	37681	0.0100749	0.0228228	Pik3r5,Blnk,Map2k1,Nfkbia,Ppp3ca,Cd81,Vav1,Nfkbib,Fos,Ifitm1,Akt2,Jun,Inpp5d,Ppp3r1,Nfat5
200	Kegg:00630	Glyoxylate and dicarboxylate metabolism	6	3941	19	37681	0.0106316	0.0238405	Mdh1,Hyi,Grhpr,Pgp,Mcee,Aco2
9	Kegg:00471	D-Glutamine and D-glutamate metabolism	2	3941	2	37681	0.0109363	0.0242785	Gls2,Gls
113	Kegg:05100	Bacterial invasion of epithelial cells	14	3941	69	37681	0.0111694	0.0245507	Pik3r5,Dnm1,Arpc1b,Arpc1a,Ctnna1,Bcar1,Rhog,Wasl,Src,Arhgap10,Gab1,Arpc5l,Elmo1,Ptk2
180	Kegg:04962	Vasopressin-regulated water reabsorption	10	3941	43	37681	0.0117112	0.0254891	Creb3l2,Adcy9,Dync1li2,Adcy6,Creb3l3,Stx4a,Nsf,Creb3,Dynll2,Vamp2
2	Kegg:04910	Insulin signaling pathway	23	3941	135	37681	0.012902	0.0275408	Prkcz,Pik3r5,Map2k1,Flot1,Prkag1,Phkg1,Hkdc1,Ppp1r3c,Srebf1,Trip10,Phka2,Mapk10,Prkab1,Pck2,Eif4ebp1,Prkar1a,Rptor,Akt2,Inpp5d,Elk1,Socs3,Pygm,Prkar1b
87	Kegg:04310	Wnt signaling pathway	25	3941	150	37681	0.0128792	0.027759	Fzd2,Wnt4,Ppp3ca,Prickle1,Wnt10b,Ppp2r5a,Wnt9a,Smad3,Tbl1xr1,Ppard,Mapk10,Ctbp1,Nlk,Sox17,Plcb4,Jun,Wnt10a,Camk2g,Camk2a,Ppp3r1,Dvl1,Porcn,Nfat5,Rock2,Daam2
109	Kegg:04664	Fc epsilon RI signaling pathway	15	3941	78	37681	0.0143457	0.030331	Pik3r5,Map2k1,Map2k7,Fcer1g,Pla2g6,Mapk10,Vav1,Mapk14,Pla2g4a,Mapk11,Akt2,Inpp5d,Pdk1,Pla2g5,Mapk12
218	Kegg:00430	Taurine and hypotaurine metabolism	4	3941	10	37681	0.0149414	0.0312923	Gad1,Csad,Ggt7,Gad2
111	Kegg:04972	Pancreatic secretion	18	3941	101	37681	0.0167954	0.0348464	Atp2b2,Adcy9,Itpr1,Atp1a1,Pla2g6,Adcy2,Adcy6,Car2,Slc9a1,Atp1b1,Pla2g4a,Ryr2,Slc4a2,Plcb4,Atp2b3,Slc12a2,Pla2g5,Atp1a2
143	Kegg:04622	RIG-I-like receptor signaling pathway	13	3941	68	37681	0.0226954	0.0466516	Tmem173,Nfkbia,Cyld,Tbk1,Mapk10,Mapk14,Nfkbib,Otud5,Mapk11,Pin1,Il12a,Irf7,Mapk12
100	Kegg:05416	Viral myocarditis	15	3941	83	37681	0.0244155	0.0497269	Itgb2,Myh6,H2-Ob,H2-DMb1,H2-K1,Cd86,Myh9,Myh7b,H2-Aa,Myh7,Myh14,Sgca,H2-T23,H2-Oa,H2-DMa
98	Kegg:05330	Allograft rejection	10	3941	48	37681	0.0247695	0.0499894	Fas,H2-Ob,H2-DMb1,H2-K1,Cd86,H2-Aa,H2-T23,Il12a,H2-Oa,H2-DMa

## Sheet: P28 up multiple miRNAs
P28 upregulated genes with counts and list of MiRNA targeters. Minimum 2 MiRNA for each gene.
GeneSymbol	NumMiRNAs	MiRNAs
Gpd1	3	miR-125a-5p,miR-3100-3p,miR-709
Pip4k2c	3	miR-125a-5p,miR-338-3p,miR-296-3p
Nptx1	3	miR-3097-5p,miR-3470b,miR-338-5p
Rasgef1a	3	miR-125a-5p,miR-125a-5p,miR-17-5p
Zfyve28	3	miR-125a-5p,miR-338-3p,miR-466d-3p
Cd34	3	miR-125a-5p,miR-296-3p,miR-125a-3p
Nbl1	3	miR-338-3p,miR-125a-3p,miR-17-5p
Tef	3	miR-125a-5p,miR-338-3p,miR-296-3p
Bhlhe40	3	miR-693-5p,miR-467f,miR-181c-5p
Sec14l2	3	miR-125a-5p,miR-125a-3p,miR-125a-3p
Scn2b	3	miR-125a-5p,miR-125a-5p,miR-709
Plxnb3	3	miR-338-3p,miR-338-3p,miR-125a-3p
Fbxl16	3	miR-154-5p,miR-338-5p,miR-149-5p
Cnnm1	3	miR-125a-5p,miR-125a-5p,miR-3470b
Etv5	3	miR-338-3p,miR-3470b,miR-19a-3p
Slc2a1	3	miR-296-3p,miR-568,miR-467f
Baiap2	3	miR-338-3p,miR-181c-5p,miR-149-5p
Wipf2	3	miR-125a-5p,miR-125a-5p,miR-296-3p
Pak1	3	miR-125a-5p,miR-693-5p,miR-709
Necab3	3	miR-125a-5p,miR-125a-5p,miR-125a-3p
Mpp2	3	miR-338-3p,miR-185-5p,miR-125a-3p
Synj2	3	miR-125a-5p,miR-296-3p,miR-125a-3p
Fam102a	3	miR-181c-5p,miR-19a-3p,miR-17-5p
Abhd3	3	miR-125a-5p,miR-125a-5p,miR-19a-5p
Spg20	3	miR-693-5p,miR-125a-3p,miR-19a-3p
Gad1	3	miR-693-5p,miR-125a-3p,miR-19a-3p
Tbc1d9b	3	miR-338-3p,miR-296-3p,miR-125a-3p
Map2k1	3	miR-338-3p,miR-467f,miR-181c-5p
Arhgap32	3	miR-338-3p,miR-338-3p,miR-3100-3p
Dusp6	3	miR-125a-5p,miR-125a-5p,miR-338-5p
Bcl2l2	3	miR-693-5p,miR-149-5p,miR-17-5p
Cntfr	3	miR-466d-3p,miR-296-5p,miR-19a-3p
Dock10	3	miR-338-3p,miR-181c-5p,miR-19a-3p
Gpr158	3	miR-125a-5p,miR-338-3p,miR-467f
Gria3	3	miR-466d-5p,miR-125a-3p,miR-3100-5p
Arhgef9	3	miR-125a-5p,miR-467f,miR-125a-3p
S1pr1	3	miR-181c-5p,miR-19a-3p,miR-17-5p
Slc6a8	3	miR-125a-3p,miR-19a-3p,miR-149-5p
Elovl1	3	miR-125a-5p,miR-338-3p,miR-125a-3p
Oxr1	3	miR-19a-5p,miR-1949,miR-17-5p
Gfra2	3	miR-19a-5p,miR-466d-5p,miR-338-5p
Kcnc3	3	miR-125a-5p,miR-125a-5p,miR-466d-5p
Esrra	3	miR-125a-5p,miR-125a-5p,miR-709
Gabra1	3	miR-125a-5p,miR-466d-3p,miR-181c-5p
Git1	3	miR-296-3p,miR-125a-3p,miR-149-5p
Egr2	3	miR-296-3p,miR-467f,miR-17-5p
Auh	3	miR-125a-5p,miR-338-3p,miR-125a-3p
Sgpp2	3	miR-338-3p,miR-3100-3p,miR-125a-3p
Dnajc27	3	miR-466d-3p,miR-125a-3p,miR-17-5p
Ttll7	3	miR-338-3p,miR-466d-3p,miR-125a-3p
Tmem198	3	miR-125a-5p,miR-125a-5p,miR-709
Klc4	3	miR-125a-5p,miR-338-3p,miR-709
Smarcd1	3	miR-344f-5p,miR-709,miR-125a-3p
Cacnb3	3	miR-125a-5p,miR-296-3p,miR-125a-3p
Efcab14	3	miR-154-5p,miR-668-3p,miR-338-5p
Pde7b	3	miR-3097-5p,miR-1949,miR-19a-3p
R3hdm1	3	miR-125a-5p,miR-296-3p,miR-125a-3p
Ece1	3	miR-125a-5p,miR-125a-5p,miR-125a-3p
Pdk1	3	miR-338-3p,miR-296-3p,miR-125a-3p
Mxi1	3	miR-19a-5p,miR-338-3p,miR-3097-3p
Hepacam	3	miR-338-3p,miR-3470b,miR-125a-3p
Prickle1	3	miR-338-3p,miR-467f,miR-338-5p
Dcaf8	3	miR-125a-5p,miR-338-3p,miR-125a-3p
Adam33	3	miR-338-3p,miR-338-3p,miR-296-3p
Rab3gap1	3	miR-338-3p,miR-296-3p,miR-125a-3p
Dynll2	3	miR-125a-5p,miR-185-5p,miR-296-5p
Cxcl12	3	miR-125a-5p,miR-296-3p,miR-3097-3p
Mkl2	3	miR-19a-5p,miR-3100-3p,miR-19a-3p
Fbxo27	3	miR-125a-5p,miR-296-3p,miR-709
Golt1a	3	miR-338-3p,miR-296-3p,miR-378b
Aplp1	3	miR-1224-3p,miR-700-5p,miR-125a-3p
Zfp523	3	miR-125a-5p,miR-125a-5p,miR-693-5p
Abcc5	3	miR-125a-5p,miR-125a-5p,miR-125a-3p
Slk	3	miR-338-5p,miR-125a-3p,miR-125a-3p
Hddc3	3	miR-125a-5p,miR-125a-5p,miR-296-3p
Sult4a1	3	miR-125a-5p,miR-125a-5p,miR-338-3p
Dtnb	3	miR-125a-5p,miR-296-3p,miR-125a-3p
Nr1d2	3	miR-467f,miR-181c-5p,miR-1949
Syn1	3	miR-344f-5p,miR-709,miR-19a-3p
Sgms1	3	miR-185-5p,miR-338-5p,miR-17-5p
Mapk12	3	miR-125a-5p,miR-125a-5p,miR-125a-3p
Socs3	3	miR-338-3p,miR-709,miR-19a-3p
Slc4a10	3	miR-125a-5p,miR-338-5p,miR-181c-5p
Scn8a	3	miR-744-3p,miR-466d-5p,miR-17-5p
Tmem180	3	miR-125a-5p,miR-125a-5p,miR-125a-3p
Klf15	3	miR-338-3p,miR-466d-3p,miR-181c-5p
Spred1	3	miR-466d-3p,miR-668-3p,miR-467f
Fkbp8	3	miR-338-3p,miR-296-3p,miR-125a-3p
Rock2	3	miR-338-3p,miR-568,miR-17-5p
Gab1	3	miR-19a-5p,miR-338-3p,miR-17-5p
Kcnj2	3	miR-19a-5p,miR-3472,miR-19a-3p
Ubl3	3	miR-338-5p,miR-181c-5p,miR-19a-3p
Mreg	3	miR-125a-5p,miR-338-3p,miR-125a-3p
Pex5l	3	miR-19a-5p,miR-19a-3p,miR-3100-5p
Upf2	3	miR-19a-5p,miR-338-3p,miR-3100-3p
Dusp7	3	miR-125a-5p,miR-125a-5p,miR-1898
Efr3a	3	miR-125a-5p,miR-338-3p,miR-125a-3p
Nsf	3	miR-693-5p,miR-338-5p,miR-125a-3p
Dlgap3	3	miR-693-5p,miR-3097-5p,miR-3100-5p
Kcnc4	3	miR-125a-5p,miR-19a-3p,miR-3097-3p
Stat5b	3	miR-125a-5p,miR-338-3p,miR-568
Olfml1	3	miR-296-3p,miR-125a-3p,miR-125a-3p
Atp6v1b2	3	miR-338-3p,miR-296-3p,miR-19a-3p
1190002N15Rik	3	miR-19a-5p,miR-568,miR-125a-3p
Ttpal	3	miR-1898,miR-296-3p,miR-125a-3p
Myo1e	3	miR-125a-5p,miR-693-5p,miR-338-5p
Mtcl1	3	miR-19a-5p,miR-709,miR-181c-5p
Kcnk3	3	miR-338-3p,miR-709,miR-125a-3p
Edn1	3	miR-19a-5p,miR-466d-3p,miR-378b
Ncdn	3	miR-3470b,miR-709,miR-149-5p
Rab11fip3	3	miR-466d-3p,miR-296-3p,miR-467f
Prex2	3	miR-338-3p,miR-466d-3p,miR-709
Synpr	3	miR-338-3p,miR-181c-5p,miR-125a-3p
Slc25a35	3	miR-125a-5p,miR-125a-5p,miR-125a-3p
Sgsm1	3	miR-1898,miR-125a-3p,miR-3100-5p
Pnpla2	3	miR-3097-5p,miR-125a-3p,miR-125a-3p
Birc2	3	miR-1224-3p,miR-700-5p,miR-185-3p
Eif4ebp1	3	miR-125a-5p,miR-125a-5p,miR-296-3p
Ypel5	3	miR-1898,miR-338-3p,miR-125a-3p
Alkbh5	3	miR-125a-5p,miR-338-3p,miR-125a-3p
Skap1	3	miR-338-3p,miR-693-5p,miR-125a-3p
Il1rap	3	miR-125a-5p,miR-338-3p,miR-125a-3p
Nkiras1	3	miR-3472,miR-296-3p,miR-17-5p
Lingo1	3	miR-19a-5p,miR-693-5p,miR-183-3p
Pip4k2a	3	miR-5620-3p,miR-125a-3p,miR-17-5p
Slc25a33	3	miR-3097-5p,miR-125a-3p,miR-125a-3p
Dcaf11	3	miR-709,miR-125a-3p,miR-3097-3p
Mlxipl	3	miR-125a-5p,miR-296-3p,miR-125a-3p
Lrrc4	3	miR-3097-5p,miR-3470b,miR-338-5p
Otud5	3	miR-338-3p,miR-744-5p,miR-125a-3p
Ccdc157	3	miR-125a-5p,miR-125a-5p,miR-125a-3p
Ggt7	3	miR-125a-5p,miR-125a-5p,miR-296-3p
Nmnat3	3	miR-125a-5p,miR-338-3p,miR-125a-3p
Nr1d1	3	miR-185-5p,miR-338-5p,miR-709
Sp2	3	miR-467f,miR-338-5p,miR-125a-3p
Setd1a	3	miR-125a-5p,miR-338-5p,miR-709
Serinc5	3	miR-125a-5p,miR-338-3p,miR-338-3p
Rnf144b	3	miR-125a-5p,miR-125a-5p,miR-125a-3p
Mrps9	3	miR-338-3p,miR-296-3p,miR-125a-3p
9030617O03Rik	3	miR-125a-5p,miR-296-3p,miR-125a-3p
Ppt1	3	miR-125a-5p,miR-296-3p,miR-467f
Slc2a3	3	miR-296-3p,miR-709,miR-181c-5p
5330417C22Rik	3	miR-709,miR-125a-3p,miR-125a-3p
Stk40	3	miR-296-5p,miR-467f,miR-3100-3p
Tsr2	3	miR-296-3p,miR-183-3p,miR-709
Fkbp1a	3	miR-338-3p,miR-338-3p,miR-181c-5p
Pgr	3	miR-338-3p,miR-296-3p,miR-125a-3p
Map2k7	3	miR-125a-5p,miR-125a-5p,miR-338-3p
Apbb1	3	miR-1224-3p,miR-700-5p,miR-185-3p
Rab4b	3	miR-3097-5p,miR-125a-3p,miR-125a-3p
Zfyve1	3	miR-125a-5p,miR-125a-5p,miR-3100-5p
Trip10	3	miR-296-5p,miR-125a-3p,miR-17-5p
Nog	3	miR-466d-3p,miR-296-5p,miR-467f
Zfpl1	3	miR-296-3p,miR-125a-3p,miR-125a-3p
Gpatch8	3	miR-125a-5p,miR-125a-5p,miR-338-3p
Arfgef2	3	miR-466d-3p,miR-467f,miR-181c-5p
Agfg2	3	miR-296-3p,miR-3097-3p,miR-17-5p
Lmod1	3	miR-125a-5p,miR-568,miR-125a-3p
Zmat2	3	miR-125a-5p,miR-125a-3p,miR-3100-5p
Atp8b1	3	miR-338-3p,miR-466d-3p,miR-125a-3p
Prkar1a	3	miR-296-3p,miR-668-3p,miR-125a-3p
Cdc37l1	3	miR-125a-5p,miR-125a-5p,miR-125a-3p
Gla	3	miR-125a-5p,miR-296-3p,miR-125a-3p
Syde1	3	miR-125a-5p,miR-296-3p,miR-125a-3p
Msrb3	3	miR-125a-5p,miR-125a-5p,miR-149-5p
Otub2	3	miR-125a-5p,miR-338-3p,miR-125a-3p
Krit1	3	miR-338-3p,miR-466d-3p,miR-296-3p
Slc16a5	3	miR-125a-5p,miR-296-3p,miR-125a-3p
Gtf3c1	3	miR-125a-5p,miR-296-3p,miR-125a-3p
Dgkg	3	miR-125a-5p,miR-338-5p,miR-125a-3p
Stim1	3	miR-125a-5p,miR-338-3p,miR-125a-3p
Ptpru	3	miR-125a-5p,miR-693-5p,miR-709
Thrb	3	miR-693-5p,miR-338-5p,miR-181c-5p
Cyth1	3	miR-125a-5p,miR-125a-5p,miR-709
Klhdc8b	3	miR-125a-5p,miR-296-3p,miR-125a-3p
Cep97	3	miR-296-3p,miR-125a-3p,miR-17-5p
Dip2b	3	miR-466d-3p,miR-183-3p,miR-181c-5p
Zc3h11a	3	miR-125a-5p,miR-296-3p,miR-3097-5p
Nckap1l	3	miR-125a-5p,miR-3100-3p,miR-125a-3p
Homer1	3	miR-338-3p,miR-466d-3p,miR-125a-3p
2310022A10Rik	3	miR-125a-5p,miR-709,miR-125a-3p
Sox13	3	miR-185-5p,miR-5620-3p,miR-3100-5p
Gid4	3	miR-466d-3p,miR-181c-5p,miR-468-5p
Prmt8	3	miR-693-5p,miR-466d-5p,miR-149-5p
Ankrd29	3	miR-125a-5p,miR-338-3p,miR-296-3p
Cd59b	3	miR-125a-5p,miR-296-3p,miR-296-3p
Phf1	3	miR-338-3p,miR-466d-5p,miR-17-5p
Srrm3	3	miR-125a-5p,miR-125a-5p,miR-296-5p
Pik3r5	3	miR-125a-5p,miR-296-3p,miR-466d-5p
Dab2ip	3	miR-338-3p,miR-185-5p,miR-693-5p
Arap2	3	miR-338-3p,miR-466d-3p,miR-467f
Sars	3	miR-338-3p,miR-5620-3p,miR-125a-3p
Trappc9	3	miR-125a-5p,miR-338-3p,miR-125a-3p
Rfx1	3	miR-296-3p,miR-338-5p,miR-19a-3p
Zfyve27	3	miR-125a-5p,miR-466d-5p,miR-3100-5p
Cabyr	3	miR-296-3p,miR-296-3p,miR-17-3p
Vps37b	3	miR-125a-5p,miR-125a-5p,miR-19a-3p
Htt	3	miR-125a-5p,miR-344f-5p,miR-125a-3p
Fmn1	3	miR-125a-5p,miR-466d-3p,miR-709
Scaf1	3	miR-125a-5p,miR-338-3p,miR-125a-3p
Erbb2ip	3	miR-125a-5p,miR-338-3p,miR-344f-5p
Brwd1	3	miR-125a-5p,miR-125a-5p,miR-338-3p
Rnf150	3	miR-338-3p,miR-181c-5p,miR-17-5p
Ube2m	3	miR-3472,miR-709,miR-125a-3p
Nmnat2	3	miR-3472,miR-466d-5p,miR-709
Ppp1r3c	3	miR-338-3p,miR-344f-5p,miR-19a-3p
Rasl10b	3	miR-125a-5p,miR-125a-5p,miR-149-5p
Ncor2	3	miR-125a-5p,miR-125a-5p,miR-183-3p
Aqp6	3	miR-1224-3p,miR-338-3p,miR-700-5p
Zfp488	3	miR-125a-5p,miR-338-3p,miR-125a-3p
Ublcp1	3	miR-338-3p,miR-338-3p,miR-568
Golga7	3	miR-185-5p,miR-296-3p,miR-668-3p
Ric8b	3	miR-125a-5p,miR-466d-5p,miR-125a-3p
Fam179b	3	miR-181c-5p,miR-125a-3p,miR-19a-3p
Slc35a2	3	miR-338-3p,miR-693-5p,miR-125a-3p
Dpf2	3	miR-125a-5p,miR-125a-5p,miR-125a-3p
Rictor	3	miR-296-3p,miR-467f,miR-338-5p
Morn1	3	miR-125a-5p,miR-338-3p,miR-296-3p
Slc30a1	3	miR-338-3p,miR-5620-3p,miR-17-5p
Ifrd2	3	miR-338-3p,miR-296-3p,miR-709
Gtf2i	3	miR-296-3p,miR-568,miR-467f
Ttc19	3	miR-338-3p,miR-709,miR-125a-3p
Sh3bp5l	3	miR-125a-5p,miR-125a-5p,miR-338-3p
Lifr	3	miR-125a-5p,miR-125a-5p,miR-125a-3p
Rapgef4	4	miR-338-3p,miR-125a-3p,miR-19a-3p,miR-17-5p
Npas4	4	miR-744-5p,miR-185-5p,miR-338-5p,miR-378b
Camk2n1	4	miR-3472,miR-466d-5p,miR-17-5p,miR-3100-5p
Scn4b	4	miR-125a-5p,miR-125a-5p,miR-19a-3p,miR-344f-3p
Kcna1	4	miR-125a-5p,miR-125a-5p,miR-693-5p,miR-17-3p
Itpr1	4	miR-19a-5p,miR-466d-3p,miR-3100-3p,miR-19a-3p
Slc17a7	4	miR-125a-5p,miR-125a-5p,miR-709,miR-17-5p
Phyhip	4	miR-125a-5p,miR-125a-5p,miR-185-5p,miR-17-5p
Kcnip3	4	miR-125a-5p,miR-125a-5p,miR-466d-5p,miR-125a-3p
Ctdspl	4	miR-296-3p,miR-709,miR-181c-5p,miR-125a-3p
Mtmr12	4	miR-125a-5p,miR-466d-3p,miR-338-5p,miR-181c-5p
Kif5a	4	miR-296-3p,miR-466d-5p,miR-149-5p,miR-17-5p
Rreb1	4	miR-125a-5p,miR-125a-5p,miR-185-5p,miR-125a-3p
Olfm1	4	miR-338-3p,miR-296-3p,miR-17-3p,miR-3100-5p
Mink1	4	miR-19a-5p,miR-181c-5p,miR-19a-3p,miR-17-5p
Zfp367	4	miR-125a-5p,miR-338-3p,miR-19a-3p,miR-17-5p
Ppp1r16b	4	miR-125a-5p,miR-338-3p,miR-183-3p,miR-466d-5p
D17Wsu92e	4	miR-3100-3p,miR-466d-5p,miR-344f-3p,miR-154-3p
Tmeff2	4	miR-338-3p,miR-466d-3p,miR-296-3p,miR-125a-3p
Smoc2	4	miR-296-3p,miR-125a-3p,miR-19a-3p,miR-17-5p
Zfhx2	4	miR-125a-5p,miR-466d-5p,miR-709,miR-17-3p
Myo1d	4	miR-338-3p,miR-125a-3p,miR-17-3p,miR-17-5p
P2rx4	4	miR-125a-5p,miR-296-3p,miR-125a-3p,miR-17-5p
Prune2	4	miR-296-3p,miR-709,miR-125a-3p,miR-19a-3p
Frmd6	4	miR-466d-3p,miR-296-3p,miR-125a-3p,miR-17-5p
Fos	4	miR-338-3p,miR-668-3p,miR-181c-5p,miR-3097-3p
Rnf220	4	miR-568,miR-467f,miR-466d-5p,miR-154-3p
Slc6a17	4	miR-125a-5p,miR-125a-5p,miR-693-5p,miR-125a-3p
Coro2b	4	miR-338-3p,miR-185-5p,miR-709,miR-17-5p
M6pr	4	miR-125a-5p,miR-125a-5p,miR-125a-3p,miR-17-5p
Tgoln1	4	miR-125a-5p,miR-125a-5p,miR-338-3p,miR-19a-3p
Plekha6	4	miR-296-3p,miR-467f,miR-125a-3p,miR-149-5p
Mxd1	4	miR-125a-5p,miR-19a-5p,miR-338-3p,miR-5620-3p
Srf	4	miR-125a-5p,miR-296-3p,miR-296-5p,miR-466d-5p
Slc23a2	4	miR-344f-5p,miR-467f,miR-338-5p,miR-5620-3p
Kif21a	4	miR-1898,miR-466d-3p,miR-693-5p,miR-467f
Cobl	4	miR-125a-5p,miR-338-3p,miR-296-3p,miR-3097-5p
Ezh1	4	miR-125a-5p,miR-693-5p,miR-125a-3p,miR-17-5p
Aox1	4	miR-1224-3p,miR-700-5p,miR-125a-3p,miR-185-3p
Zer1	4	miR-125a-5p,miR-3100-3p,miR-709,miR-19a-3p
Setd7	4	miR-125a-5p,miR-125a-5p,miR-19a-5p,miR-149-5p
Hexim1	4	miR-338-3p,miR-296-3p,miR-467f,miR-125a-3p
Rab15	4	miR-693-5p,miR-296-3p,miR-709,miR-125a-3p
Cacnb4	4	miR-338-3p,miR-338-3p,miR-3470b,miR-338-5p
Prr16	4	miR-125a-5p,miR-296-3p,miR-125a-3p,miR-17-5p
Bsn	4	miR-125a-5p,miR-125a-5p,miR-338-3p,miR-19a-3p
Scn1a	4	miR-338-3p,miR-296-3p,miR-149-5p,miR-17-5p
Acap2	4	miR-466d-3p,miR-467f,miR-181c-5p,miR-125a-3p
Sgsm2	4	miR-125a-5p,miR-296-3p,miR-3470b,miR-125a-3p
A830010M20Rik	4	miR-125a-5p,miR-125a-5p,miR-19a-5p,miR-338-5p
Kdm3a	4	miR-296-3p,miR-668-3p,miR-467f,miR-125a-3p
Tmem64	4	miR-19a-5p,miR-338-3p,miR-19a-3p,miR-17-5p
Aak1	4	miR-338-3p,miR-466d-3p,miR-467f,miR-338-5p
Atg9a	4	miR-338-3p,miR-338-3p,miR-3470b,miR-125a-3p
Sla2	4	miR-296-3p,miR-296-3p,miR-468-5p,miR-125a-3p
Errfi1	4	miR-338-3p,miR-338-5p,miR-125a-3p,miR-125a-3p
Anxa5	4	miR-1224-3p,miR-296-3p,miR-700-5p,miR-185-3p
Epas1	4	miR-466d-5p,miR-338-5p,miR-125a-3p,miR-17-5p
Tob2	4	miR-1898,miR-466d-3p,miR-338-5p,miR-125a-3p
Pi4k2a	4	miR-125a-5p,miR-296-3p,miR-181c-5p,miR-149-5p
Mitf	4	miR-296-3p,miR-5620-3p,miR-125a-3p,miR-3100-5p
Kctd21	4	miR-125a-5p,miR-125a-5p,miR-296-3p,miR-296-3p
Ppard	4	miR-125a-5p,miR-466d-3p,miR-344f-5p,miR-467f
Ptprj	4	miR-19a-5p,miR-693-5p,miR-17-5p,miR-378b
Ccnt2	4	miR-125a-5p,miR-338-3p,miR-466d-3p,miR-125a-3p
Smarca2	4	miR-466d-5p,miR-338-5p,miR-125a-3p,miR-19a-3p
St18	4	miR-125a-5p,miR-296-3p,miR-466d-5p,miR-125a-3p
Cntn4	4	miR-744-3p,miR-338-5p,miR-181c-5p,miR-125a-3p
Lmo4	4	miR-466d-3p,miR-693-5p,miR-338-5p,miR-5620-3p
Amt	4	miR-1224-3p,miR-468-3p,miR-700-5p,miR-185-3p
Kmt2d	4	miR-338-3p,miR-744-5p,miR-568,miR-149-5p
En2	4	miR-467f,miR-466d-5p,miR-181c-5p,miR-378b
Npr2	4	miR-1224-3p,miR-468-3p,miR-700-5p,miR-185-3p
Nppc	4	miR-693-5p,miR-344f-5p,miR-466d-5p,miR-338-5p
Gls	4	miR-125a-5p,miR-125a-5p,miR-338-5p,miR-125a-3p
Anxa7	4	miR-1224-3p,miR-700-5p,miR-19a-3p,miR-185-3p
Nacc2	4	miR-466d-3p,miR-3470b,miR-181c-5p,miR-19a-3p
Klhl2	4	miR-338-3p,miR-467f,miR-181c-5p,miR-17-5p
Dync1li2	4	miR-466d-3p,miR-693-5p,miR-467f,miR-181c-5p
Acvr1c	4	miR-125a-5p,miR-466d-3p,miR-3100-3p,miR-181c-5p
Gria4	4	miR-19a-5p,miR-3100-3p,miR-338-5p,miR-125a-3p
Spty2d1	4	miR-466d-3p,miR-3100-3p,miR-19a-3p,miR-17-5p
Tet2	4	miR-125a-5p,miR-125a-5p,miR-338-5p,miR-17-5p
Bmf	4	miR-125a-5p,miR-125a-5p,miR-185-5p,miR-3097-5p
Amh	4	miR-1224-3p,miR-468-3p,miR-700-5p,miR-185-3p
Il1a	4	miR-338-3p,miR-466d-3p,miR-181c-5p,miR-125a-3p
Myadm	4	miR-466d-3p,miR-296-3p,miR-467f,miR-125a-3p
Usp45	4	miR-125a-5p,miR-125a-5p,miR-338-3p,miR-125a-3p
Bin1	4	miR-1224-3p,miR-468-3p,miR-700-5p,miR-185-3p
Ncald	4	miR-19a-5p,miR-338-3p,miR-181c-5p,miR-19a-3p
Rhob	4	miR-296-3p,miR-344f-5p,miR-700-5p,miR-19a-3p
Hrh1	4	miR-338-3p,miR-296-3p,miR-125a-3p,miR-17-3p
Ctdsp1	4	miR-466d-3p,miR-296-3p,miR-296-5p,miR-467f
Ccdc84	4	miR-125a-5p,miR-338-3p,miR-296-3p,miR-125a-3p
Amhr2	4	miR-1224-3p,miR-468-3p,miR-700-5p,miR-185-3p
E2f1	4	miR-296-3p,miR-344f-5p,miR-296-5p,miR-17-5p
Gfm2	4	miR-125a-5p,miR-338-3p,miR-296-3p,miR-125a-3p
D430041D05Rik	4	miR-338-3p,miR-338-3p,miR-181c-5p,miR-1949
Kcne4	4	miR-466d-3p,miR-3470b,miR-3100-3p,miR-125a-3p
H1f0	4	miR-466d-3p,miR-296-3p,miR-668-3p,miR-467f
Eya3	4	miR-1898,miR-338-3p,miR-338-3p,miR-296-3p
Ipo9	4	miR-125a-5p,miR-338-3p,miR-466d-5p,miR-149-5p
Sept7	4	miR-296-3p,miR-338-5p,miR-468-5p,miR-19a-3p
Zdhhc7	4	miR-125a-5p,miR-125a-5p,miR-181c-5p,miR-19a-3p
Sh3tc2	4	miR-125a-5p,miR-125a-5p,miR-296-3p,miR-125a-3p
Tshz1	4	miR-19a-5p,miR-568,miR-467f,miR-338-5p
Uvrag	4	miR-125a-5p,miR-125a-5p,miR-338-3p,miR-125a-3p
Fam134c	4	miR-125a-5p,miR-125a-5p,miR-185-5p,miR-17-5p
Fam13c	4	miR-338-3p,miR-568,miR-125a-3p,miR-17-5p
Chmp4b	4	miR-3097-5p,miR-125a-3p,miR-125a-3p,miR-19a-3p
Fbxw7	4	miR-338-3p,miR-338-3p,miR-344f-5p,miR-3470b
Luzp1	4	miR-125a-5p,miR-185-5p,miR-693-5p,miR-17-5p
Vamp2	4	miR-338-3p,miR-338-3p,miR-568,miR-3100-5p
Sf1	4	miR-185-5p,miR-3470b,miR-709,miR-149-5p
Brpf3	4	miR-344f-5p,miR-709,miR-125a-3p,miR-149-5p
Atg16l1	4	miR-125a-5p,miR-296-3p,miR-19a-3p,miR-17-5p
Camk2a	5	miR-125a-5p,miR-338-3p,miR-338-3p,miR-693-5p,miR-296-3p
Slc24a2	5	miR-125a-5p,miR-125a-5p,miR-185-5p,miR-344f-5p,miR-17-5p
Unc80	5	miR-568,miR-3100-3p,miR-181c-5p,miR-17-3p,miR-17-5p
Wasl	5	miR-693-5p,miR-344f-5p,miR-338-5p,miR-181c-5p,miR-19a-3p
Alox12b	5	miR-1224-3p,miR-149-3p,miR-468-3p,miR-700-5p,miR-185-3p
Abi3	5	miR-125a-5p,miR-185-5p,miR-296-3p,miR-3097-5p,miR-19a-3p
Car10	5	miR-19a-5p,miR-185-5p,miR-296-3p,miR-3100-3p,miR-17-5p
Nipal4	5	miR-125a-5p,miR-125a-5p,miR-338-3p,miR-181c-5p,miR-125a-3p
Smad7	5	miR-466d-3p,miR-467f,miR-181c-5p,miR-154-3p,miR-17-5p
Mapk14	5	miR-125a-5p,miR-125a-5p,miR-185-5p,miR-125a-3p,miR-19a-3p
Arhgef3	5	miR-125a-5p,miR-338-3p,miR-3097-5p,miR-467f,miR-125a-3p
Dazap2	5	miR-125a-5p,miR-338-3p,miR-181c-5p,miR-149-5p,miR-17-5p
Fam134a	5	miR-125a-5p,miR-125a-5p,miR-709,miR-344f-3p,miR-17-5p
Map3k11	5	miR-125a-5p,miR-125a-5p,miR-744-5p,miR-296-3p,miR-17-5p
Zfp385a	5	miR-125a-5p,miR-125a-5p,miR-19a-5p,miR-185-5p,miR-296-3p
Inpp5a	5	miR-19a-5p,miR-338-3p,miR-181c-5p,miR-125a-3p,miR-17-3p
C77080	5	miR-125a-5p,miR-125a-5p,miR-1898,miR-296-3p,miR-17-5p
Etv3	5	miR-125a-5p,miR-125a-5p,miR-466d-3p,miR-296-3p,miR-467f
Pskh1	5	miR-125a-5p,miR-296-3p,miR-709,miR-125a-3p,miR-3100-5p
Schip1	5	miR-466d-3p,miR-3472,miR-467f,miR-709,miR-181c-5p
Tbr1	5	miR-338-3p,miR-296-3p,miR-568,miR-467f,miR-5620-3p
Etl4	5	miR-338-3p,miR-296-3p,miR-181c-5p,miR-19a-3p,miR-154-3p
Atg4d	5	miR-125a-5p,miR-125a-5p,miR-338-3p,miR-693-5p,miR-125a-3p
Cdk17	5	miR-338-3p,miR-3100-3p,miR-338-5p,miR-17-3p,miR-149-5p
Gse1	5	miR-1898,miR-296-3p,miR-467f,miR-338-5p,miR-181c-5p
Ppm1b	5	miR-568,miR-3470b,miR-3100-3p,miR-181c-5p,miR-125a-3p
Dusp16	5	miR-338-3p,miR-338-3p,miR-183-3p,miR-125a-3p,miR-149-5p
Zdhhc17	5	miR-125a-5p,miR-338-3p,miR-183-3p,miR-338-5p,miR-181c-5p
Ptpn21	5	miR-19a-5p,miR-338-3p,miR-125a-3p,miR-19a-3p,miR-17-5p
D230025D16Rik	5	miR-125a-5p,miR-338-3p,miR-5620-3p,miR-125a-3p,miR-19a-3p
Slc1a2	5	miR-338-3p,miR-338-3p,miR-125a-3p,miR-19a-3p,miR-17-5p
Nr3c1	5	miR-3472,miR-467f,miR-181c-5p,miR-1949,miR-17-3p
Ppp1r9a	5	miR-338-3p,miR-568,miR-467f,miR-466d-5p,miR-338-5p
Hdhd2	5	miR-19a-5p,miR-154-5p,miR-296-3p,miR-125a-3p,miR-149-5p
Myrip	5	miR-125a-5p,miR-1898,miR-338-3p,miR-709,miR-125a-3p
Jade1	5	miR-19a-5p,miR-1898,miR-568,miR-183-3p,miR-19a-3p
Adam11	5	miR-125a-5p,miR-125a-5p,miR-296-3p,miR-181c-5p,miR-125a-3p
Dlg4	5	miR-693-5p,miR-3470b,miR-466d-5p,miR-709,miR-149-5p
Mark2	5	miR-125a-5p,miR-125a-5p,miR-296-3p,miR-125a-3p,miR-125a-3p
Rasal2	5	miR-125a-5p,miR-125a-5p,miR-338-3p,miR-466d-3p,miR-17-3p
Susd6	5	miR-125a-5p,miR-466d-3p,miR-3097-5p,miR-709,miR-17-5p
Prtg	5	miR-125a-5p,miR-125a-5p,miR-181c-5p,miR-19a-3p,miR-149-5p
Csmd1	5	miR-125a-5p,miR-338-3p,miR-3472,miR-296-3p,miR-19a-3p
Secisbp2l	5	miR-19a-5p,miR-338-3p,miR-568,miR-709,miR-125a-3p
Gigyf1	5	miR-296-5p,miR-709,miR-181c-5p,miR-19a-3p,miR-17-5p
Sv2a	5	miR-125a-5p,miR-693-5p,miR-466d-5p,miR-125a-3p,miR-19a-3p
Rbm24	5	miR-125a-5p,miR-125a-5p,miR-338-3p,miR-154-5p,miR-466d-3p
Atxn7	5	miR-19a-5p,miR-693-5p,miR-668-3p,miR-709,miR-19a-3p
Rgs7bp	5	miR-338-3p,miR-338-3p,miR-296-3p,miR-125a-3p,miR-125a-3p
Kbtbd2	5	miR-467f,miR-3470b,miR-468-5p,miR-1949,miR-17-3p
Anks1b	5	miR-19a-5p,miR-338-3p,miR-296-3p,miR-338-5p,miR-154-3p
Ctgf	5	miR-125a-5p,miR-338-5p,miR-5620-3p,miR-19a-3p,miR-149-5p
Jade2	6	miR-125a-5p,miR-3100-3p,miR-466d-5p,miR-181c-5p,miR-149-5p,miR-378b
Aldoa	6	miR-1224-3p,miR-149-3p,miR-468-3p,miR-700-5p,miR-185-3p,miR-16-1-3p
Ypel2	6	miR-125a-5p,miR-668-3p,miR-3470b,miR-709,miR-344f-3p,miR-17-5p
Aldoc	6	miR-1224-3p,miR-149-3p,miR-468-3p,miR-700-5p,miR-185-3p,miR-16-1-3p
Sept8	6	miR-19a-5p,miR-338-3p,miR-338-3p,miR-154-5p,miR-3100-3p,miR-181c-5p
Zbtb7a	6	miR-125a-5p,miR-125a-5p,miR-693-5p,miR-3100-3p,miR-181c-5p,miR-17-5p
Mbnl2	6	miR-19a-5p,miR-296-3p,miR-338-5p,miR-181c-5p,miR-125a-3p,miR-19a-3p
Kcnc2	6	miR-125a-5p,miR-125a-5p,miR-338-3p,miR-296-3p,miR-125a-3p,miR-125a-3p
Anxa11	6	miR-1224-3p,miR-125a-5p,miR-693-5p,miR-700-5p,miR-125a-3p,miR-185-3p
Btbd3	6	miR-183-3p,miR-467f,miR-3470b,miR-338-5p,miR-181c-5p,miR-149-5p
Bdnf	6	miR-125a-5p,miR-338-3p,miR-466d-3p,miR-568,miR-467f,miR-338-5p
Josd1	6	miR-296-3p,miR-3100-3p,miR-125a-3p,miR-149-5p,miR-3097-3p,miR-17-5p
Sort1	6	miR-125a-5p,miR-125a-5p,miR-466d-3p,miR-467f,miR-709,miR-344f-3p
Camk2g	6	miR-338-3p,miR-338-3p,miR-154-5p,miR-709,miR-181c-5p,miR-17-3p
Kdm7a	6	miR-338-3p,miR-466d-3p,miR-693-5p,miR-3472,miR-467f,miR-5620-3p
Cdc14b	6	miR-125a-5p,miR-693-5p,miR-296-3p,miR-568,miR-467f,miR-338-5p
Syn2	6	miR-125a-5p,miR-125a-5p,miR-338-3p,miR-338-3p,miR-3100-3p,miR-378b
Iqsec2	6	miR-466d-3p,miR-296-5p,miR-709,miR-149-5p,miR-17-5p,miR-378b
Fst	6	miR-185-5p,miR-466d-3p,miR-568,miR-344f-5p,miR-5620-3p,miR-378b
Speg	6	miR-125a-5p,miR-125a-5p,miR-3472,miR-3100-3p,miR-709,miR-378b
Atp2b2	6	miR-125a-5p,miR-338-3p,miR-296-3p,miR-3097-5p,miR-181c-5p,miR-17-5p
Ubn1	6	miR-125a-5p,miR-125a-5p,miR-185-5p,miR-296-3p,miR-467f,miR-709
Rapgefl1	6	miR-125a-5p,miR-125a-5p,miR-568,miR-467f,miR-125a-3p,miR-19a-3p
Dagla	6	miR-125a-5p,miR-125a-5p,miR-338-3p,miR-467f,miR-338-5p,miR-3097-3p
Sh3pxd2a	6	miR-1898,miR-338-3p,miR-338-3p,miR-125a-3p,miR-149-5p,miR-17-5p
Plekha3	6	miR-296-3p,miR-568,miR-344f-5p,miR-338-5p,miR-181c-5p,miR-17-5p
Baz2a	6	miR-125a-5p,miR-125a-5p,miR-19a-5p,miR-3472,miR-181c-5p,miR-125a-3p
Rassf3	6	miR-125a-5p,miR-125a-5p,miR-296-3p,miR-668-3p,miR-125a-3p,miR-3100-5p
Alox12	6	miR-1224-3p,miR-149-3p,miR-468-3p,miR-700-5p,miR-185-3p,miR-16-1-3p
Alox5	6	miR-1224-3p,miR-149-3p,miR-468-3p,miR-700-5p,miR-185-3p,miR-16-1-3p
Dlgap1	7	miR-125a-5p,miR-338-3p,miR-154-5p,miR-296-3p,miR-709,miR-125a-3p,miR-1949
Aldh1a1	7	miR-1224-3p,miR-149-3p,miR-468-3p,miR-700-5p,miR-19b-1-5p,miR-185-3p,miR-16-1-3p
Mapk10	7	miR-125a-5p,miR-3097-5p,miR-466d-5p,miR-125a-3p,miR-125a-3p,miR-19a-3p,miR-3097-3p
Aldh3b1	7	miR-1224-3p,miR-149-3p,miR-468-3p,miR-700-5p,miR-19b-1-5p,miR-185-3p,miR-16-1-3p
Neurog2	7	miR-466d-3p,miR-3097-5p,miR-467f,miR-466d-5p,miR-125a-3p,miR-125a-3p,miR-17-5p
Aldh2	7	miR-1224-3p,miR-149-3p,miR-468-3p,miR-700-5p,miR-19b-1-5p,miR-185-3p,miR-16-1-3p
Aldob	7	miR-1224-3p,miR-149-3p,miR-296-3p,miR-468-3p,miR-700-5p,miR-185-3p,miR-16-1-3p
Ank1	7	miR-1224-3p,miR-296-3p,miR-467f,miR-466d-5p,miR-700-5p,miR-709,miR-185-3p
Ip6k1	7	miR-125a-5p,miR-125a-5p,miR-185-5p,miR-693-5p,miR-466d-5p,miR-17-5p,miR-3100-5p
Wnk1	7	miR-296-3p,miR-181c-5p,miR-468-5p,miR-125a-3p,miR-19a-3p,miR-17-3p,miR-17-5p
Abcd2	7	miR-1224-3p,miR-149-3p,miR-468-3p,miR-700-5p,miR-125a-3p,miR-185-3p,miR-16-1-3p
Gad2	7	miR-125a-5p,miR-185-5p,miR-568,miR-3100-3p,miR-149-5p,miR-154-3p,miR-17-5p
Cpeb3	7	miR-125a-5p,miR-338-3p,miR-466d-3p,miR-344f-5p,miR-467f,miR-338-5p,miR-709
Zbtb4	8	miR-125a-5p,miR-296-5p,miR-466d-5p,miR-709,miR-181c-5p,miR-19a-3p,miR-149-5p,miR-17-5p
Aif1	8	miR-1224-3p,miR-149-3p,miR-468-3p,miR-700-5p,miR-1b-5p,miR-19b-1-5p,miR-185-3p,miR-16-1-3p
Runx2	8	miR-338-3p,miR-338-3p,miR-466d-3p,miR-338-5p,miR-1949,miR-19a-3p,miR-17-3p,miR-344f-3p
Agt	8	miR-1224-3p,miR-149-3p,miR-468-3p,miR-700-5p,miR-1b-5p,miR-19b-1-5p,miR-185-3p,miR-16-1-3p
Alox5ap	8	miR-1224-3p,miR-149-3p,miR-338-3p,miR-468-3p,miR-700-5p,miR-125a-3p,miR-185-3p,miR-16-1-3p
Akt2	8	miR-1224-3p,miR-149-3p,miR-468-3p,miR-700-5p,miR-1b-5p,miR-19b-1-5p,miR-185-3p,miR-16-1-3p
Aga	8	miR-1224-3p,miR-149-3p,miR-468-3p,miR-700-5p,miR-1b-5p,miR-19b-1-5p,miR-185-3p,miR-16-1-3p
Alas2	8	miR-1224-3p,miR-149-3p,miR-468-3p,miR-700-5p,miR-1b-5p,miR-19b-1-5p,miR-185-3p,miR-16-1-3p
Ak4	9	miR-1224-3p,miR-149-3p,miR-668-3p,miR-468-3p,miR-700-5p,miR-1b-5p,miR-19b-1-5p,miR-185-3p,miR-16-1-3p
Fam126b	9	miR-125a-5p,miR-125a-5p,miR-466d-3p,miR-467f,miR-338-5p,miR-709,miR-181c-5p,miR-1949,miR-17-5p
Rnf44	9	miR-125a-5p,miR-125a-5p,miR-1898,miR-466d-3p,miR-467f,miR-338-5p,miR-709,miR-19a-3p,miR-154-3p
Nlk	9	miR-338-3p,miR-3097-5p,miR-183-3p,miR-3100-3p,miR-181c-5p,miR-125a-3p,miR-125a-3p,miR-19a-3p,miR-154-3p
Ak1	9	miR-1224-3p,miR-149-3p,miR-296-3p,miR-468-3p,miR-700-5p,miR-1b-5p,miR-19b-1-5p,miR-185-3p,miR-16-1-3p
Bbx	9	miR-338-3p,miR-467f,miR-338-5p,miR-5620-3p,miR-125a-3p,miR-19a-3p,miR-17-3p,miR-17-5p,miR-3100-5p
Aes	9	miR-1224-3p,miR-149-3p,miR-468-3p,miR-1224-5p,miR-700-5p,miR-1b-5p,miR-19b-1-5p,miR-185-3p,miR-16-1-3p
Nfat5	9	miR-3472,miR-296-3p,miR-568,miR-467f,miR-181c-5p,miR-5620-3p,miR-1949,miR-17-5p,miR-3100-5p
Hlf	10	miR-19a-5p,miR-338-3p,miR-568,miR-344f-5p,miR-3470b,miR-3100-3p,miR-181c-5p,miR-19a-3p,miR-17-5p,miR-378b
Crebrf	10	miR-19a-5p,miR-1898,miR-467f,miR-181c-5p,miR-468-5p,miR-1949,miR-19a-3p,miR-154-3p,miR-17-5p,miR-378b
Adrb3	10	miR-1224-3p,miR-149-3p,miR-468-3p,miR-1224-5p,miR-700-5p,miR-1b-5p,miR-668-5p,miR-19b-1-5p,miR-185-3p,miR-16-1-3p
Ap1b1	10	miR-1224-3p,miR-149-3p,miR-468-3p,miR-1224-5p,miR-700-5p,miR-338-5p,miR-1b-5p,miR-19b-1-5p,miR-185-3p,miR-16-1-3p
Fbxo33	11	miR-338-3p,miR-466d-3p,miR-693-5p,miR-668-3p,miR-568,miR-3097-5p,miR-181c-5p,miR-468-5p,miR-5620-3p,miR-125a-3p,miR-125a-3p
Adra2c	11	miR-1224-3p,miR-149-3p,miR-693-5p,miR-468-3p,miR-1224-5p,miR-700-5p,miR-1b-5p,miR-668-5p,miR-19b-1-5p,miR-185-3p,miR-16-1-3p
Adra1b	11	miR-1224-3p,miR-149-3p,miR-338-3p,miR-468-3p,miR-1224-5p,miR-700-5p,miR-1b-5p,miR-668-5p,miR-19b-1-5p,miR-185-3p,miR-16-1-3p
Chic1	11	miR-125a-5p,miR-183-3p,miR-338-5p,miR-709,miR-181c-5p,miR-468-5p,miR-125a-3p,miR-125a-3p,miR-19a-3p,miR-149-5p,miR-17-5p
Ahnak	11	miR-1224-3p,miR-125a-5p,miR-149-3p,miR-296-3p,miR-468-3p,miR-700-5p,miR-1b-5p,miR-125a-3p,miR-19b-1-5p,miR-185-3p,miR-16-1-3p
Adrb2	11	miR-1224-3p,miR-149-3p,miR-338-3p,miR-468-3p,miR-1224-5p,miR-700-5p,miR-1b-5p,miR-668-5p,miR-19b-1-5p,miR-185-3p,miR-16-1-3p
Adk	11	miR-1224-3p,miR-149-3p,miR-468-3p,miR-1224-5p,miR-3068-3p,miR-700-5p,miR-1b-5p,miR-668-5p,miR-19b-1-5p,miR-185-3p,miR-16-1-3p
Adrb1	12	miR-1224-3p,miR-149-3p,miR-466d-3p,miR-468-3p,miR-1224-5p,miR-700-5p,miR-1b-5p,miR-668-5p,miR-19a-3p,miR-19b-1-5p,miR-185-3p,miR-16-1-3p
Adcy9	12	miR-1224-3p,miR-149-3p,miR-468-3p,miR-1224-5p,miR-3068-3p,miR-700-5p,miR-1b-5p,miR-668-5p,miR-3072-3p,miR-19b-1-5p,miR-185-3p,miR-16-1-3p
Adrbk1	12	miR-1224-3p,miR-125a-5p,miR-149-3p,miR-468-3p,miR-296-5p,miR-1224-5p,miR-700-5p,miR-1b-5p,miR-668-5p,miR-19b-1-5p,miR-185-3p,miR-16-1-3p
Zfp827	12	miR-125a-5p,miR-19a-5p,miR-296-3p,miR-467f,miR-3470b,miR-466d-5p,miR-338-5p,miR-709,miR-125a-3p,miR-19a-3p,miR-149-5p,miR-17-5p
Nova1	12	miR-338-3p,miR-338-3p,miR-3097-5p,miR-183-3p,miR-296-5p,miR-467f,miR-3100-3p,miR-338-5p,miR-181c-5p,miR-125a-3p,miR-19a-3p,miR-3100-5p
Mbnl1	13	miR-19a-5p,miR-338-3p,miR-154-5p,miR-466d-3p,miR-296-3p,miR-3097-5p,miR-344f-5p,miR-744-3p,miR-467f,miR-338-5p,miR-5620-3p,miR-125a-3p,miR-19a-3p
Adcy2	14	miR-1224-3p,miR-149-3p,miR-468-3p,miR-467f,miR-1224-5p,miR-3068-3p,miR-700-5p,miR-1b-5p,miR-668-5p,miR-3072-3p,miR-19b-1-5p,miR-185-3p,miR-3068-5p,miR-16-1-3p
Adar	14	miR-1224-3p,miR-149-3p,miR-3072-5p,miR-468-3p,miR-1224-5p,miR-3068-3p,miR-700-5p,miR-1b-5p,miR-668-5p,miR-3072-3p,miR-19b-1-5p,miR-185-3p,miR-3068-5p,miR-16-1-3p
Acyp1	14	miR-1224-3p,miR-149-3p,miR-3072-5p,miR-468-3p,miR-1224-5p,miR-3068-3p,miR-700-5p,miR-1b-5p,miR-668-5p,miR-3072-3p,miR-19b-1-5p,miR-185-3p,miR-3068-5p,miR-16-1-3p
Acvrl1	14	miR-1224-3p,miR-149-3p,miR-3072-5p,miR-468-3p,miR-1224-5p,miR-3068-3p,miR-700-5p,miR-1b-5p,miR-668-5p,miR-3072-3p,miR-19b-1-5p,miR-185-3p,miR-3068-5p,miR-16-1-3p
Adam8	14	miR-1224-3p,miR-149-3p,miR-3072-5p,miR-468-3p,miR-1224-5p,miR-3068-3p,miR-700-5p,miR-1b-5p,miR-668-5p,miR-3072-3p,miR-19b-1-5p,miR-185-3p,miR-3068-5p,miR-16-1-3p
Acy1	14	miR-1224-3p,miR-149-3p,miR-3072-5p,miR-468-3p,miR-1224-5p,miR-3068-3p,miR-700-5p,miR-1b-5p,miR-668-5p,miR-3072-3p,miR-19b-1-5p,miR-185-3p,miR-3068-5p,miR-16-1-3p
Adm	14	miR-1224-3p,miR-149-3p,miR-468-3p,miR-1224-5p,miR-3068-3p,miR-700-5p,miR-338-5p,miR-181c-5p,miR-1b-5p,miR-668-5p,miR-19b-1-5p,miR-185-3p,miR-3097-3p,miR-16-1-3p
Acta1	15	miR-1224-3p,miR-149-3p,miR-3072-5p,miR-1b-3p,miR-468-3p,miR-1224-5p,miR-3068-3p,miR-700-5p,miR-1b-5p,miR-668-5p,miR-3072-3p,miR-19b-1-5p,miR-185-3p,miR-3068-5p,miR-16-1-3p
Actn4	15	miR-1224-3p,miR-149-3p,miR-3072-5p,miR-1b-3p,miR-468-3p,miR-1224-5p,miR-3068-3p,miR-700-5p,miR-1b-5p,miR-668-5p,miR-3072-3p,miR-19b-1-5p,miR-185-3p,miR-3068-5p,miR-16-1-3p
Adarb1	15	miR-1224-3p,miR-149-3p,miR-3072-5p,miR-468-3p,miR-1224-5p,miR-3068-3p,miR-700-5p,miR-181c-5p,miR-1b-5p,miR-668-5p,miR-3072-3p,miR-19b-1-5p,miR-185-3p,miR-3068-5p,miR-16-1-3p
Adcy6	15	miR-1224-3p,miR-125a-5p,miR-149-3p,miR-185-5p,miR-468-3p,miR-1224-5p,miR-3068-3p,miR-700-5p,miR-1b-5p,miR-668-5p,miR-19a-3p,miR-3072-3p,miR-19b-1-5p,miR-185-3p,miR-16-1-3p
Aco2	15	miR-1224-3p,miR-149-3p,miR-3072-5p,miR-1b-3p,miR-468-3p,miR-1224-5p,miR-3068-3p,miR-700-5p,miR-1b-5p,miR-668-5p,miR-3072-3p,miR-19b-1-5p,miR-185-3p,miR-3068-5p,miR-16-1-3p
Apoe	16	miR-1224-3p,miR-1224-3p,miR-149-3p,miR-3072-5p,miR-468-3p,miR-1224-5p,miR-3068-3p,miR-700-5p,miR-700-5p,miR-1b-5p,miR-668-5p,miR-3072-3p,miR-19b-1-5p,miR-185-3p,miR-3068-5p,miR-16-1-3p
Actn1	16	miR-1224-3p,miR-149-3p,miR-3072-5p,miR-668-3p,miR-468-3p,miR-1224-5p,miR-3068-3p,miR-700-5p,miR-1b-5p,miR-668-5p,miR-19a-3p,miR-3072-3p,miR-19b-1-5p,miR-185-3p,miR-3068-5p,miR-16-1-3p
Acadvl	16	miR-1224-3p,miR-149-3p,miR-3072-5p,miR-5620-5p,miR-1b-3p,miR-468-3p,miR-1224-5p,miR-3068-3p,miR-700-5p,miR-1b-5p,miR-668-5p,miR-3072-3p,miR-19b-1-5p,miR-185-3p,miR-3068-5p,miR-16-1-3p
Cuta	16	miR-1224-3p,miR-149-3p,miR-3072-5p,miR-5620-5p,miR-1b-3p,miR-468-3p,miR-1224-5p,miR-3068-3p,miR-700-5p,miR-1b-5p,miR-668-5p,miR-3072-3p,miR-19b-1-5p,miR-185-3p,miR-3068-5p,miR-16-1-3p
Acp1	16	miR-1224-3p,miR-125a-5p,miR-149-3p,miR-3072-5p,miR-1b-3p,miR-468-3p,miR-1224-5p,miR-3068-3p,miR-700-5p,miR-1b-5p,miR-668-5p,miR-3072-3p,miR-19b-1-5p,miR-185-3p,miR-3068-5p,miR-16-1-3p
Nat1	17	miR-1224-3p,miR-149-3p,miR-3072-5p,miR-5620-5p,miR-1b-3p,miR-468-3p,miR-700-3p,miR-1224-5p,miR-3068-3p,miR-700-5p,miR-1b-5p,miR-668-5p,miR-3072-3p,miR-19b-1-5p,miR-185-3p,miR-3068-5p,miR-16-1-3p
Abca2	18	miR-1224-3p,miR-149-3p,miR-3072-5p,miR-5620-5p,miR-1b-3p,miR-468-3p,miR-1224-5p,miR-3068-3p,miR-700-5p,miR-709,miR-1b-5p,miR-668-5p,miR-125a-3p,miR-3072-3p,miR-19b-1-5p,miR-185-3p,miR-3068-5p,miR-16-1-3p
Aamp	18	miR-1224-3p,miR-149-3p,miR-3072-5p,miR-5620-5p,miR-1b-3p,miR-468-3p,miR-700-3p,miR-1224-5p,miR-3068-3p,miR-700-5p,miR-1b-5p,miR-668-5p,miR-3072-3p,miR-19b-1-5p,miR-185-3p,miR-3068-5p,miR-16-1-3p,miR-3100-5p
Abat	18	miR-1224-3p,miR-149-3p,miR-3072-5p,miR-338-3p,miR-5620-5p,miR-1b-3p,miR-468-3p,miR-183-3p,miR-1224-5p,miR-3068-3p,miR-700-5p,miR-1b-5p,miR-668-5p,miR-3072-3p,miR-19b-1-5p,miR-185-3p,miR-3068-5p,miR-16-1-3p
Acads	18	miR-1224-3p,miR-125a-5p,miR-149-3p,miR-3072-5p,miR-5620-5p,miR-1b-3p,miR-468-3p,miR-1224-5p,miR-3068-3p,miR-700-5p,miR-1b-5p,miR-668-5p,miR-125a-3p,miR-3072-3p,miR-19b-1-5p,miR-185-3p,miR-3068-5p,miR-16-1-3p
Adra1d	20	miR-1224-3p,miR-1224-3p,miR-149-3p,miR-149-3p,miR-468-3p,miR-468-3p,miR-1224-5p,miR-1224-5p,miR-700-5p,miR-700-5p,miR-1b-5p,miR-1b-5p,miR-668-5p,miR-668-5p,miR-19b-1-5p,miR-19b-1-5p,miR-185-3p,miR-185-3p,miR-16-1-3p,miR-16-1-3p
Abr	20	miR-1224-3p,miR-125a-5p,miR-125a-5p,miR-149-3p,miR-3072-5p,miR-5620-5p,miR-466d-3p,miR-1b-3p,miR-468-3p,miR-1224-5p,miR-3068-3p,miR-700-5p,miR-1b-5p,miR-668-5p,miR-19a-3p,miR-3072-3p,miR-19b-1-5p,miR-185-3p,miR-3068-5p,miR-16-1-3p
Aanat	20	miR-1224-3p,miR-125a-5p,miR-149-3p,miR-3072-5p,miR-5620-5p,miR-1b-3p,miR-296-3p,miR-468-3p,miR-700-3p,miR-1224-5p,miR-3068-3p,miR-700-5p,miR-1b-5p,miR-668-5p,miR-125a-3p,miR-3072-3p,miR-19b-1-5p,miR-185-3p,miR-3068-5p,miR-16-1-3p

## Sheet: P28 down multiple miRNAs
P28 downregulated genes with counts and list of MiRNA targeters. Minimum 2 MiRNA for each gene.
Lsm11	3	miR-132-3p,miR-212-3p,miR-212-3p
Arpc5	3	miR-5623-5p,miR-674-5p,miR-3057-3p
Xpr1	3	miR-30b-5p,miR-3057-3p,miR-412-5p
Trib2	3	miR-132-3p,miR-212-3p,miR-212-3p
Nras	3	miR-421-3p,miR-540-3p,miR-27a-3p
Pkia	3	miR-212-3p,miR-27a-3p,miR-23a-3p
Gap43	3	miR-3057-3p,miR-23a-3p,miR-191-5p
Tenm3	3	miR-697,miR-30b-5p,miR-412-5p
Aldh1b1	3	miR-222-5p,miR-3101-3p,miR-138-2-3p
Ncam1	3	miR-3082-5p,miR-1954,miR-30b-5p
Pak6	3	miR-3057-5p,miR-27a-3p,miR-23a-3p
Robo2	3	miR-3082-5p,miR-212-5p,miR-23a-3p
Kif3b	3	miR-137-3p,miR-1954,miR-3082-3p
Pak3	3	miR-137-3p,miR-5623-5p,miR-30b-3p
Rnf152	3	miR-212-3p,miR-212-3p,miR-27a-3p
Rala	3	miR-222-3p,miR-3082-3p,miR-27a-3p
Vat1l	3	miR-1954,miR-30b-5p,miR-421-3p
Spast	3	miR-3082-5p,miR-30b-5p,miR-212-3p
Gnaq	3	miR-3082-5p,miR-30b-5p,miR-421-3p
Dcbld2	3	miR-682,miR-137-3p,miR-23a-3p
Sox5	3	miR-132-3p,miR-212-3p,miR-212-3p
Tshz3	3	miR-3082-5p,miR-674-5p,miR-23a-3p
Stc1	3	miR-137-3p,miR-30b-5p,miR-3057-5p
Frmd4a	3	miR-412-3p,miR-5623-5p,miR-30b-5p
Ppp3cb	3	miR-682,miR-5623-5p,miR-30b-5p
Slc25a1	3	miR-5623-5p,miR-212-5p,miR-191-3p
Elavl2	3	miR-30b-5p,miR-421-3p,miR-27a-3p
Cask	3	miR-674-5p,miR-2861,miR-191-5p
Nova2	3	miR-137-3p,miR-2861,miR-23a-3p
Nfya	3	miR-412-3p,miR-132-3p,miR-212-3p
Ttc9	3	miR-682,miR-1954,miR-674-5p
Pip4k2b	3	miR-674-5p,miR-30b-5p,miR-23a-3p
Celf6	3	miR-5623-5p,miR-212-5p,miR-540-5p
Sbk1	3	miR-30b-5p,miR-222-3p,miR-540-5p
Hn1	3	miR-132-3p,miR-212-3p,miR-212-3p
Satb1	3	miR-3082-5p,miR-30b-5p,miR-23a-3p
Capza1	3	miR-30b-5p,miR-421-3p,miR-27a-3p
Jmy	3	miR-682,miR-137-3p,miR-212-3p
Rap1b	3	miR-1954,miR-30b-5p,miR-3057-3p
Bach1	3	miR-137-3p,miR-412-3p,miR-30b-5p
Top1	3	miR-137-3p,miR-344i,miR-23a-3p
Dnaja1	3	miR-212-3p,miR-3057-5p,miR-540-5p
Ets1	3	miR-412-3p,miR-30b-3p,miR-222-3p
Hdgfrp3	3	miR-191-3p,miR-3082-3p,miR-23a-3p
Actr1a	3	miR-682,miR-2861,miR-30b-5p
Nr2f2	3	miR-697,miR-212-5p,miR-30b-5p
Cdv3	3	miR-3082-5p,miR-2861,miR-222-3p
Rap2c	3	miR-137-3p,miR-30b-5p,miR-27a-3p
Med13	3	miR-674-5p,miR-212-5p,miR-27a-3p
Cbx5	3	miR-1954,miR-212-5p,miR-27a-3p
Zswim6	3	miR-132-3p,miR-212-3p,miR-212-3p
Hectd2	3	miR-137-3p,miR-30b-5p,miR-222-3p
Ankrd52	3	miR-30b-5p,miR-222-3p,miR-3057-3p
Srsf2	3	miR-412-3p,miR-344i,miR-191-3p
Ythdf2	3	miR-682,miR-540-3p,miR-540-5p
Fam117b	3	miR-137-3p,miR-132-3p,miR-212-3p
Tanc2	3	miR-3082-5p,miR-212-5p,miR-674-3p
Pafah1b1	3	miR-3082-5p,miR-344i,miR-421-3p
Hs2st1	3	miR-132-3p,miR-212-3p,miR-674-3p
Myt1l	3	miR-682,miR-1954,miR-3082-3p
E2f7	3	miR-1954,miR-30b-5p,miR-27a-3p
Stag2	3	miR-30b-5p,miR-3057-3p,miR-3057-5p
Trim33	3	miR-137-3p,miR-30b-5p,miR-3082-3p
Mtdh	3	miR-137-3p,miR-30b-5p,miR-3082-3p
Ccdc71l	3	miR-674-5p,miR-212-3p,miR-540-5p
Kpnb1	3	miR-137-3p,miR-674-5p,miR-23a-3p
Ank2	3	miR-191-3p,miR-27a-3p,miR-3101-3p
Lhfpl2	3	miR-137-3p,miR-2861,miR-23a-3p
Ccdc120	3	miR-412-3p,miR-30b-5p,miR-540-3p
Vezf1	3	miR-137-3p,miR-212-5p,miR-222-3p
Gmfb	3	miR-132-3p,miR-212-3p,miR-212-3p
Sox11	3	miR-132-3p,miR-212-3p,miR-540-5p
Dnajc13	3	miR-3082-5p,miR-30b-5p,miR-27a-3p
Bend4	3	miR-212-5p,miR-222-3p,miR-27a-3p
Ankib1	3	miR-682,miR-222-3p,miR-27a-3p
Pggt1b	3	miR-30b-5p,miR-222-3p,miR-3082-3p
Fbn2	3	miR-137-3p,miR-212-5p,miR-23a-3p
Fnip2	3	miR-137-3p,miR-30b-5p,miR-222-3p
Rgs17	3	miR-5623-5p,miR-30b-5p,miR-222-3p
Arfgef1	3	miR-191-3p,miR-27a-3p,miR-674-3p
2310035C23Rik	3	miR-3082-5p,miR-3057-5p,miR-23a-3p
Dll4	3	miR-412-3p,miR-30b-5p,miR-27a-3p
Zmiz1	3	miR-3082-5p,miR-412-3p,miR-5623-5p
Sept3	3	miR-137-3p,miR-412-3p,miR-23a-3p
Hnrnph1	3	miR-697,miR-132-3p,miR-212-3p
Nrp2	3	miR-412-3p,miR-5623-5p,miR-27a-3p
Zfp608	3	miR-5623-5p,miR-30b-5p,miR-27a-3p
Rsbn1	3	miR-137-3p,miR-5623-5p,miR-23a-3p
Zdhhc21	3	miR-137-3p,miR-30b-5p,miR-3057-3p
Ivns1abp	3	miR-212-5p,miR-30b-5p,miR-3057-3p
Zic1	3	miR-191-3p,miR-412-5p,miR-23a-3p
Atp2b1	3	miR-30b-3p,miR-30b-5p,miR-27a-3p
Map3k1	3	miR-137-3p,miR-30b-5p,miR-23a-3p
Bcl2l11	3	miR-1954,miR-30b-5p,miR-222-3p
Suv420h1	3	miR-132-3p,miR-212-3p,miR-27a-3p
Cald1	3	miR-682,miR-3082-3p,miR-27a-3p
Rad54l2	3	miR-212-3p,miR-212-3p,miR-27a-3p
Ammecr1l	3	miR-674-5p,miR-27a-3p,miR-191-5p
Tada2b	3	miR-137-3p,miR-30b-5p,miR-212-3p
Pafah1b2	3	miR-137-3p,miR-212-5p,miR-3057-3p
Rapgef6	3	miR-3082-5p,miR-5623-5p,miR-212-5p
Serp1	3	miR-137-3p,miR-212-3p,miR-27a-3p
Aldh1a3	3	miR-222-5p,miR-3101-3p,miR-138-2-3p
Myh10	3	miR-682,miR-30b-5p,miR-421-3p
Tnrc6c	3	miR-3082-5p,miR-30b-5p,miR-23a-3p
Papola	3	miR-132-3p,miR-212-3p,miR-212-3p
Gdf5	3	miR-132-3p,miR-212-3p,miR-212-3p
Lpp	3	miR-1954,miR-30b-5p,miR-23a-3p
Rnf38	3	miR-137-3p,miR-3057-5p,miR-27a-3p
Tril	3	miR-5623-5p,miR-27a-3p,miR-23a-3p
Limch1	3	miR-137-3p,miR-30b-5p,miR-674-3p
Map2k4	3	miR-137-3p,miR-30b-5p,miR-27a-3p
Arhgef40	3	miR-132-3p,miR-212-3p,miR-212-3p
Zmym2	3	miR-137-3p,miR-3082-3p,miR-23a-3p
Aldh9a1	3	miR-222-5p,miR-3101-3p,miR-138-2-3p
Zfp36l1	3	miR-682,miR-30b-5p,miR-27a-3p
Nhlh2	3	miR-3082-5p,miR-30b-5p,miR-27a-3p
Entpd7	3	miR-3082-5p,miR-137-3p,miR-191-3p
Edil3	3	miR-137-3p,miR-697,miR-212-3p
Nrg3	3	miR-137-3p,miR-412-3p,miR-30b-5p
Med1	3	miR-137-3p,miR-412-3p,miR-30b-3p
Tsc22d2	3	miR-137-3p,miR-191-3p,miR-27a-3p
Cep350	3	miR-191-3p,miR-30b-5p,miR-23a-3p
Set	3	miR-3082-5p,miR-3057-3p,miR-3057-5p
Tln2	3	miR-132-3p,miR-212-3p,miR-212-3p
Dcun1d1	3	miR-137-3p,miR-222-3p,miR-23a-3p
1810013L24Rik	3	miR-682,miR-27a-3p,miR-23a-3p
Piezo2	3	miR-682,miR-137-3p,miR-30b-5p
Bcorl1	3	miR-682,miR-137-3p,miR-27a-3p
Atf2	3	miR-132-3p,miR-1954,miR-212-3p
Hnrnpul2	3	miR-412-3p,miR-30b-5p,miR-421-3p
Snx12	3	miR-3082-5p,miR-421-3p,miR-27a-3p
Sec16a	3	miR-132-3p,miR-212-3p,miR-212-3p
Myo5a	3	miR-5623-5p,miR-30b-5p,miR-421-3p
Negr1	3	miR-137-3p,miR-412-3p,miR-30b-5p
Pappa	3	miR-1954,miR-421-3p,miR-27a-3p
Zbtb44	3	miR-30b-5p,miR-23a-3p,miR-540-5p
Abcg4	3	miR-137-3p,miR-3057-3p,miR-212-3p
Foxj3	3	miR-1954,miR-5623-5p,miR-27a-3p
Eri3	3	miR-5623-5p,miR-2861,miR-27a-3p
Gtdc1	3	miR-1954,miR-212-3p,miR-212-3p
Ccdc178	3	miR-412-3p,miR-30b-5p,miR-674-3p
Slc38a2	3	miR-137-3p,miR-191-3p,miR-30b-5p
Mycbp2	3	miR-132-3p,miR-212-3p,miR-212-3p
Nav1	4	miR-30b-5p,miR-212-3p,miR-27a-3p,miR-674-3p
Rras2	4	miR-30b-5p,miR-212-3p,miR-212-3p,miR-23a-3p
Pitpnc1	4	miR-412-3p,miR-674-5p,miR-3057-5p,miR-3082-3p
C530008M17Rik	4	miR-132-3p,miR-30b-5p,miR-212-3p,miR-212-3p
Mapre1	4	miR-412-3p,miR-30b-5p,miR-3057-5p,miR-23a-3p
Marcks	4	miR-30b-5p,miR-27a-3p,miR-674-3p,miR-23a-3p
Fam49a	4	miR-132-3p,miR-30b-3p,miR-30b-5p,miR-212-3p
Aplnr	4	miR-222-5p,miR-218-1-3p,miR-3101-3p,miR-138-2-3p
Rnf165	4	miR-137-3p,miR-30b-5p,miR-3082-3p,miR-540-5p
Mmp24	4	miR-1954,miR-5623-5p,miR-212-5p,miR-2861
Tcf4	4	miR-137-3p,miR-191-3p,miR-30b-5p,miR-3082-3p
Tmeff1	4	miR-132-3p,miR-30b-5p,miR-212-3p,miR-212-3p
Nln	4	miR-222-5p,miR-218-1-3p,miR-3101-3p,miR-138-2-3p
Adam19	4	miR-30b-3p,miR-30b-5p,miR-27a-3p,miR-23a-3p
Bbc3	4	miR-2861,miR-222-3p,miR-3082-3p,miR-27a-3p
Sema6d	4	miR-30b-5p,miR-222-3p,miR-27a-3p,miR-23a-3p
Slco5a1	4	miR-30b-5p,miR-212-3p,miR-212-3p,miR-27a-3p
Calu	4	miR-132-3p,miR-30b-5p,miR-212-3p,miR-212-3p
Stox2	4	miR-3082-5p,miR-1954,miR-30b-5p,miR-27a-3p
Setbp1	4	miR-137-3p,miR-5623-5p,miR-212-5p,miR-3082-3p
Agps	4	miR-697,miR-5623-5p,miR-222-3p,miR-27a-3p
Elavl4	4	miR-132-3p,miR-30b-5p,miR-421-3p,miR-212-3p
Pcdha10	4	miR-3082-5p,miR-1954,miR-3960,miR-222-3p
Ret	4	miR-697,miR-212-5p,miR-191-3p,miR-27a-3p
Trove2	4	miR-137-3p,miR-212-5p,miR-212-3p,miR-27a-3p
Ndst1	4	miR-137-3p,miR-5623-5p,miR-23a-3p,miR-191-5p
Agfg1	4	miR-682,miR-412-3p,miR-222-3p,miR-3082-3p
Zfp644	4	miR-132-3p,miR-30b-5p,miR-212-3p,miR-212-3p
Mapt	4	miR-674-5p,miR-212-3p,miR-212-3p,miR-27a-3p
Cadm1	4	miR-3082-5p,miR-697,miR-27a-3p,miR-23a-3p
Xpo1	4	miR-30b-3p,miR-30b-5p,miR-412-5p,miR-27a-3p
Tmem170b	4	miR-137-3p,miR-30b-5p,miR-27a-3p,miR-540-5p
Ehbp1	4	miR-132-3p,miR-1954,miR-30b-5p,miR-212-3p
Ap3s1	4	miR-137-3p,miR-674-5p,miR-191-3p,miR-30b-5p
Homer2	4	miR-697,miR-132-3p,miR-3057-3p,miR-212-3p
Itga5	4	miR-3082-5p,miR-137-3p,miR-30b-5p,miR-27a-3p
Mef2a	4	miR-682,miR-137-3p,miR-1954,miR-421-3p
Snx27	4	miR-30b-5p,miR-3057-5p,miR-27a-5p,miR-23a-3p
3830406C13Rik	4	miR-412-3p,miR-1954,miR-421-3p,miR-212-3p
Epc1	4	miR-30b-5p,miR-3057-3p,miR-212-3p,miR-27a-3p
Nrxn1	4	miR-137-3p,miR-212-5p,miR-27a-3p,miR-23a-3p
Clcn3	4	miR-682,miR-27a-3p,miR-674-3p,miR-23a-3p
Scn2a1	4	miR-30b-5p,miR-421-3p,miR-212-3p,miR-212-3p
Pik3r1	4	miR-697,miR-132-3p,miR-212-3p,miR-674-3p
Galnt1	4	miR-137-3p,miR-674-5p,miR-30b-5p,miR-27a-3p
Vat1	4	miR-5623-5p,miR-674-5p,miR-212-5p,miR-30b-5p
Myo9a	4	miR-191-3p,miR-3057-3p,miR-27a-5p,miR-674-3p
Plxna2	4	miR-682,miR-137-3p,miR-212-5p,miR-30b-5p
Hmgxb4	4	miR-132-3p,miR-212-3p,miR-212-3p,miR-23a-3p
Nrp1	4	miR-137-3p,miR-212-5p,miR-30b-5p,miR-540-5p
Tmem2	4	miR-132-3p,miR-2861,miR-212-3p,miR-212-3p
Dpysl2	4	miR-5623-5p,miR-30b-5p,miR-421-3p,miR-3057-3p
Dach1	4	miR-132-3p,miR-222-3p,miR-212-3p,miR-23a-3p
Zhx1	4	miR-3082-5p,miR-132-3p,miR-212-3p,miR-27a-3p
Socs6	4	miR-5623-5p,miR-30b-5p,miR-27a-3p,miR-23a-3p
Iglon5	4	miR-137-3p,miR-5623-5p,miR-30b-3p,miR-27a-3p
Mex3a	4	miR-132-3p,miR-222-3p,miR-212-3p,miR-212-3p
Csnk1g1	4	miR-30b-5p,miR-3082-3p,miR-27a-3p,miR-23a-3p
Cbfb	4	miR-30b-5p,miR-222-3p,miR-27a-3p,miR-674-3p
Ankrd17	4	miR-1954,miR-674-5p,miR-30b-5p,miR-421-3p
Tab3	4	miR-344i,miR-30b-5p,miR-27a-3p,miR-23a-3p
Ahr	4	miR-222-5p,miR-218-1-3p,miR-3101-3p,miR-138-2-3p
Cblb	4	miR-30b-5p,miR-212-3p,miR-27a-3p,miR-23a-3p
Zfp292	4	miR-132-3p,miR-5623-5p,miR-212-3p,miR-23a-3p
Ddx3x	4	miR-3082-5p,miR-212-5p,miR-191-3p,miR-421-3p
Sppl3	4	miR-132-3p,miR-344i,miR-212-3p,miR-212-3p
Alcam	4	miR-222-5p,miR-218-1-3p,miR-3101-3p,miR-138-2-3p
Rsf1	4	miR-697,miR-412-3p,miR-344i,miR-23a-3p
Nr0b1	4	miR-222-5p,miR-218-1-3p,miR-3101-3p,miR-138-2-3p
Pdcd10	4	miR-697,miR-674-5p,miR-30b-5p,miR-222-3p
Adamts5	4	miR-132-3p,miR-1954,miR-212-3p,miR-212-3p
Vapa	4	miR-132-3p,miR-30b-5p,miR-3057-3p,miR-212-3p
Ube2z	4	miR-137-3p,miR-344i,miR-540-3p,miR-3057-3p
Setd5	4	miR-682,miR-5623-5p,miR-212-3p,miR-212-3p
Sertad2	4	miR-1954,miR-191-3p,miR-27a-3p,miR-674-3p
Rlim	4	miR-1954,miR-30b-5p,miR-27a-3p,miR-27a-5p
Afm	4	miR-222-5p,miR-218-1-3p,miR-3101-3p,miR-138-2-3p
Sp1	4	miR-137-3p,miR-5623-5p,miR-2861,miR-27a-3p
Larp4	4	miR-674-5p,miR-212-5p,miR-30b-5p,miR-27a-3p
Pik3ca	4	miR-137-3p,miR-30b-3p,miR-212-3p,miR-27a-3p
Luc7l3	4	miR-697,miR-412-3p,miR-344i,miR-674-5p
Fndc3a	4	miR-191-3p,miR-30b-5p,miR-222-3p,miR-27a-3p
Akt1	4	miR-222-5p,miR-218-1-3p,miR-3101-3p,miR-138-2-3p
Fam76b	4	miR-137-3p,miR-132-3p,miR-212-3p,miR-27a-3p
Ahrr	4	miR-222-5p,miR-218-1-3p,miR-3101-3p,miR-138-2-3p
Ak2	4	miR-222-5p,miR-218-1-3p,miR-3101-3p,miR-138-2-3p
Nutf2	4	miR-137-3p,miR-5623-5p,miR-3057-5p,miR-3082-3p
Kcna6	4	miR-132-3p,miR-212-3p,miR-212-3p,miR-27a-3p
Mat2a	4	miR-344i,miR-212-5p,miR-30b-5p,miR-23a-3p
Man2a1	4	miR-137-3p,miR-5623-5p,miR-212-5p,miR-27a-3p
Ebf3	4	miR-212-5p,miR-30b-5p,miR-27a-3p,miR-23a-3p
Azin1	5	miR-137-3p,miR-132-3p,miR-30b-5p,miR-212-3p,miR-23a-3p
Scn3a	5	miR-3082-5p,miR-132-3p,miR-30b-5p,miR-212-3p,miR-212-3p
Cfl2	5	miR-137-3p,miR-132-3p,miR-30b-5p,miR-212-3p,miR-212-3p
Sema4g	5	miR-132-3p,miR-1954,miR-2861,miR-212-3p,miR-212-3p
Daam1	5	miR-137-3p,miR-132-3p,miR-212-3p,miR-212-3p,miR-27a-3p
Asxl3	5	miR-697,miR-344i,miR-30b-5p,miR-212-3p,miR-23a-3p
Zfp704	5	miR-30b-5p,miR-222-3p,miR-3057-3p,miR-212-3p,miR-27a-3p
Hbegf	5	miR-682,miR-132-3p,miR-212-3p,miR-212-3p,miR-27a-3p
Tet3	5	miR-697,miR-412-3p,miR-3057-3p,miR-27a-3p,miR-23a-3p
Mapk8	5	miR-137-3p,miR-132-3p,miR-30b-5p,miR-212-3p,miR-27a-3p
2001-08-01	5	miR-682,miR-137-3p,miR-1954,miR-30b-5p,miR-674-3p
Bcl11a	5	miR-682,miR-137-3p,miR-5623-5p,miR-30b-5p,miR-23a-3p
Rasa1	5	miR-132-3p,miR-30b-5p,miR-421-3p,miR-212-3p,miR-212-3p
Rybp	5	miR-132-3p,miR-212-3p,miR-3082-3p,miR-27a-3p,miR-23a-3p
Aff4	5	miR-132-3p,miR-30b-5p,miR-212-3p,miR-212-3p,miR-27a-3p
Etf1	5	miR-682,miR-1954,miR-344i,miR-212-5p,miR-23a-3p
Epha4	5	miR-137-3p,miR-1954,miR-5623-5p,miR-421-3p,miR-27a-3p
Dclk1	5	miR-682,miR-137-3p,miR-1954,miR-212-3p,miR-540-5p
Mecp2	5	miR-132-3p,miR-5623-5p,miR-30b-5p,miR-212-3p,miR-212-3p
Snx30	5	miR-132-3p,miR-1954,miR-30b-5p,miR-212-3p,miR-212-3p
Gnb1	5	miR-3082-5p,miR-132-3p,miR-212-3p,miR-212-3p,miR-27a-3p
Slc16a2	5	miR-222-5p,miR-218-1-3p,miR-3057-5p,miR-3101-3p,miR-138-2-3p
Agrn	5	miR-222-5p,miR-218-1-3p,miR-27a-3p,miR-3101-3p,miR-138-2-3p
Fmr1	5	miR-3082-5p,miR-132-3p,miR-222-3p,miR-212-3p,miR-23a-3p
Arf6	5	miR-682,miR-137-3p,miR-412-3p,miR-27a-3p,miR-23a-3p
Hapln1	5	miR-132-3p,miR-30b-3p,miR-212-3p,miR-212-3p,miR-27a-3p
Naa15	5	miR-137-3p,miR-344i,miR-27a-3p,miR-27a-5p,miR-23a-3p
Mtmr4	5	miR-3082-5p,miR-137-3p,miR-344i,miR-3082-3p,miR-27a-3p
Srsf1	5	miR-132-3p,miR-3057-3p,miR-212-3p,miR-212-3p,miR-27a-3p
Cpeb2	5	miR-3082-5p,miR-5623-5p,miR-191-3p,miR-30b-5p,miR-23a-3p
Arx	5	miR-132-3p,miR-421-3p,miR-212-3p,miR-212-3p,miR-27a-3p
Ube2d3	5	miR-132-3p,miR-3057-3p,miR-212-3p,miR-3082-3p,miR-23a-3p
Jag1	5	miR-137-3p,miR-222-5p,miR-218-1-3p,miR-3101-3p,miR-138-2-3p
Ncoa1	5	miR-137-3p,miR-1954,miR-2861,miR-23a-3p,miR-540-5p
Dcun1d3	5	miR-132-3p,miR-5623-5p,miR-30b-5p,miR-212-3p,miR-212-3p
Rps6kb1	5	miR-697,miR-1954,miR-30b-3p,miR-30b-5p,miR-27a-3p
Arid1a	5	miR-5623-5p,miR-30b-5p,miR-222-3p,miR-212-3p,miR-212-3p
Kmt2c	5	miR-1954,miR-2861,miR-30b-5p,miR-222-3p,miR-27a-3p
E2f3	5	miR-5623-5p,miR-30b-3p,miR-30b-5p,miR-3057-3p,miR-674-3p
Ntng1	5	miR-137-3p,miR-5623-5p,miR-30b-5p,miR-212-3p,miR-212-3p
Rpgrip1l	5	miR-137-3p,miR-674-5p,miR-27a-3p,miR-674-3p,miR-23a-3p
Ythdf3	5	miR-137-3p,miR-30b-3p,miR-30b-5p,miR-3082-3p,miR-27a-3p
Galnt7	5	miR-412-3p,miR-1954,miR-30b-5p,miR-3057-5p,miR-27a-3p
Arid1b	5	miR-132-3p,miR-212-3p,miR-212-3p,miR-3057-5p,miR-27a-3p
Crisp1	5	miR-222-5p,miR-23a-5p,miR-218-1-3p,miR-3101-3p,miR-138-2-3p
Pcdh19	6	miR-697,miR-674-5p,miR-2861,miR-30b-5p,miR-3057-3p,miR-23a-3p
Satb2	6	miR-3082-5p,miR-132-3p,miR-30b-5p,miR-3057-3p,miR-212-3p,miR-27a-3p
Gsk3b	6	miR-3082-5p,miR-137-3p,miR-132-3p,miR-3057-3p,miR-212-3p,miR-23a-3p
Celf2	6	miR-137-3p,miR-132-3p,miR-30b-5p,miR-540-3p,miR-212-3p,miR-23a-3p
Usp9x	6	miR-682,miR-132-3p,miR-1954,miR-212-3p,miR-212-3p,miR-27a-3p
Gpd2	6	miR-412-3p,miR-132-3p,miR-5623-5p,miR-212-3p,miR-212-3p,miR-27a-3p
Adcy7	6	miR-222-5p,miR-23a-5p,miR-3101-5p,miR-218-1-3p,miR-3101-3p,miR-138-2-3p
Kpna3	6	miR-682,miR-212-5p,miR-191-3p,miR-30b-5p,miR-3082-3p,miR-27a-3p
Sema6a	6	miR-132-3p,miR-30b-5p,miR-212-3p,miR-212-3p,miR-3082-3p,miR-27a-3p
Picalm	6	miR-1954,miR-5623-5p,miR-30b-5p,miR-421-3p,miR-3082-3p,miR-23a-3p
Actn2	6	miR-222-5p,miR-23a-5p,miR-3101-5p,miR-218-1-3p,miR-3101-3p,miR-138-2-3p
Bach2	6	miR-137-3p,miR-697,miR-412-3p,miR-674-5p,miR-212-5p,miR-421-3p
Nol4l	6	miR-412-3p,miR-674-5p,miR-30b-5p,miR-674-3p,miR-23a-3p,miR-540-5p
Adss	6	miR-222-5p,miR-23a-5p,miR-3101-5p,miR-218-1-3p,miR-3101-3p,miR-138-2-3p
Cadm2	6	miR-137-3p,miR-674-5p,miR-30b-5p,miR-3057-5p,miR-3082-3p,miR-23a-3p
Mef2c	6	miR-3082-5p,miR-674-5p,miR-421-3p,miR-3057-3p,miR-27a-3p,miR-23a-3p
Sox6	6	miR-412-3p,miR-132-3p,miR-212-3p,miR-212-3p,miR-3082-3p,miR-23a-3p
Bcl11b	6	miR-3082-5p,miR-5623-5p,miR-30b-5p,miR-421-3p,miR-540-3p,miR-23a-3p
Ptbp2	6	miR-132-3p,miR-30b-5p,miR-222-3p,miR-212-3p,miR-212-3p,miR-27a-3p
Dab1	6	miR-132-3p,miR-30b-3p,miR-30b-5p,miR-421-3p,miR-212-3p,miR-212-3p
Plin2	6	miR-222-5p,miR-23a-5p,miR-3101-5p,miR-218-1-3p,miR-3101-3p,miR-138-2-3p
Ap2b1	6	miR-222-5p,miR-23a-5p,miR-3101-5p,miR-218-1-3p,miR-3101-3p,miR-138-2-3p
Adh5	6	miR-222-5p,miR-23a-5p,miR-3101-5p,miR-218-1-3p,miR-3101-3p,miR-138-2-3p
Ywhag	6	miR-674-5p,miR-30b-5p,miR-222-3p,miR-212-3p,miR-212-3p,miR-23a-3p
B4galt5	6	miR-137-3p,miR-30b-5p,miR-3057-3p,miR-212-3p,miR-3082-3p,miR-540-5p
Ada	6	miR-222-5p,miR-23a-5p,miR-3101-5p,miR-218-1-3p,miR-3101-3p,miR-138-2-3p
Cpsf6	6	miR-137-3p,miR-132-3p,miR-30b-3p,miR-30b-5p,miR-212-3p,miR-212-3p
Adsl	6	miR-222-5p,miR-23a-5p,miR-3101-5p,miR-218-1-3p,miR-3101-3p,miR-138-2-3p
Actn3	6	miR-222-5p,miR-23a-5p,miR-3101-5p,miR-218-1-3p,miR-3101-3p,miR-138-2-3p
Aebp1	6	miR-222-5p,miR-23a-5p,miR-3101-5p,miR-218-1-3p,miR-3101-3p,miR-138-2-3p
Sec24a	6	miR-132-3p,miR-30b-5p,miR-212-3p,miR-212-3p,miR-27a-3p,miR-23a-3p
Zfx	6	miR-682,miR-412-3p,miR-132-3p,miR-5623-5p,miR-30b-5p,miR-212-3p
Add2	6	miR-222-5p,miR-23a-5p,miR-3101-5p,miR-218-1-3p,miR-3101-3p,miR-138-2-3p
Trps1	6	miR-137-3p,miR-697,miR-212-5p,miR-30b-5p,miR-222-3p,miR-674-3p
Parp1	6	miR-222-5p,miR-23a-5p,miR-3101-5p,miR-218-1-3p,miR-3101-3p,miR-138-2-3p
Chd1	6	miR-137-3p,miR-132-3p,miR-30b-5p,miR-540-3p,miR-212-3p,miR-212-3p
Adora2a	6	miR-222-5p,miR-23a-5p,miR-3101-5p,miR-218-1-3p,miR-3101-3p,miR-138-2-3p
Adcy8	6	miR-222-5p,miR-23a-5p,miR-3101-5p,miR-218-1-3p,miR-3101-3p,miR-138-2-3p
Ap2a2	6	miR-222-5p,miR-23a-5p,miR-3101-5p,miR-218-1-3p,miR-3101-3p,miR-138-2-3p
Cdk19	6	miR-132-3p,miR-1954,miR-30b-5p,miR-222-3p,miR-212-3p,miR-212-3p
B630005N14Rik	6	miR-137-3p,miR-132-3p,miR-30b-5p,miR-3057-3p,miR-212-3p,miR-212-3p
Acat1	7	miR-222-5p,miR-23a-5p,miR-3101-5p,miR-218-1-3p,miR-24-1-5p,miR-3101-3p,miR-138-2-3p
Nrep	7	miR-137-3p,miR-132-3p,miR-5623-5p,miR-30b-5p,miR-212-3p,miR-3082-3p,miR-27a-3p
Fnbp1l	7	miR-682,miR-137-3p,miR-674-5p,miR-421-3p,miR-212-3p,miR-674-3p,miR-23a-3p
Actg1	7	miR-222-5p,miR-23a-5p,miR-3101-5p,miR-218-1-3p,miR-24-1-5p,miR-3101-3p,miR-138-2-3p
Acat2	7	miR-222-5p,miR-23a-5p,miR-3101-5p,miR-218-1-3p,miR-24-1-5p,miR-3101-3p,miR-138-2-3p
Mmp16	7	miR-132-3p,miR-1954,miR-212-3p,miR-212-3p,miR-3057-5p,miR-27a-3p,miR-674-3p
Aco1	7	miR-222-5p,miR-23a-5p,miR-3101-5p,miR-218-1-3p,miR-24-1-5p,miR-3101-3p,miR-138-2-3p
Acaca	7	miR-222-5p,miR-23a-5p,miR-3101-5p,miR-218-1-3p,miR-24-1-5p,miR-3101-3p,miR-138-2-3p
Zbtb34	7	miR-137-3p,miR-412-3p,miR-674-5p,miR-30b-5p,miR-212-3p,miR-27a-3p,miR-23a-3p
Acly	7	miR-222-5p,miR-23a-5p,miR-3101-5p,miR-218-1-3p,miR-24-1-5p,miR-3101-3p,miR-138-2-3p
Srgap3	7	miR-132-3p,miR-30b-5p,miR-3057-3p,miR-212-3p,miR-27a-3p,miR-674-3p,miR-23a-3p
Foxp1	7	miR-3082-5p,miR-137-3p,miR-1954,miR-222-3p,miR-540-3p,miR-212-3p,miR-191-5p
Zeb2	7	miR-137-3p,miR-132-3p,miR-30b-5p,miR-222-3p,miR-212-3p,miR-212-3p,miR-27a-3p
Sos1	7	miR-132-3p,miR-1954,miR-5623-5p,miR-30b-5p,miR-212-3p,miR-212-3p,miR-27a-3p
Fubp1	7	miR-682,miR-132-3p,miR-191-3p,miR-30b-5p,miR-421-3p,miR-212-3p,miR-27a-3p
Pten	7	miR-682,miR-132-3p,miR-30b-3p,miR-540-3p,miR-212-3p,miR-212-3p,miR-23a-3p
Taok1	7	miR-412-3p,miR-674-5p,miR-30b-5p,miR-222-3p,miR-3082-3p,miR-674-3p,miR-23a-3p
Arih1	7	miR-132-3p,miR-674-5p,miR-191-3p,miR-30b-5p,miR-212-3p,miR-212-3p,miR-27a-3p
Tnrc6b	7	miR-137-3p,miR-2861,miR-30b-5p,miR-540-3p,miR-212-3p,miR-27a-3p,miR-23a-3p
H3f3b	7	miR-682,miR-137-3p,miR-132-3p,miR-674-5p,miR-212-3p,miR-212-3p,miR-27a-3p
Pde7a	7	miR-137-3p,miR-132-3p,miR-1954,miR-30b-5p,miR-212-3p,miR-212-3p,miR-23a-3p
Foxp2	7	miR-682,miR-132-3p,miR-212-3p,miR-212-3p,miR-3057-5p,miR-27a-3p,miR-23a-3p
Ppargc1a	7	miR-3082-5p,miR-137-3p,miR-412-3p,miR-30b-5p,miR-222-3p,miR-3082-3p,miR-23a-3p
Papd5	7	miR-132-3p,miR-5623-5p,miR-30b-3p,miR-30b-5p,miR-3057-3p,miR-212-3p,miR-23a-3p
Acadsb	7	miR-222-5p,miR-23a-5p,miR-3101-5p,miR-218-1-3p,miR-24-1-5p,miR-3101-3p,miR-138-2-3p
Adcy1	8	miR-137-3p,miR-222-5p,miR-23a-5p,miR-3101-5p,miR-218-1-3p,miR-212-3p,miR-3101-3p,miR-138-2-3p
Dnmt3a	8	miR-137-3p,miR-132-3p,miR-30b-3p,miR-30b-5p,miR-3057-3p,miR-212-3p,miR-212-3p,miR-23a-3p
Abca3	8	miR-222-5p,miR-23a-5p,miR-3101-5p,miR-218-1-3p,miR-24-1-5p,miR-132-5p,miR-3101-3p,miR-138-2-3p
Zbtb18	8	miR-682,miR-137-3p,miR-132-3p,miR-30b-5p,miR-421-3p,miR-212-3p,miR-27a-3p,miR-23a-3p
Arid2	8	miR-697,miR-132-3p,miR-1954,miR-3057-3p,miR-212-3p,miR-212-3p,miR-3082-3p,miR-27a-3p
A2m	8	miR-222-5p,miR-23a-5p,miR-3101-5p,miR-218-1-3p,miR-24-1-5p,miR-132-5p,miR-3101-3p,miR-138-2-3p
Asic1	8	miR-222-5p,miR-23a-5p,miR-3101-5p,miR-218-1-3p,miR-27a-3p,miR-24-1-5p,miR-3101-3p,miR-138-2-3p
Camta1	8	miR-1954,miR-5623-5p,miR-674-5p,miR-30b-5p,miR-421-3p,miR-212-3p,miR-27a-3p,miR-23a-3p
Actb	8	miR-222-5p,miR-23a-5p,miR-3101-5p,miR-218-1-3p,miR-212-3p,miR-24-1-5p,miR-3101-3p,miR-138-2-3p
Adcyap1r1	8	miR-697,miR-222-5p,miR-23a-5p,miR-3101-5p,miR-2861,miR-218-1-3p,miR-3101-3p,miR-138-2-3p
Mex3c	8	miR-682,miR-132-3p,miR-1954,miR-5623-5p,miR-212-5p,miR-212-3p,miR-212-3p,miR-23a-3p
Rfx3	9	miR-132-3p,miR-212-5p,miR-30b-5p,miR-222-3p,miR-212-3p,miR-212-3p,miR-27a-3p,miR-674-3p,miR-191-5p
Adam10	9	miR-412-3p,miR-222-5p,miR-23a-5p,miR-3101-5p,miR-218-1-3p,miR-412-5p,miR-3057-5p,miR-3101-3p,miR-138-2-3p
Adra2a	9	miR-222-5p,miR-23a-5p,miR-3101-5p,miR-212-5p,miR-30b-5p,miR-218-1-3p,miR-3101-3p,miR-138-2-3p,miR-23a-3p
Ache	9	miR-132-3p,miR-222-5p,miR-23a-5p,miR-3101-5p,miR-218-1-3p,miR-212-3p,miR-24-1-5p,miR-3101-3p,miR-138-2-3p
Nfia	9	miR-3082-5p,miR-682,miR-137-3p,miR-212-5p,miR-30b-5p,miR-3057-3p,miR-27a-3p,miR-23a-3p,miR-191-5p
Tead1	9	miR-222-5p,miR-23a-5p,miR-3101-5p,miR-218-1-3p,miR-212-3p,miR-24-1-5p,miR-132-5p,miR-3101-3p,miR-138-2-3p
Abl2	9	miR-222-5p,miR-23a-5p,miR-3101-5p,miR-30b-5p,miR-218-1-3p,miR-27a-3p,miR-24-1-5p,miR-3101-3p,miR-138-2-3p
Pcdh10	9	miR-3082-5p,miR-137-3p,miR-132-3p,miR-30b-5p,miR-412-5p,miR-212-3p,miR-212-3p,miR-3057-5p,miR-27a-3p
Acvr2a	10	miR-3082-5p,miR-222-5p,miR-23a-5p,miR-3101-5p,miR-30b-5p,miR-218-1-3p,miR-27a-3p,miR-3101-3p,miR-138-2-3p,miR-674-3p
Abca1	10	miR-222-5p,miR-23a-5p,miR-3101-5p,miR-218-1-3p,miR-3082-3p,miR-27a-3p,miR-24-1-5p,miR-132-5p,miR-3101-3p,miR-138-2-3p
Ap1g1	10	miR-3082-5p,miR-222-5p,miR-23a-5p,miR-3101-5p,miR-421-3p,miR-218-1-3p,miR-3057-5p,miR-3101-3p,miR-138-2-3p,miR-191-5p
Runx1t1	11	miR-697,miR-132-3p,miR-5623-5p,miR-674-5p,miR-421-3p,miR-212-3p,miR-212-3p,miR-3057-5p,miR-27a-3p,miR-674-3p,miR-23a-3p
Nfib	11	miR-682,miR-137-3p,miR-132-3p,miR-1954,miR-30b-5p,miR-421-3p,miR-412-5p,miR-212-3p,miR-212-3p,miR-27a-3p,miR-23a-3p
Acvr1	11	miR-137-3p,miR-222-5p,miR-344i,miR-23a-5p,miR-3101-5p,miR-30b-5p,miR-218-1-3p,miR-212-3p,miR-27a-3p,miR-3101-3p,miR-138-2-3p
Add3	13	miR-222-5p,miR-222-5p,miR-23a-5p,miR-23a-5p,miR-3101-5p,miR-3101-5p,miR-218-1-3p,miR-218-1-3p,miR-27a-3p,miR-3101-3p,miR-3101-3p,miR-138-2-3p,miR-138-2-3p
