# Supplementary material for: Mir-132/212 is required for maturation of binocular matching of orientation preference and depth perception
Source: Nat Commun. 2017 May 23;8:15488. doi: 10.1038/ncomms15488 (PMC5457514; doi:10.1038/ncomms15488)
Supplement: Supplementary Data 3 — Analysis of the effect of miR-132/212 deletion on visual cortical transcriptome. [file ncomms15488-s4.xlsx]

## Sheet: P28-KO up
	Supplementary Data 3: Analysis of the effect of miR-132/212 deletion on visual cortical transcriptome
	Upregulated genes in the visual cortex (KO vs. wt).
	Gene Symbol	Fold-Change	P-Value	PPDE
	Dntt	91.7119	7.04417e-05	0.624563
	Mid2	1.3273	0.000129249	0.624152
	Fzd4	1.82439	0.000162142	0.623993
	Slc16a9	1.95825	0.000299196	0.623537
	6530411M01Rik	1.95295	0.000334277	0.623449
	E430025E21Rik	1.09612	0.000568067	0.622995
	Gm16386	1.5362	0.00062989	0.622898
	Prom1	1.26057	0.000734561	0.622747
	Srrm2	1.27864	0.00086509	0.622576
	Tada2b	1.27198	0.000892778	0.622542
	Anxa1	1.80375	0.00100483	0.622409
	Bcl2a1d	Inf	0.00103207	0.622378
	Bmpr1b	1.36185	0.00106975	0.622336
	Rnase1	3.857	0.00126019	0.622134
	Trib3	3.2346	0.0013605	0.622034
	Hexb	1.14496	0.00143133	0.621965
	Gm12429	3.03918	0.00148865	0.62191
	Exoc2	1.17517	0.00149933	0.6219
	Gm17801	2.59358	0.00174186	0.621679
	Topors	1.1887	0.00181718	0.621613
	Tle4	1.1297	0.00196468	0.621487
	Cd27	6.10117	0.00215501	0.62133
	A230028O05Rik	11.6141	0.00224878	0.621254
	Bach2	1.246	0.00232347	0.621195
	F3	1.29003	0.00239871	0.621135
	Tdrd7	1.3071	0.00241301	0.621124
	Palm2	1.26751	0.00259023	0.620987
	Xrn2	1.12741	0.00264842	0.620942
	Tmem2	1.15018	0.00269505	0.620907
	Ppp1r3c	1.2002	0.00270881	0.620897
	Rubie	6.54011	0.0027648	0.620854
	Ctnna3	1.51709	0.00291308	0.620744
	Zkscan7	1.54408	0.00299412	0.620684
	Sox5	1.26661	0.00304777	0.620645
	Mir6989	24.7552	0.0030821	0.62062
	Gm24148	4.49847	0.003137	0.62058
	Pot1a	1.21578	0.00314473	0.620575
	Dusp9	1.43875	0.00333238	0.62044
	Abcb1a	1.31365	0.0033509	0.620427
	Mir6945	1.70204	0.00344579	0.62036
	Gpr116	1.29635	0.00355009	0.620286
	Bbs9	1.23995	0.00359799	0.620253
	Pou2f1	1.3267	0.00371903	0.620169
	1700071M16Rik	2.06348	0.00381352	0.620103
	Hsd17b4	1.07863	0.00383548	0.620088
	Lrat	11.6773	0.00395429	0.620007
	Slc12a3	3.45273	0.00399655	0.619978
	Calu	1.13481	0.00404048	0.619948
	Gm3696	2.00431	0.00412949	0.619888
	Rasa1	1.22596	0.00417612	0.619856
	Thnsl1	1.26278	0.00425875	0.6198
	Prkx	1.32097	0.00426036	0.619799
	Cbll1	1.11555	0.00431881	0.61976
	Col25a1	1.34093	0.00440896	0.6197
	Fbxl21	1.53191	0.00445218	0.619671
	Pklr	7.47906	0.00454473	0.619609
	Efr3a	1.16743	0.00457527	0.619589
	Vrk2	1.49697	0.00468404	0.619517
	Mboat2	1.18291	0.00496408	0.619334
	Kcnmb1	2.52384	0.00504451	0.619281
	Mirlet7i	2.21159	0.00511017	0.619239
	Paqr3	1.40301	0.00515389	0.619211
	Gm4890	2.49174	0.00520205	0.619179
	Sppl2a	1.15326	0.00521695	0.61917
	Glp1r	14.8142	0.00530232	0.619115
	Fbxo30	1.26024	0.00531904	0.619104
	Nhsl2	1.34553	0.00533096	0.619096
	Car13	1.95593	0.00534764	0.619086
	Mir7078	3.89371	0.0054034	0.61905
	Magt1	1.12359	0.00545418	0.619017
	Slc30a1	1.22966	0.00550988	0.618981
	Crispld1	1.4176	0.00559977	0.618924
	Gadl1	2.18929	0.00568471	0.61887
	Rnf150	1.3314	0.00572467	0.618844
	Gpr63	1.50109	0.00574097	0.618834
	Man2a1	1.26007	0.00586622	0.618755
	1700030J22Rik	1.24768	0.0059059	0.61873
	Mir378b	13.072	0.00590898	0.618728
	Fam63b	1.27305	0.00592898	0.618715
	Snora16a	2.04757	0.00600741	0.618665
	2500002B13Rik	2.75831	0.00607337	0.618624
	Polk	1.33702	0.0060989	0.618608
	Mir8109	5.03862	0.00634602	0.618453
	Hdx	2.01383	0.00652893	0.618339
	Pcdhga10	1.68975	0.00656072	0.618319
	Vwa7	2.65268	0.00663323	0.618274
	Grin1os	1.34601	0.00674165	0.618206
	Mia3	1.1872	0.00687024	0.618127
	Rnf128	1.24306	0.00692981	0.61809
	Zfp597	1.22199	0.00695691	0.618073
	Kit	1.18471	0.00728668	0.61787
	Zfp937	1.33029	0.00731424	0.617853
	Hykk	1.30414	0.00737392	0.617817
	Clec4a3	2.11788	0.00750922	0.617734
	Fem1b	1.18299	0.00751059	0.617733
	1700019G17Rik	1.20026	0.00766263	0.61764
	Nkrf	1.28418	0.00776365	0.617579
	Drd1	1.31893	0.0078009	0.617556
	1700025N23Rik	Inf	0.00782605	0.617541
	Zfp65	1.19789	0.00794535	0.617469
	Gm6592	33.1525	0.00806753	0.617394
	Mef2a	1.25342	0.00815864	0.617339
	Parp4	1.55297	0.00823927	0.617291
	Eif5a2	1.19901	0.00842015	0.617181
	Fuca2	1.14798	0.00885757	0.616918
	Trps1	1.29932	0.00892002	0.616881
	Cblb	1.16708	0.0092262	0.616698
	Mecp2	1.31979	0.00929078	0.616659
	Fam73a	1.2843	0.00929219	0.616658
	Mir3100	5.44552	0.00950589	0.616531
	Dpysl3	1.25674	0.00974296	0.61639
	AF357355	1.91199	0.0099179	0.616286
	Casp12	1.57514	0.00995474	0.616265
	Zfp169	1.51884	0.0100759	0.616193
	Gm3414	1.82915	0.010271	0.616077
	Gulp1	1.45059	0.0103639	0.616022
	Plcxd2	1.45804	0.0104793	0.615954
	Tnfaip8l3	1.51198	0.0106237	0.615869
	Elmsan1	1.23807	0.0106869	0.615832
	Angpt2	1.57724	0.0106886	0.615831
	Rbm27	1.13145	0.0107193	0.615813
	Ptgs2	1.71163	0.0107244	0.61581
	Sox11	1.21276	0.0108957	0.615709
	Htr1f	1.66196	0.0110769	0.615603
	Nrp1	1.2225	0.011181	0.615542
	Enpp4	1.15195	0.0112375	0.615508
	Utp14b	1.6579	0.0112679	0.615491
	Cyb5d1	1.5328	0.0112835	0.615481
	Cand1	1.16474	0.0113587	0.615437
	Scaf8	1.25085	0.0114018	0.615412
	Btbd8	1.7608	0.0114225	0.6154
	Mir677	1.43475	0.0114245	0.615399
	Gpalpp1	1.11998	0.0114991	0.615355
	Asb3	1.27284	0.0115337	0.615335
	Gm10754	3.87043	0.0120405	0.615039
	Maob	1.19688	0.0120622	0.615026
	Zcchc24	1.17049	0.0121383	0.614982
	Gm13152	2.19245	0.0121397	0.614981
	Rspo2	1.61215	0.0121557	0.614971
	4930425L21Rik	Inf	0.0121827	0.614956
	Abhd15	1.64659	0.0122017	0.614945
	Fn1	1.33814	0.0122275	0.61493
	Pitx1	Inf	0.0124086	0.614824
	Gria1	1.1257	0.0124419	0.614805
	Crb1	2.03053	0.0125509	0.614741
	Ddr2	1.17237	0.0125907	0.614718
	Cpne3	1.12956	0.0125982	0.614714
	Zfp110	1.28942	0.0126257	0.614698
	Dnttip2	1.23394	0.0127601	0.61462
	A830018L16Rik	1.12304	0.0127668	0.614616
	Lrrn3	1.21536	0.0127855	0.614605
	Snord45b	2.10705	0.0130029	0.614479
	Chrnb1	1.43116	0.0131258	0.614407
	Dip2c	1.23172	0.0132527	0.614334
	Zc3h12c	1.55071	0.0132969	0.614308
	Maml2	1.28148	0.0134586	0.614214
	Glul	1.06624	0.0135031	0.614189
	Fam184a	1.18508	0.0135544	0.614159
	Itga6	1.28199	0.0136076	0.614128
	Usp24	1.06612	0.0136502	0.614103
	Slc9b2	1.46051	0.0138208	0.614005
	Mlkl	2.90669	0.0138669	0.613978
	Znrf2	1.27849	0.0138908	0.613964
	Tmem260	1.19258	0.0139165	0.61395
	1700086L19Rik	1.33402	0.0139728	0.613917
	Cdkal1	1.20095	0.0141492	0.613815
	Mir6976	4.24567	0.0142039	0.613783
	Phf8	1.11916	0.0142758	0.613742
	A2m	2.45153	0.0142865	0.613736
	Itch	1.23317	0.0143053	0.613725
	Opn1mw	3.06529	0.0145575	0.613579
	Mettl4	1.45555	0.014623	0.613542
	Galnt1	1.19936	0.0146465	0.613528
	Akap11	1.21603	0.0147429	0.613473
	Nap1l3	1.22099	0.0148437	0.613415
	Ugt1a7c	2.87142	0.0150076	0.61332
	Gm16894	2.27211	0.0151729	0.613225
	Clic5	1.40671	0.0151865	0.613217
	Atp10a	1.33898	0.0152489	0.613181
	Trove2	1.2232	0.0153214	0.61314
	Zfp804a	1.32945	0.0153743	0.613109
	Sp1	1.34569	0.0154365	0.613073
	Plcz1	2.82869	0.0155114	0.61303
	Gabrg1	1.27575	0.015679	0.612934
	Sos2	1.1738	0.0157572	0.612889
	Runx1t1	1.16219	0.0157891	0.612871
	Frrs1	2.08805	0.0158207	0.612853
	Clec9a	1.74272	0.0158587	0.612831
	Pex5l	1.1927	0.0158929	0.612811
	Aim1	1.76705	0.0159778	0.612763
	Agbl4	1.34346	0.0161723	0.612651
	Dhx36	1.23186	0.0162019	0.612634
	Gm12250	2.84106	0.016286	0.612586
	Gpr139	7.18213	0.0163081	0.612573
	Snap91	1.11039	0.0164104	0.612514
	Lrrc58	1.24021	0.0164272	0.612505
	Gm14326	1.25967	0.0164677	0.612482
	Bbs7	1.21597	0.0165523	0.612433
	Fam126a	1.09773	0.0166267	0.612391
	Olfr539	3.53892	0.0166552	0.612374
	Actr2	1.17292	0.0167596	0.612314
	Trim23	1.15781	0.0168133	0.612284
	BC035044	1.51492	0.0168416	0.612267
	Mina	1.388	0.0170468	0.61215
	Rab11fip1	1.59432	0.0170811	0.61213
	Ankrd12	1.24676	0.0170934	0.612123
	Zfp72	1.34775	0.0172147	0.612054
	Glud1	1.11873	0.0172644	0.612025
	Mir7056	4.54004	0.0172872	0.612012
	Cysltr1	2.78874	0.0173609	0.61197
	Il17rd	1.25909	0.0174211	0.611936
	Cntnap4	1.29232	0.0174379	0.611926
	H2-T24	1.92072	0.0174432	0.611923
	Tacr2	2.54741	0.0176019	0.611832
	Fmo5	1.28939	0.0177437	0.611751
	Ebf1	1.55659	0.0180043	0.611603
	Ccny	1.12684	0.0180675	0.611566
	Ibtk	1.19538	0.0181383	0.611526
	Xrn1	1.46182	0.0181442	0.611523
	4930528G23Rik	25.2454	0.0182242	0.611477
	Tmem239	1.92486	0.0183952	0.611379
	Slc11a1	1.22121	0.0189074	0.611087
	Galnt15	1.73172	0.0189689	0.611052
	Igf2bp3	1.24218	0.0189846	0.611043
	Ets2	1.06528	0.019144	0.610952
	Folh1	1.30299	0.0192619	0.610885
	Pcgf5	1.21625	0.0192936	0.610867
	Gspt2	1.18774	0.019367	0.610825
	1700110C19Rik	2.14968	0.0193844	0.610815
	Rbm12	1.22583	0.0194209	0.610794
	Mir7054	40.3702	0.0195047	0.610747
	Eps8l2	1.33947	0.0196375	0.610671
	Gng12	1.11912	0.0196624	0.610657
	Tmem47	1.17364	0.019699	0.610636
	Stam2	1.13539	0.0196991	0.610636
	Impad1	1.39239	0.0199832	0.610474
	Cyp2j9	1.4501	0.0199963	0.610467
	Gkn1	5.76946	0.0200307	0.610447
	2900052N01Rik	1.21643	0.0200613	0.61043
	Gm19710	1.49852	0.0201625	0.610372
	Zc3h6	1.28618	0.0201666	0.61037
	Igsf10	1.58522	0.020185	0.610359
	Fbxl20	1.1364	0.020283	0.610303
	Epha3	1.59497	0.020372	0.610253
	Atp13a3	1.18595	0.020382	0.610247
	Rxfp1	1.34154	0.0204377	0.610215
	Kl	1.81707	0.0205284	0.610164
	Ptgr2	1.14979	0.0205379	0.610158
	Pm20d2	1.32825	0.0205707	0.61014
	Crkl	1.15284	0.020595	0.610126
	Kbtbd12	2.57525	0.0206618	0.610088
	Lrp6	1.16998	0.0208024	0.610008
	Nudt12	1.46735	0.020846	0.609983
	Gli3	1.37665	0.0209404	0.609929
	Rab15	1.08116	0.0210025	0.609894
	Dcun1d3	1.24886	0.0211006	0.609838
	Abhd13	1.08935	0.021141	0.609815
	Ulk2	1.10233	0.0211473	0.609812
	2610305D13Rik	1.90314	0.0211758	0.609796
	Mansc1	1.25719	0.0213469	0.609698
	Rfesd	1.14257	0.0215044	0.609609
	Mir709	4.82664	0.0215212	0.609599
	Ppib	1.13449	0.0215402	0.609588
	Rprd2	1.19513	0.0216557	0.609523
	Abca5	1.1839	0.0216602	0.60952
	Ehf	6.09741	0.0216923	0.609502
	Pdzk1	1.23542	0.0217393	0.609475
	Slc8a1	1.31786	0.0217523	0.609468
	Clmn	1.29013	0.0218728	0.609399
	Mapk1ip1l	1.09856	0.0220582	0.609294
	Pcdh9	1.27015	0.0220933	0.609274
	Thsd4	1.38326	0.0221124	0.609263
	A830082N09Rik	1.17887	0.0221361	0.60925
	Pcdhb13	1.10581	0.0221402	0.609248
	Cxcl12	1.2805	0.022211	0.609207
	Rhbdf2	1.80162	0.0223014	0.609156
	Fam107a	1.15469	0.0223691	0.609117
	Arl5b	1.66333	0.0223709	0.609116
	Nfe2l2	1.31145	0.0225323	0.609025
	Zwilch	1.27256	0.0225388	0.609021
	Gm16432	2.59417	0.0225411	0.60902
	Socs4	1.54108	0.0225866	0.608994
	Ikbkg	1.10314	0.0227783	0.608885
	Map2k6	1.35165	0.0228534	0.608842
	Col4a1	1.12369	0.0229439	0.608791
	Pgap1	1.27347	0.0229644	0.608779
	A230072E10Rik	2.04592	0.0231161	0.608693
	Gprin3	2.10201	0.0232036	0.608644
	Pcdhb16	1.42377	0.0232228	0.608633
	Msi2	1.16991	0.0232353	0.608626
	Acot10	3.20425	0.0232432	0.608621
	Erlin1	1.04321	0.0233444	0.608564
	Tagap	1.6585	0.0233601	0.608555
	Gja1	1.13472	0.0233728	0.608548
	Ppm1d	1.09757	0.0234102	0.608526
	Adra1a	1.58371	0.0234534	0.608502
	Popdc3	2.68343	0.0235126	0.608468
	Stat5a	1.33499	0.0236414	0.608395
	Col10a1	3.78595	0.0237677	0.608323
	Tmem74	1.61734	0.0238905	0.608254
	Apol11b	6.55573	0.0239113	0.608242
	Ak3	1.08884	0.0239395	0.608226
	1700019D03Rik	1.51237	0.0240091	0.608186
	Fam169a	1.15075	0.024054	0.608161
	Ano1	1.3037	0.0241849	0.608087
	Sec23ip	1.1201	0.0242261	0.608063
	Bmpr1a	1.26442	0.0242523	0.608048
	Ppp2r2a	1.09444	0.0242723	0.608037
	Cep290	1.29575	0.0243191	0.608011
	Sparcl1	1.19689	0.0245186	0.607897
	Ccser1	1.27233	0.0245921	0.607856
	Myo1e	1.12075	0.0246814	0.607805
	4932438A13Rik	1.21078	0.0247756	0.607752
	Asns	1.08856	0.0249562	0.607649
	Pik3ca	1.14023	0.0250182	0.607614
	Plek	1.26758	0.0250646	0.607588
	Fubp1	1.23699	0.0251143	0.607559
	Wnt1	1.74149	0.0251361	0.607547
	E230029C05Rik	1.38894	0.0251395	0.607545
	Zdhhc5	1.12747	0.0252165	0.607502
	Hydin	2.66408	0.0252182	0.607501
	Far1os	1.9882	0.025539	0.607319
	Rrm2	1.37076	0.0256811	0.607238
	Nr4a3	1.9184	0.0257112	0.607221
	Ccna1	1.28049	0.0257251	0.607213
	Cldn1	1.90473	0.0257886	0.607177
	Cp	1.34373	0.0258725	0.607129
	Arid2	1.14885	0.0259099	0.607108
	Pard6b	1.26229	0.0259524	0.607084
	Nsun6	1.16545	0.0260276	0.607042
	Angpt1	1.76305	0.0261005	0.607
	Ints12	1.29902	0.0262431	0.606919
	LOC330133	1.26279	0.0264357	0.60681
	Tspan1	2.48846	0.0264649	0.606794
	Abca9	1.23326	0.0266069	0.606713
	Adamts2	1.39112	0.0268809	0.606558
	Dgkg	1.24707	0.0268824	0.606557
	Gm16907	1.37546	0.0269011	0.606546
	Me2	1.14463	0.0269758	0.606504
	Serping1	1.25336	0.0271143	0.606425
	Mir7226	11.6397	0.0271517	0.606404
	Sos1	1.13914	0.0272743	0.606335
	Ctnnd1	1.14981	0.0273214	0.606308
	Ppat	1.10635	0.0273304	0.606303
	4930429F24Rik	1.44103	0.0273334	0.606301
	St3gal6	1.16171	0.027337	0.606299
	Gpr35	2.69511	0.0273469	0.606293
	Fut11	1.17425	0.0275137	0.606199
	Hecw2	1.25181	0.0275313	0.606189
	BC016548	6.31456	0.0275732	0.606165
	Aff1	1.34474	0.0276324	0.606132
	Cracr2a	1.6579	0.0276713	0.606109
	E130102H24Rik	1.31772	0.027731	0.606076
	Polr1a	1.0743	0.0277948	0.606039
	Mcph1	1.20905	0.0278377	0.606015
	Synj1	1.15242	0.0279611	0.605945
	Mir6962	Inf	0.0280099	0.605917
	Esyt2	1.22399	0.0282138	0.605802
	Mdc1	1.20104	0.0283877	0.605703
	Celf2	1.18094	0.0284326	0.605678
	D15Ertd621e	1.11512	0.0284435	0.605672
	Zfp516	1.18723	0.0284504	0.605668
	Cd48	2.23055	0.0284561	0.605664
	Xpnpep3	1.47284	0.0284806	0.605651
	2410127L17Rik	1.69317	0.0285428	0.605615
	Sv2b	1.14052	0.0287474	0.605499
	Kdm4c	1.14229	0.0288165	0.60546
	Trpc1	1.2712	0.0288961	0.605415
	Reln	1.30428	0.0289655	0.605376
	Zfp704	1.24115	0.0289741	0.605371
	Cald1	1.20009	0.0290618	0.605321
	2310002D06Rik	1.56791	0.0290696	0.605317
	Nop58	1.22064	0.0291218	0.605287
	Eif1ax	1.26126	0.0291494	0.605271
	Mapk1	1.12413	0.0292305	0.605225
	Adamts12	2.42771	0.0293152	0.605177
	Sertad2	1.20379	0.0293266	0.605171
	Cast	1.26837	0.029339	0.605164
	Klhl24	1.11082	0.0295427	0.605048
	Plekhd1	1.25353	0.0296312	0.604998
	Hint3	1.43149	0.0296395	0.604993
	Ddx3x	1.19546	0.0297282	0.604943
	Scfd1	1.19531	0.0297787	0.604914
	Hspb9	2.14563	0.0297937	0.604906
	Plk4	1.34647	0.0298054	0.604899
	Cdh10	1.16754	0.0298129	0.604895
	Agl	1.19221	0.0298524	0.604873
	Rwdd3	1.54196	0.0298796	0.604857
	Gna13	1.18177	0.029957	0.604813
	Zdhhc15	1.27883	0.0300388	0.604767
	Bmper	1.11048	0.0300513	0.60476
	Atp8a2	1.32251	0.0300786	0.604744
	Fam187a	5.98991	0.0301308	0.604715
	Matn2	1.40137	0.0301536	0.604702
	Ciita	1.41311	0.0302072	0.604671
	4933424G05Rik	2.05432	0.0302725	0.604634
	Pira6	Inf	0.0303671	0.604581
	Gm18409	Inf	0.0303816	0.604572
	Slfn9	2.27954	0.0304217	0.60455
	Zfp712	1.30248	0.030429	0.604546
	Hs3st3b1	2.03054	0.0305644	0.604469
	Ppp4r4	1.10547	0.0306355	0.604428
	Rab27a	1.18265	0.0306963	0.604394
	Myo1b	1.07314	0.03078	0.604346
	Slc35a5	1.15203	0.0308859	0.604286
	Cyp2b19	4.79871	0.0309684	0.60424
	Rad21	1.10152	0.0312104	0.604102
	Dsg2	1.42165	0.0312268	0.604093
	Map3k15	1.6663	0.0312998	0.604052
	Mc1r	2.89862	0.0314112	0.603988
	Lrrc4c	1.19631	0.0315079	0.603933
	Tor1aip1	1.08228	0.0316649	0.603844
	Mirlet7f-1	2.86855	0.0317029	0.603823
	Ubqln2	1.04317	0.0317831	0.603777
	Pdzrn4	1.18066	0.0318758	0.603725
	Fem1c	1.37261	0.0319798	0.603666
	Drd2	1.61735	0.0320392	0.603632
	Fam46c	1.98608	0.0321306	0.60358
	Kcnj16	1.14728	0.0321318	0.603579
	Capn13	Inf	0.0321462	0.603571
	Bcl6b	1.25683	0.0321479	0.60357
	Npff	1.49999	0.0323651	0.603447
	Tlr2	1.2636	0.0323691	0.603445
	Spata20	2.97241	0.0323884	0.603434
	Zfp458	1.59576	0.0324558	0.603396
	Mir1956	25.5703	0.032578	0.603326
	Pten	1.20014	0.0326307	0.603296
	Sncg	1.48929	0.0326381	0.603292
	Mctp1	1.12081	0.0327042	0.603254
	Gbp4	1.89418	0.0327651	0.60322
	Pappa2	1.52091	0.0327739	0.603215
	Acsl3	1.16382	0.0328914	0.603148
	Pcsk2os2	1.64796	0.0329378	0.603122
	Phactr2	1.23186	0.0330273	0.603071
	Cd55	1.58395	0.033114	0.603022
	Atp13a5	1.11426	0.0331211	0.603018
	Zfp281	1.20194	0.0331986	0.602974
	Zfp800	1.27358	0.0332887	0.602923
	5730408K05Rik	1.76762	0.0333589	0.602883
	Zfp292	1.23155	0.0333754	0.602873
	Lmo7	1.10887	0.033399	0.60286
	Necab1	1.20674	0.0334818	0.602813
	4930444F02Rik	3.52166	0.0335076	0.602798
	Olfr523	Inf	0.0335807	0.602757
	Dzank1	1.15592	0.0337234	0.602676
	Pcdhb12	1.17041	0.0337352	0.602669
	Rhoj	1.35913	0.0338552	0.602601
	Cyp1b1	1.89475	0.0339481	0.602548
	Braf	1.17802	0.0340041	0.602516
	Fam35a	1.29373	0.0341137	0.602454
	3110056K07Rik	1.18416	0.0341145	0.602454
	Chd1	1.25201	0.0342475	0.602378
	Bicd1	1.17825	0.0342543	0.602374
	Mir6954	2.68906	0.0343068	0.602344
	6330549D23Rik	1.45021	0.0343445	0.602323
	Flrt3	1.21825	0.0343658	0.602311
	Prg4	1.548	0.0343756	0.602305
	Dsc3	6.09147	0.0344227	0.602278
	Tnpo1	1.42038	0.0344268	0.602276
	Rab3c	1.29461	0.034457	0.602259
	Ptchd4	1.43155	0.0344595	0.602258
	Ubxn7	1.17	0.0344795	0.602246
	Ppp2r3a	1.17193	0.034555	0.602203
	Zc3h12b	1.69241	0.0346666	0.60214
	Cpsf4l	1.4302	0.0347082	0.602116
	Cdc73	1.36956	0.0347522	0.602091
	Foxo1	1.19304	0.034856	0.602032
	Arpc5	1.13711	0.0349436	0.601982
	Gpr165	1.46384	0.0349917	0.601955
	Htr5a	1.19533	0.0351102	0.601888
	Cltc	1.21621	0.0351665	0.601856
	2610035F20Rik	1.90589	0.0352423	0.601813
	Fmn1	1.22555	0.0352508	0.601808
	Dnajc3	1.15111	0.0353829	0.601733
	Rfc1	1.16019	0.0354301	0.601706
	Kcnk10	1.27957	0.0354796	0.601678
	Copb2	1.12996	0.0355304	0.601649
	Gif	4.67349	0.0356342	0.60159
	Gpc3	1.67423	0.0356375	0.601588
	B630005N14Rik	1.18727	0.0358492	0.601468
	Ssh2	1.19097	0.0361242	0.601311
	H2-Q1	1.67496	0.0361705	0.601285
	Crim1	1.28489	0.0361806	0.601279
	Kbtbd8	1.09573	0.0361978	0.601269
	Fam159b	1.9243	0.0362097	0.601263
	Dnajc13	1.15068	0.0364928	0.601102
	Gcc2	1.16572	0.0365393	0.601075
	Bcl2l11	1.36263	0.0365853	0.601049
	Alg11	1.1263	0.0367565	0.600952
	Gm5577	1.23905	0.0369329	0.600851
	Crebrf	1.23158	0.0371975	0.600701
	Dnajb14	1.68343	0.037247	0.600672
	Daam1	1.10334	0.0372589	0.600666
	D030028A08Rik	1.21937	0.0373054	0.600639
	B3galt1	1.17711	0.037501	0.600528
	A530054K11Rik	1.22671	0.0375011	0.600528
	Dicer1	1.07475	0.0375894	0.600477
	1700049G17Rik	1.22345	0.0376507	0.600443
	Nupl1	1.2896	0.0376976	0.600416
	Nos1	1.83248	0.0378657	0.60032
	Cflar	1.24957	0.0378978	0.600302
	Slc18a2	1.19643	0.0379163	0.600291
	Snx14	1.18557	0.0380238	0.60023
	4833417C18Rik	2.57241	0.0380334	0.600225
	2410021H03Rik	2.42605	0.0380704	0.600204
	Lnpep	1.92044	0.0381512	0.600158
	Ddx21	1.08945	0.0381912	0.600135
	Enah	1.10666	0.0382202	0.600118
	Jmy	1.16633	0.0384443	0.599991
	Pja2	1.15297	0.0384664	0.599978
	Golim4	1.14205	0.0385076	0.599955
	Mfhas1	1.13798	0.0386277	0.599886
	Cntn1	1.17102	0.0386569	0.59987
	Treml2	1.75865	0.0386851	0.599853
	Ubxn2a	1.15554	0.0387012	0.599844
	Ikzf2	1.29356	0.038788	0.599795
	Gins1	1.6551	0.0388242	0.599774
	Cpa6	3.98399	0.0388383	0.599766
	Mios	1.12564	0.0388948	0.599734
	Cntnap2	1.3168	0.0389268	0.599716
	Akap12	1.25322	0.0389924	0.599678
	Timp3	1.08843	0.0390438	0.599649
	Pdzd8	1.18023	0.0390708	0.599634
	Plxnc1	1.2388	0.0390898	0.599623
	Zhx3	1.48809	0.0392544	0.599529
	D030047H15Rik	1.42859	0.0394056	0.599443
	Pcdhb1	Inf	0.0395534	0.599359
	Spon2	5.42889	0.0396032	0.59933
	Gmfg	1.7301	0.0396371	0.599311
	5031434C07Rik	15.2036	0.039641	0.599309
	Abcc9	1.24348	0.0397449	0.599249
	Ankrd44	1.12123	0.0397455	0.599249
	Rbm15	1.45178	0.0397644	0.599238
	Usp8	1.08944	0.0399091	0.599156
	Cse1l	1.20882	0.0399173	0.599151
	Fosl1	10.7313	0.0399612	0.599126
	Gm16070	3.2023	0.0400128	0.599097
	Mybpc1	1.4012	0.0401822	0.599
	Slc1a3	1.14563	0.0402415	0.598966
	Oxr1	1.22137	0.0402713	0.598949
	Magee1	1.08	0.0406328	0.598743
	Dnm3	1.21851	0.0407256	0.59869
	Hyal1	1.44984	0.0407659	0.598667
	Efcab2	1.1064	0.0407947	0.598651
	Tbc1d22bos	2.44783	0.0408386	0.598626
	Plin4	1.97102	0.0408942	0.598594
	Lmbrd2	1.71339	0.040981	0.598544
	Hmbox1	1.89358	0.041029	0.598517
	Sugt1	1.10912	0.0410324	0.598515
	Nckap1	1.18613	0.0411817	0.59843
	Mtdh	1.17133	0.0413344	0.598342
	Xk	1.09836	0.0413679	0.598323
	Triqk	1.25688	0.0413932	0.598309
	Ccdc71l	1.23864	0.0414072	0.598301
	F730035M05Rik	11.8517	0.0414361	0.598284
	Dcx	1.2565	0.0415987	0.598192
	Heyl	1.27186	0.0416036	0.598189
	Pank3	1.29058	0.0416663	0.598153
	Sv2c	1.74928	0.0417042	0.598131
	Rftn2	1.16125	0.0418011	0.598076
	Sfpq	1.11191	0.0418283	0.59806
	Gdap2	1.11667	0.0419021	0.598018
	Apol7c	Inf	0.0419621	0.597984
	Igf1r	1.14613	0.0420353	0.597942
	Zbtb16	1.44064	0.0420477	0.597935
	Xkr4	1.68465	0.0420849	0.597914
	Pecam1	1.23084	0.0421232	0.597892
	Abca6	1.44159	0.042198	0.597849
	Plat	1.15965	0.0425084	0.597672
	Ms4a2	18.4203	0.0425445	0.597651
	Erap1	1.2804	0.0426013	0.597619
	Fkbp15	1.13334	0.0426318	0.597601
	1700109K24Rik	1.65263	0.0426424	0.597595
	Ksr2	1.72653	0.0428209	0.597493
	Robo1	1.32465	0.0431114	0.597327
	Nup153	1.18991	0.043172	0.597293
	Snord38a	Inf	0.0433525	0.597189
	Pcsk5	1.14765	0.0434919	0.59711
	A630020A06	1.47859	0.0434994	0.597105
	Frmpd3	1.91298	0.043603	0.597046
	Mapre1	1.07774	0.0438276	0.596918
	Ugt1a6a	2.44247	0.0438376	0.596912
	Ptpn20	2.64694	0.043853	0.596903
	Atp6v1a	1.12376	0.0438819	0.596886
	Chrna10	2.21352	0.0438897	0.596882
	Kdm6a	1.2511	0.0438981	0.596877
	Heph	1.22836	0.0439845	0.596828
	Wdfy1	1.2094	0.0440223	0.596806
	Ankfy1	1.06784	0.0441233	0.596748
	Pkn2	1.16853	0.0442802	0.596659
	Tcp11l1	1.61589	0.0444848	0.596541
	Gm6583	5.45302	0.044485	0.596541
	Gpd2	1.19581	0.0445481	0.596505
	Rcsd1	1.24971	0.0445621	0.596497
	Kcnab1	1.11379	0.0445927	0.59648
	Lamp2	1.1531	0.0447327	0.596399
	Pias1	1.25189	0.0447422	0.596394
	Zfp473	1.7104	0.0447521	0.596388
	Hspb7	2.44643	0.0448171	0.596351
	Dlx6os1	1.26421	0.0448193	0.59635
	Slc4a4	1.22238	0.0448472	0.596334
	Mir7674	1.50258	0.0449064	0.5963
	Opa1	1.09897	0.0449086	0.596299
	Pcnxl4	1.13453	0.0449251	0.596289
	Slc1a1	1.05313	0.0449354	0.596283
	Rora	1.24147	0.0449412	0.59628
	Mmp16	1.27447	0.0450206	0.596235
	Syt10	1.61427	0.0450321	0.596228
	Mir700	118.748	0.0450323	0.596228
	H2-Q4	1.61171	0.0451103	0.596183
	Pcdhb3	1.19926	0.0451181	0.596179
	Prrx1	1.29408	0.0451247	0.596175
	F420014N23Rik	1.36134	0.0451941	0.596135
	Zfp644	1.16722	0.0452153	0.596123
	Dnajc10	1.1236	0.0453221	0.596062
	Prex2	1.268	0.0453488	0.596047
	Brwd3	1.5145	0.0453659	0.596037
	Susd2	1.27179	0.0453787	0.596029
	Slc4a11	1.67029	0.0453905	0.596023
	Ptprk	1.14515	0.0454151	0.596009
	Rb1	1.30276	0.0455432	0.595935
	Zfp748	1.22027	0.0455695	0.59592
	Cdh18	1.11505	0.045629	0.595886
	Fstl5	1.22263	0.0458883	0.595737
	Reps2	1.21078	0.0461338	0.595597
	Slc25a30	1.28521	0.0462482	0.595531
	Arhgap29	1.16711	0.046324	0.595488
	Tmem245	1.62999	0.0463341	0.595482
	Zfp804b	1.76144	0.0463457	0.595475
	Mcmbp	1.08781	0.046398	0.595445
	Ikzf5	1.14723	0.0465446	0.595361
	Paqr8	1.19989	0.0466026	0.595328
	Dcun1d4	1.10263	0.0466585	0.595296
	Mrrf	1.10981	0.0467218	0.595259
	Pbx1	1.13107	0.0469706	0.595117
	Zfp709	1.25329	0.046971	0.595116
	Hao2	2.28262	0.0470206	0.595088
	Heca	1.16987	0.0472434	0.59496
	Iqgap1	1.13179	0.0472647	0.594948
	Ddx6	1.16541	0.0473167	0.594918
	Vgll3	1.82384	0.0474581	0.594837
	2700038G22Rik	2.21134	0.0474692	0.594831
	Gm4944	1.29296	0.0475471	0.594786
	Strn	1.47553	0.0476165	0.594746
	Stox2	1.21662	0.0477808	0.594652
	Utrn	1.1724	0.0479295	0.594566
	Trp53inp1	1.22308	0.0479599	0.594549
	Gm5441	7.47601	0.0479809	0.594537
	Cfh	1.26592	0.0481575	0.594435
	B3gnt5	1.56204	0.0484586	0.594262
	Naif1	1.45781	0.0485921	0.594185
	Nhlrc2	1.35294	0.0485979	0.594182
	Xylt1	1.60721	0.0488132	0.594058
	Tspyl5	1.10153	0.0488322	0.594048
	Arhgef26	1.16464	0.048838	0.594044
	Spry4	1.18467	0.0489254	0.593994
	Yod1	1.3291	0.0489749	0.593965
	Pmp22	1.17051	0.0491258	0.593879
	Mfap1b	1.18961	0.0491971	0.593838
	Vcam1	1.23038	0.049322	0.593766
	Dcaf12l1	1.12515	0.0494276	0.593705
	Cxcr4	1.32431	0.0494907	0.593669
	Cnksr2	1.38301	0.0496804	0.59356
	Ube4a	1.15423	0.0497776	0.593504
	Tfcp2l1	1.4443	0.0498139	0.593483
	Xpot	1.0594	0.0498446	0.593465
	Zfp369	1.74541	0.0498817	0.593444
	Lrrn1	1.17267	0.0499154	0.593424
	Hhat	1.39359	0.0499669	0.593395

## Sheet: KEGG upregulated
KEGG pathway analysis of genes upregulated in the visual cortex of P28 miR-132/212 KO.						In yellow the categories overlapping with the categories down regulated with age
Id	Items	Items_Details	Support	List size	Reference Support	Reference size	Hyp	Hyp_c	Genes
16	Kegg:05200	Pathways in cancer	25	600	321	37681	9.72095e-11	1.74005e-08	Fzd4,Mapk1,Foxo1,Col4a1,Igf1r,Sos2,Wnt1,Pik3ca,Ctnna3,Zbtb16,Pias1,Kit,Braf,Sos1,Itga6,Fn1,Ikbkg,Pten,Ptgs2,Crkl,Runx1t1,Gli3,Cblb,Stat5a,Rb1
56	Kegg:05221	Acute myeloid leukemia	11	600	57	37681	1.44892e-09	1.29678e-07	Mapk1,Sos2,Pik3ca,Zbtb16,Kit,Braf,Sos1,Ikbkg,Runx1t1,Stat5a,Ccna1
124	Kegg:05220	Chronic myeloid leukemia	10	600	73	37681	2.45618e-07	1.46552e-05	Mapk1,Sos2,Pik3ca,Braf,Sos1,Ikbkg,Crkl,Cblb,Stat5a,Rb1
2	Kegg:04910	Insulin signaling pathway	12	600	135	37681	1.86248e-06	4.76263e-05	Mapk1,Foxo1,Sos2,Pik3ca,Ppp1r3c,Braf,Sos1,Prkx,Pklr,Crkl,Cblb,Socs4
46	Kegg:04810	Regulation of actin cytoskeleton	15	600	212	37681	1.83411e-06	5.47176e-05	Nckap1,Gng12,Mapk1,Arpc5,Sos2,Pik3ca,Iqgap1,Enah,Braf,Sos1,Itga6,Fn1,Gna13,Crkl,Ssh2
49	Kegg:05215	Prostate cancer	10	600	89	37681	1.60079e-06	5.73082e-05	Mapk1,Foxo1,Igf1r,Sos2,Pik3ca,Braf,Sos1,Ikbkg,Pten,Rb1
106	Kegg:05100	Bacterial invasion of epithelial cells	9	600	69	37681	1.50219e-06	6.72229e-05	Arpc5,Pik3ca,Ctnna3,Cltc,Fn1,Dnm3,Crkl,Cblb,Arhgef26
48	Kegg:05214	Glioma	8	600	62	37681	6.26304e-06	0.000140136	Mapk1,Igf1r,Sos2,Pik3ca,Braf,Sos1,Pten,Rb1
153	Kegg:05222	Small cell lung cancer	9	600	85	37681	8.71058e-06	0.000173244	Col4a1,Pik3ca,Pias1,Itga6,Fn1,Ikbkg,Pten,Ptgs2,Rb1
83	Kegg:05213	Endometrial cancer	7	600	52	37681	1.80218e-05	0.00032259	Mapk1,Sos2,Pik3ca,Ctnna3,Braf,Sos1,Pten
94	Kegg:04012	ErbB signaling pathway	8	600	87	37681	7.64482e-05	0.00124402	Mapk1,Sos2,Pik3ca,Braf,Sos1,Crkl,Cblb,Stat5a
44	Kegg:04510	Focal adhesion	12	600	199	37681	9.23595e-05	0.0013777	Mapk1,Col4a1,Igf1r,Sos2,Pik3ca,Reln,Braf,Sos1,Itga6,Fn1,Pten,Crkl
21	Kegg:04062	Chemokine signaling pathway	11	600	177	37681	0.000137637	0.00189515	Cxcr4,Gng12,Mapk1,Sos2,Pik3ca,Braf,Sos1,Cxcl12,Prkx,Ikbkg,Crkl
42	Kegg:04080	Neuroactive ligand-receptor interaction	14	600	276	37681	0.00015739	0.00201234	Gpr35,Gabrg1,Htr1f,Tacr2,Chrnb1,Mc1r,Glp1r,Adra1a,Htr5a,Chrna10,Drd2,Rxfp1,Cysltr1,Gria1
14	Kegg:04144	Endocytosis	12	600	213	37681	0.000174898	0.00208712	Cxcr4,Stam2,Igf1r,Rab11fip1,H2-T24,Pard6b,Cltc,Kit,Itch,Usp8,Dnm3,Cblb
155	Kegg:05223	Non-small cell lung cancer	6	600	54	37681	0.000214652	0.00240142	Mapk1,Sos2,Pik3ca,Braf,Sos1,Rb1
95	Kegg:04360	Axon guidance	9	600	130	37681	0.00024778	0.00260898	Cxcr4,Mapk1,Nrp1,Lrrc4c,Cxcl12,Epha3,Robo1,Plxnc1,Rasa1
6	Kegg:05160	Hepatitis C	9	600	136	37681	0.000346397	0.00344472	Mapk1,Ppp2r2a,Sos2,Pik3ca,Pias1,Cldn1,Braf,Sos1,Ikbkg
135	Kegg:04320	Dorso-ventral axis formation	4	600	22	37681	0.000370622	0.00349165	Mapk1,Sos2,Ets2,Sos1
5	Kegg:04670	Leukocyte transendothelial migration	8	600	117	37681	0.000589091	0.00527237	Cxcr4,Pik3ca,Vcam1,Ctnna3,Cldn1,Cxcl12,Pecam1,Ctnnd1
52	Kegg:02010	ABC transporters	5	600	45	37681	0.000726994	0.00619676	Abca5,Abca6,Abca9,Abcb1a,Abcc9
15	Kegg:04722	Neurotrophin signaling pathway	8	600	126	37681	0.000958394	0.0063538	Zfp369,Mapk1,Sos2,Pik3ca,Zfp110,Braf,Sos1,Crkl
10	Kegg:04724	Glutamatergic synapse	8	600	123	37681	0.000819049	0.00637433	Gng12,Mapk1,Slc1a1,Slc1a3,Trpc1,Prkx,Glul,Gria1
81	Kegg:04520	Adherens junction	6	600	72	37681	0.00102048	0.00652377	Mapk1,Lmo7,Igf1r,Iqgap1,Ctnna3,Ctnnd1
47	Kegg:05211	Renal cell carcinoma	6	600	71	37681	0.00094801	0.00652669	Mapk1,Sos2,Pik3ca,Braf,Sos1,Crkl
50	Kegg:05218	Melanoma	6	600	71	37681	0.00094801	0.00652669	Mapk1,Igf1r,Pik3ca,Braf,Pten,Rb1
154	Kegg:04730	Long-term depression	6	600	70	37681	0.000879565	0.00656009	Mapk1,Igf1r,Nos1,Braf,Gna13,Gria1
24	Kegg:04630	Jak-STAT signaling pathway	9	600	153	37681	0.000813449	0.00661852	Stam2,Sos2,Pik3ca,Spry4,Pias1,Sos1,Cblb,Stat5a,Socs4
37	Kegg:04610	Complement and coagulation cascades	6	600	76	37681	0.00135372	0.00835574	Cd55,A2m,Plat,F3,Cfh,Serping1
102	Kegg:04664	Fc epsilon RI signaling pathway	6	600	78	37681	0.00154864	0.00924019	Mapk1,Map2k6,Sos2,Pik3ca,Sos1,Ms4a2
71	Kegg:04020	Calcium signaling pathway	9	600	174	37681	0.00199131	0.0111389	Tacr2,Nos1,Slc8a1,Adra1a,Htr5a,Plcz1,Cysltr1,Trpc1,Prkx
169	Kegg:04961	Endocrine and other factor-regulated calcium reabsorption	5	600	56	37681	0.00196968	0.0113733	Slc8a1,Cltc,Prkx,Dnm3,Kl
45	Kegg:04540	Gap junction	6	600	86	37681	0.0025485	0.0126717	Mapk1,Sos2,Drd2,Sos1,Prkx,Gja1
63	Kegg:04914	Progesterone-mediated oocyte maturation	6	600	86	37681	0.0025485	0.0126717	Mapk1,Igf1r,Pik3ca,Braf,Prkx,Ccna1
114	Kegg:04512	ECM-receptor interaction	6	600	86	37681	0.0025485	0.0126717	Col4a1,Sv2b,Reln,Itga6,Fn1,Sv2c
73	Kegg:04270	Vascular smooth muscle contraction	7	600	115	37681	0.00250032	0.0135623	Mapk1,Cald1,Kcnmb1,Adra1a,Braf,Gna13,Prkx
13	Kegg:04010	MAPK signaling pathway	11	600	263	37681	0.00353711	0.017112	Gng12,Mapk1,Map2k6,Sos2,Dusp9,Braf,Sos1,Prkx,Ikbkg,Crkl,Rasa1
26	Kegg:05145	Toxoplasmosis	7	600	125	37681	0.00397574	0.0187278	Ciita,Mapk1,Map2k6,Pik3ca,Tlr2,Itga6,Ikbkg
76	Kegg:04916	Melanogenesis	6	600	97	37681	0.0046294	0.0212478	Fzd4,Mapk1,Wnt1,Mc1r,Kit,Prkx
9	Kegg:00910	Nitrogen metabolism	3	600	22	37681	0.00493776	0.0220965	Asns,Car13,Glul
29	Kegg:05212	Pancreatic cancer	5	600	70	37681	0.00520613	0.0227292	Mapk1,Pik3ca,Braf,Ikbkg,Rb1
39	Kegg:05142	Chagas disease (American trypanosomiasis)	6	600	100	37681	0.00536725	0.0228747	Mapk1,Cflar,Ppp2r2a,Pik3ca,Tlr2,Ikbkg
158	Kegg:04978	Mineral absorption	4	600	45	37681	0.00565797	0.0235529	Slc30a1,Slc8a1,Heph,Slc11a1
128	Kegg:00500	Starch and sucrose metabolism	4	600	46	37681	0.00612015	0.0248979	Agl,Ugt1a6a,Ugt1a7c,Kl
111	Kegg:04977	Vitamin digestion and absorption	3	600	24	37681	0.00633868	0.0252139	Gif,Folh1,Lrat
66	Kegg:05412	Arrhythmogenic right ventricular cardiomyopathy (ARVC)	5	600	74	37681	0.00658079	0.0256079	Ctnna3,Slc8a1,Dsg2,Itga6,Gja1
72	Kegg:04070	Phosphatidylinositol signaling system	5	600	75	37681	0.00696059	0.0259572	Dgkg,Pik3ca,Plcz1,Pten,Synj1
101	Kegg:04662	B cell receptor signaling pathway	5	600	75	37681	0.00696059	0.0259572	Mapk1,Sos2,Pik3ca,Sos1,Ikbkg
32	Kegg:00601	Glycosphingolipid biosynthesis - lacto and neolacto series	3	600	25	37681	0.00711889	0.0260058	B3galt1,St3gal6,B3gnt5
96	Kegg:04660	T cell receptor signaling pathway	6	600	108	37681	0.00775219	0.0277528	Mapk1,Sos2,Pik3ca,Sos1,Ikbkg,Cblb
34	Kegg:04930	Type II diabetes mellitus	4	600	50	37681	0.00821825	0.0282897	Mapk1,Pik3ca,Pklr,Socs4
3	Kegg:04514	Cell adhesion molecules (CAMs)	7	600	143	37681	0.00818001	0.0287102	H2-T24,Vcam1,Cldn1,Cntnap2,Itga6,Pecam1,Cntn1
139	Kegg:04150	mTOR signaling pathway	4	600	53	37681	0.0100677	0.0340022	Mapk1,Pik3ca,Braf,Ulk2
105	Kegg:05014	Amyotrophic lateral sclerosis (ALS)	4	600	54	37681	0.0107392	0.0355985	Casp12,Map2k6,Nos1,Gria1
1	Kegg:04210	Apoptosis	5	600	85	37681	0.0116333	0.0378611	Cflar,Casp12,Pik3ca,Prkx,Ikbkg
54	Kegg:04650	Natural killer cell mediated cytotoxicity	6	600	121	37681	0.0131229	0.0385083	Mapk1,Sos2,Pik3ca,Braf,Sos1,Cd48
7	Kegg:00250	Alanine, aspartate and glutamate metabolism	3	600	31	37681	0.0129683	0.0386887	Ppat,Asns,Glul
146	Kegg:00040	Pentose and glucuronate interconversions	3	600	31	37681	0.0129683	0.0386887	Ugt1a6a,Ugt1a7c,Kl
170	Kegg:00562	Inositol phosphate metabolism	4	600	57	37681	0.0129248	0.0398887	Pik3ca,Plcz1,Pten,Synj1
103	Kegg:04666	Fc gamma R-mediated phagocytosis	5	600	87	37681	0.0127729	0.0401115	Mapk1,Arpc5,Pik3ca,Dnm3,Crkl
122	Kegg:00982	Drug metabolism - cytochrome P450	5	600	87	37681	0.0127729	0.0401115	Cyp2b19,Maob,Ugt1a6a,Fmo5,Ugt1a7c

## Sheet: miR-132-3p target intersection
miR-132-3p putative targets upregulated in miR-132/212 KO.
Arid2
B630005N14Rik
Bicd1
Bmpr1a
Calu
Cbll1
Ccdc71l
Celf2
Clec9a
Clmn
Crim1
D15Ertd621e
Daam1
Dcun1d3
Dcun1d4
Ddx6
Dpysl3
Dusp9
Eif5a2
Elmsan1
Fam184a
Fbxl20
Fem1c
Gpd2
Hmbox1
Itch
Ksr2
Lrrc58
Mapk1
Mecp2
Mef2a
Mia3
Mina
Mmp16
Myo1b
Plcxd2
Pten
Rab15
Rasa1
Rb1
Rcsd1
Runx1t1
Sfpq
Slc8a1
Sos1
Sox11
Sox5
Ssh2
Tada2b
Tmem2
Tspyl5
Zfp292
Zfp516
Zfp644

## Sheet: miR-212-5p intersection
miR-212-5p putative targets upregulated in miR-132/212 KO.
B3galt1
Bach2
Ddx3x
Fuca2
Heyl
Hspb7
Man2a1
Mfhas1
Nrp1
Prrx1
Robo1
Tada2b
Trove2
Zfp644

## Sheet: P28-KO down_
	Downregulated genes in the visual cortex (KO vs. wt).
	Gene Symbol	Fold-Change	P-Value	PPDE
	Cog2	-1.15315	5.89709e-07	0.627591
	Adamts3	-1.12134	7.26668e-05	0.624542
	Lct	-1.69859	7.67691e-05	0.624506
	Chaf1a	-1.24737	9.5467e-05	0.624359
	Ccdc61	-1.50957	0.000115322	0.624231
	Ptn	-1.2479	0.000115578	0.624229
	2310011J03Rik	-1.24582	0.000118288	0.624213
	Cyb561d1	-1.19199	0.000150443	0.624046
	Brap	-1.1027	0.000162132	0.623993
	Prkar1b	-1.16261	0.000167682	0.623969
	Tmem215	-1.5043	0.000211423	0.623801
	Poc1a	-1.26349	0.000213165	0.623795
	Cog4	-1.10055	0.000281241	0.623585
	Trp53rk	-1.34993	0.000361431	0.623386
	Snx11	-1.18717	0.000380687	0.623344
	Tspan15	-1.29289	0.000439373	0.623223
	Cbx6	-1.1323	0.000491955	0.623125
	Zfp784	-1.20071	0.00056283	0.623004
	Chil1	-1.32039	0.000667056	0.622843
	Senp3	-1.13315	0.000729734	0.622754
	Cecr5	-1.33964	0.000933715	0.622493
	Repin1	-1.33746	0.00107702	0.622328
	Fam149b	-1.22955	0.00113681	0.622263
	Copz1	-1.10973	0.0011885	0.622208
	Slc25a19	-1.22961	0.00119077	0.622206
	Mir7052	-1.32809	0.00126229	0.622132
	4930414L22Rik	-1.34903	0.00139386	0.622001
	Pgrmc2	-1.20484	0.00142879	0.621967
	Prss50	-2.44506	0.00166425	0.621749
	Pamr1	-1.18108	0.00169323	0.621723
	Sf3b2	-1.08965	0.00171471	0.621703
	Ttc5	-1.15875	0.00175311	0.62167
	Mrm1	-1.17692	0.00187169	0.621566
	Mir3101	-1.72338	0.00205955	0.621408
	Rabepk	-1.26503	0.00208267	0.621389
	Asb8	-1.09929	0.00215031	0.621334
	Cacng3	-1.15248	0.00217134	0.621317
	Zfp740	-1.18479	0.00218866	0.621303
	2810013P06Rik	-1.11755	0.00224876	0.621254
	Flnb	-1.19635	0.00231711	0.6212
	Nkd1	-1.2824	0.00232186	0.621196
	Mybbp1a	-1.15074	0.00240517	0.62113
	Enoph1	-1.11546	0.00244576	0.621098
	Car2	-1.13881	0.00245605	0.62109
	Yeats2	-1.18939	0.00247762	0.621074
	Stx1a	-1.27001	0.00247841	0.621073
	Rmdn3	-1.19658	0.002497	0.621059
	Sh2b2	-1.367	0.00250365	0.621053
	Ddx27	-1.09978	0.00274727	0.620868
	Fam219aos	-1.28257	0.00275924	0.620859
	Ankrd2	-4.35926	0.00276381	0.620855
	Coro1c	-1.08427	0.00277372	0.620848
	Lhfpl4	-1.19036	0.00281948	0.620814
	Myom3	-1.38177	0.00283167	0.620804
	Ablim2	-1.17821	0.00284635	0.620794
	Vstm2b	-1.26462	0.00290182	0.620752
	5430435G22Rik	-1.5512	0.00291549	0.620742
	Rufy1	-1.08442	0.00294889	0.620718
	Iglon5	-1.24599	0.00310682	0.620602
	Trank1	-1.26093	0.00314252	0.620576
	Dnajb2	-1.18737	0.00318349	0.620547
	1110020A21Rik	-2.10315	0.0031842	0.620546
	Plekha5	-1.17047	0.00323559	0.620509
	Cpne1	-1.12695	0.00334084	0.620434
	Slc25a47	-1.73603	0.00338568	0.620402
	Zfyve28	-1.12475	0.00348893	0.620329
	Il1a	-2.09727	0.00362458	0.620234
	Pidd1	-1.44427	0.00362659	0.620233
	Dlst	-1.11904	0.0037079	0.620176
	Prss36	-1.32837	0.00373108	0.62016
	Gripap1	-1.07922	0.00386722	0.620066
	Rhov	-1.34779	0.00390612	0.62004
	Cacnb3	-1.20265	0.00394642	0.620012
	Tchp	-1.20608	0.00404053	0.619948
	Klc4	-1.26169	0.0040722	0.619926
	Ykt6	-1.15213	0.0040734	0.619926
	Golgb1	-1.19722	0.00419264	0.619845
	Cox15	-1.12737	0.0042025	0.619838
	Vapb	-1.09879	0.00423185	0.619818
	Krt12	-1.29799	0.00424447	0.61981
	9930104L06Rik	-1.15863	0.00425432	0.619803
	Papd7	-1.09512	0.00425838	0.619801
	Il3ra	-1.61929	0.00427135	0.619792
	Gm684	-1.93027	0.00430946	0.619766
	Npb	-2.29318	0.00432418	0.619756
	Mapk11	-1.1936	0.00432418	0.619756
	Med22	-1.1137	0.00432499	0.619756
	Adssl1	-1.26307	0.00433291	0.619751
	Ube2g2	-1.24389	0.00448171	0.619651
	Farsa	-1.19411	0.0045221	0.619624
	Fbxl13	-4.12244	0.00463345	0.619551
	Zfp839	-1.20287	0.00466972	0.619527
	Raf1	-1.13485	0.00476268	0.619466
	Dnajc11	-1.14771	0.00480514	0.619438
	Chrnb3	-1.34651	0.00483873	0.619416
	Fgfrl1	-1.24527	0.00484555	0.619411
	Glrx	-1.10081	0.00489172	0.619381
	Zfp36l3	-7.86485	0.0049156	0.619365
	Sept5	-1.17299	0.00495723	0.619338
	Trp53inp2	-1.14305	0.00495975	0.619337
	Tnxb	-1.40934	0.00496012	0.619336
	Thop1	-1.25248	0.004979	0.619324
	Myo9b	-1.29765	0.0050587	0.619272
	Mtfp1	-1.258	0.00513503	0.619223
	Frat1	-1.27949	0.00515147	0.619212
	Habp4	-1.19688	0.0053734	0.619069
	Tubb4a	-1.31413	0.00541735	0.619041
	Fam109a	-1.45005	0.00546131	0.619013
	Zdhhc24	-1.11034	0.00555697	0.618951
	Rnps1	-1.12806	0.0055655	0.618946
	Bicd2	-1.11415	0.00560249	0.618922
	Egfl8	-1.36154	0.00567068	0.618879
	Inadl	-1.25705	0.00567159	0.618878
	Ebna1bp2	-1.13181	0.00568226	0.618871
	Prss12	-1.19718	0.00568911	0.618867
	1700012C14Rik	-9.68003	0.00574937	0.618829
	Dnttip1	-1.1744	0.00585731	0.61876
	C130074G19Rik	-1.38014	0.0058738	0.61875
	Wnt4	-1.28981	0.00587873	0.618747
	Tmem186	-1.25627	0.00589243	0.618738
	Ormdl3	-1.1385	0.00595291	0.6187
	Golt1a	-1.27963	0.00595355	0.618699
	Lctl	-4.65977	0.00601817	0.618659
	Dph7	-1.15453	0.00610401	0.618605
	Mrto4	-1.31771	0.00612767	0.61859
	Rimkla	-1.22765	0.00616536	0.618566
	Cyp46a1	-1.2136	0.00621788	0.618533
	Umps	-1.171	0.00627371	0.618498
	Myh7	-1.28797	0.00632376	0.618467
	Pmm2	-1.15341	0.00647057	0.618375
	Gm7120	-1.53342	0.00650076	0.618356
	Hnrnpm	-1.08809	0.00652615	0.61834
	Hkdc1	-1.24391	0.00655498	0.618322
	Tbc1d22a	-1.11955	0.00655639	0.618322
	Gpank1	-1.46726	0.00657103	0.618312
	Rspo1	-1.69067	0.00658161	0.618306
	Maea	-1.15849	0.00659928	0.618295
	Brms1	-1.26859	0.00667659	0.618247
	Wdr24	-1.24176	0.00667952	0.618245
	Mfsd5	-1.23631	0.00668303	0.618243
	Ndel1	-1.05566	0.00671403	0.618224
	Gskip	-1.09166	0.00673861	0.618208
	Pdzph1	-1.44407	0.00674365	0.618205
	Mkrn1	-1.13379	0.0067879	0.618178
	Ccdc157	-1.16889	0.00679394	0.618174
	Nkx6-2	-1.47894	0.00683072	0.618151
	Antxr2	-1.43372	0.00683254	0.61815
	Gm15708	-1.55141	0.00684231	0.618144
	Rnf135	-1.31001	0.00705691	0.618012
	Ccdc101	-1.2264	0.0070817	0.617996
	Lysmd4	-1.20264	0.00711318	0.617977
	Nit1	-1.17997	0.0071135	0.617977
	Stoml1	-1.20571	0.00719261	0.617928
	Cltb	-1.24571	0.00726212	0.617885
	Zfp428	-1.36251	0.00734101	0.617837
	Exosc4	-1.35156	0.0073529	0.61783
	Mical3	-1.17761	0.00736104	0.617825
	Agrn	-1.13562	0.0073743	0.617817
	Dctn6	-1.20739	0.00740134	0.6178
	Rhbdd2	-1.16742	0.00748831	0.617747
	Ppia	-1.30901	0.00750098	0.617739
	Klhl26	-1.26385	0.00759492	0.617682
	Dlx4	-3.69656	0.00763995	0.617654
	Reep6	-1.30542	0.00766785	0.617637
	Ap3m2	-1.09878	0.00769079	0.617623
	Mir7030	-2.70462	0.00777175	0.617574
	Pdlim1	-1.29133	0.00777548	0.617572
	Oaz2	-1.1294	0.00780166	0.617556
	Slx1b	-1.3332	0.00782461	0.617542
	Ell	-1.23729	0.0078285	0.617539
	Cplx1	-1.20313	0.0078395	0.617533
	Aen	-1.21945	0.00784414	0.61753
	Rilpl1	-1.19769	0.00790874	0.617491
	B3galt4	-1.23161	0.00792273	0.617482
	Zfp688	-1.3575	0.00793136	0.617477
	Fbxo9	-1.23532	0.00798912	0.617442
	Arfgap1	-1.15573	0.00800546	0.617432
	Zfp46	-1.17284	0.00808759	0.617382
	Gsta3	-1.85649	0.00811914	0.617363
	Cd2bp2	-1.0927	0.00816471	0.617336
	Phldb1	-1.21535	0.00819835	0.617315
	Sox13	-1.10827	0.00827914	0.617266
	Cacfd1	-1.17275	0.00839995	0.617194
	Bfsp2	-1.32064	0.00859895	0.617074
	Perm1	-1.4628	0.00860328	0.617071
	Dnm2	-1.20225	0.00864758	0.617044
	Fnbp1	-1.14865	0.00864945	0.617043
	Rad23a	-1.15707	0.0086909	0.617018
	9530068E07Rik	-1.08545	0.00871049	0.617007
	Khk	-1.15956	0.00880396	0.616951
	Bccip	-1.23019	0.0088218	0.61694
	Stk19	-1.48133	0.00897427	0.616848
	Olfr1393	-8.94206	0.00899906	0.616834
	Adcy6	-1.10945	0.0090379	0.61681
	Dazl	-1.32195	0.00906859	0.616792
	Nudt3	-1.17677	0.00907979	0.616785
	Tssc4	-1.24838	0.00910214	0.616772
	Pbx4	-1.31258	0.00913086	0.616755
	Nrf1	-1.11669	0.00915039	0.616743
	Tmem63a	-1.34506	0.00918706	0.616721
	Mob2	-1.17256	0.00921263	0.616706
	I730030J21Rik	-2.08826	0.00925235	0.616682
	Ipo9	-1.09493	0.00928764	0.616661
	2810008D09Rik	-1.40207	0.00931435	0.616645
	Sirt7	-1.31106	0.00931919	0.616642
	Ogfod2	-1.33884	0.00931929	0.616642
	Zfp653	-1.25012	0.00938328	0.616604
	Fam104a	-1.1966	0.00939896	0.616595
	Fkbp4	-1.14943	0.00944705	0.616566
	Pdf	-1.17921	0.00946589	0.616555
	Asb13	-1.13023	0.0094676	0.616554
	Rrp1	-1.18001	0.0095446	0.616508
	Plekhn1	-1.38623	0.00961837	0.616464
	Ubtf	-1.11408	0.00965733	0.616441
	Irx1	-2.32257	0.00969744	0.616417
	Mta1	-1.17929	0.00970297	0.616414
	Sult4a1	-1.25742	0.00989449	0.6163
	Tfeb	-1.46225	0.00990649	0.616293
	A730008H23Rik	-1.17248	0.0099169	0.616287
	Ttc7	-1.18794	0.00997395	0.616253
	Vps37c	-1.16567	0.0100111	0.616231
	Myg1	-1.19274	0.0100201	0.616226
	Tmem44	-1.16866	0.0100465	0.61621
	Plekha6	-1.09212	0.0100569	0.616204
	Golga7b	-1.20246	0.0101369	0.616157
	Prmt5	-1.1211	0.0101381	0.616156
	LOC100505025	-2.02966	0.0101879	0.616126
	Tctn2	-1.17034	0.0102107	0.616113
	Aptx	-1.17205	0.0102516	0.616089
	E130309D02Rik	-1.20357	0.0103544	0.616028
	Kctd14	-1.64069	0.0103785	0.616014
	Scd3	-1.37114	0.0104071	0.615997
	Calm3	-1.18402	0.0104214	0.615989
	Abcc1	-1.13582	0.0104397	0.615978
	Cep72	-1.66562	0.0105911	0.615888
	Actr3b	-1.17548	0.0106703	0.615842
	Dpp3	-1.09582	0.0108139	0.615757
	1190007I07Rik	-1.2627	0.0108552	0.615733
	Lrrc26	-1.39259	0.010906	0.615703
	Cox11	-1.17807	0.0111052	0.615586
	Tsta3	-1.22257	0.0111438	0.615563
	Arf1	-1.12464	0.01116	0.615554
	Fank1	-1.23819	0.0114154	0.615404
	Rnf146	-1.09897	0.0114385	0.615391
	Kctd7	-1.10081	0.0114738	0.61537
	Trappc5	-1.19591	0.011479	0.615367
	Ctnnbl1	-1.1386	0.0115322	0.615336
	Tprn	-1.3008	0.0115608	0.615319
	Rabl6	-1.12739	0.0116162	0.615287
	Nosip	-1.23619	0.011656	0.615263
	Bcl2a1a	-2.97388	0.0117562	0.615205
	Galnt11	-1.15585	0.0117661	0.615199
	Tmprss11a	-3.30721	0.0119074	0.615116
	Agpat1	-1.2059	0.0120088	0.615057
	Slc25a26	-1.24105	0.0120153	0.615053
	Chga	-1.11736	0.0120721	0.61502
	Surf4	-1.0785	0.0121328	0.614985
	Med20	-1.14025	0.0121694	0.614963
	Eif4h	-1.17461	0.0122672	0.614906
	Jakmip3	-1.09752	0.0122765	0.614901
	Cant1	-1.1837	0.0122793	0.614899
	Pkm	-1.17289	0.0123035	0.614885
	Kctd13	-1.25548	0.0124134	0.614821
	Ddx28	-1.17657	0.0125252	0.614756
	Mecr	-1.29763	0.0125618	0.614735
	Ppcdc	-1.10668	0.0125894	0.614719
	Cd300lf	-4.28202	0.0125897	0.614719
	Morn1	-1.27621	0.0126784	0.614667
	Banp	-1.3034	0.0126809	0.614666
	Cnp	-1.22833	0.0126811	0.614666
	Dcaf8	-1.11042	0.012684	0.614664
	Rnf112	-1.14343	0.0126906	0.61466
	Rad51ap1	-1.85022	0.0127178	0.614644
	Slc25a21	-1.89865	0.0128039	0.614594
	Atpaf2	-1.27491	0.0128874	0.614546
	Tradd	-1.32005	0.0129717	0.614497
	Med9	-1.18211	0.0129769	0.614494
	Incenp	-1.18469	0.0130334	0.614461
	Pnoc	-1.24954	0.0130405	0.614457
	Ngef	-1.18695	0.0130724	0.614438
	Hebp2	-1.25153	0.013117	0.614412
	Pigz	-1.2213	0.0131272	0.614407
	2310047M10Rik	-1.31949	0.0131433	0.614397
	Fam174b	-1.11835	0.0131498	0.614393
	Txnl4b	-1.22297	0.0132152	0.614355
	Ahcy	-1.24124	0.0132884	0.614313
	Adamtsl2	-1.22805	0.0133343	0.614286
	Fam227b	-3.4535	0.0133561	0.614274
	Cdc26	-1.10309	0.0133778	0.614261
	Txnl4a	-1.17553	0.0134321	0.61423
	Thap11	-1.2091	0.0135162	0.614181
	Tac2	-1.21532	0.0135227	0.614177
	Kctd6	-1.23005	0.0136897	0.614081
	Ggnbp1	-1.41643	0.0137055	0.614072
	Abcc5	-1.22531	0.0137852	0.614025
	Stx6	-1.13574	0.0138174	0.614007
	Dhdds	-1.09552	0.0139572	0.613926
	Epha10	-1.20974	0.0140049	0.613898
	Fbxw2	-1.10752	0.0140215	0.613889
	Slc35a2	-1.13007	0.0140509	0.613872
	Tmem203	-1.229	0.0141258	0.613829
	Rrp7a	-1.16474	0.0141299	0.613826
	Safb	-1.20521	0.0142021	0.613785
	Lnx1	-1.1523	0.014217	0.613776
	Trip13	-1.73083	0.014292	0.613733
	Nav2	-1.0824	0.0143224	0.613715
	Tspan33	-1.21591	0.014431	0.613652
	Wasf1	-1.08661	0.0144451	0.613644
	Zfp524	-1.30286	0.0144913	0.613618
	Actr1b	-1.15913	0.0145534	0.613582
	Nt5m	-1.23188	0.0145717	0.613571
	Aip	-1.21339	0.0145846	0.613564
	Fam114a2	-1.20123	0.0146189	0.613544
	Slc25a37	-1.21948	0.0146199	0.613544
	Dazap1	-1.22469	0.0146291	0.613538
	Zscan20	-1.27699	0.0146345	0.613535
	Zbtb24	-1.16478	0.0147046	0.613495
	Mvb12a	-1.29949	0.0147133	0.61349
	Mcm3ap	-1.12402	0.0147441	0.613472
	Fn3krp	-1.08408	0.0147495	0.613469
	Gas8	-1.22976	0.0147972	0.613441
	Cnot8	-1.13277	0.0148022	0.613438
	Creld1	-1.21073	0.0150115	0.613318
	4933407I05Rik	-2.47197	0.0150784	0.613279
	Gpatch1	-1.15055	0.0151339	0.613247
	Fam193b	-1.36091	0.0151345	0.613247
	Cdk3-ps	-1.8338	0.0151353	0.613247
	Rbbp6	-1.09984	0.0151419	0.613243
	Psrc1	-1.14765	0.0151595	0.613233
	Atp11a	-1.10706	0.0152099	0.613204
	Pkn3	-1.35114	0.0152415	0.613186
	Poldip2	-1.14652	0.0152725	0.613168
	Coq5	-1.17156	0.0153719	0.613111
	Clip3	-1.1264	0.0153772	0.613108
	Msantd3	-1.12957	0.0154015	0.613094
	Ppil1	-1.42049	0.0154364	0.613074
	Nrgn	-1.40893	0.0154764	0.613051
	Gm2109	-5.761	0.0154993	0.613037
	Alkbh4	-1.32479	0.0155716	0.612996
	Pafah2	-1.13931	0.015587	0.612987
	Raly	-1.17361	0.0156631	0.612943
	Arhgef2	-1.12315	0.0157413	0.612898
	Vstm2l	-1.45531	0.0157746	0.612879
	Nmral1	-1.19588	0.0159196	0.612796
	Tbc1d10b	-1.17129	0.0159303	0.61279
	Itpa	-1.18285	0.0159566	0.612775
	4921536K21Rik	-1.76863	0.0159655	0.61277
	Tmem11	-1.27055	0.0160601	0.612715
	Pin1	-1.29345	0.016119	0.612682
	Qrsl1	-1.19581	0.0161556	0.612661
	Iffo1	-1.32641	0.0161846	0.612644
	Gipc1	-1.30106	0.0162598	0.612601
	Agpat6	-1.12319	0.0162721	0.612594
	Csnk1d	-1.05965	0.0163496	0.612549
	Baz1b	-1.14141	0.0164281	0.612504
	Gm996	-1.30129	0.0164903	0.612469
	Bud13	-1.30757	0.0165025	0.612462
	Fam207a	-1.19201	0.0165662	0.612425
	Shisa5	-1.20795	0.0166122	0.612399
	Gtpbp2	-1.0794	0.0166617	0.61237
	Syt7	-1.11139	0.0167151	0.61234
	Tmbim6	-1.13918	0.0167482	0.612321
	Naa60	-1.08624	0.0168583	0.612258
	Capzb	-1.1224	0.0168719	0.61225
	Rnaseh2a	-1.27337	0.0170147	0.612168
	Mir7240	-2.21939	0.0170521	0.612147
	6430706D22Rik	-1.31526	0.0170571	0.612144
	Dedd	-1.18242	0.0171442	0.612094
	Fam134a	-1.15585	0.0171491	0.612091
	Cby1	-1.22973	0.0172038	0.61206
	Krba1	-1.27082	0.0172324	0.612044
	Hpca	-1.25831	0.0172581	0.612029
	Psmd13	-1.17559	0.0172807	0.612016
	Fam131a	-1.19307	0.0173713	0.611964
	Cdc42ep2	-1.27543	0.0173884	0.611954
	Tmed9	-1.18897	0.0174358	0.611927
	Alpk1	-1.3699	0.0174387	0.611926
	Phc1	-1.14805	0.017506	0.611887
	Cdh22	-1.23304	0.017555	0.611859
	Rnd1	-1.34972	0.0176492	0.611805
	B230216G23Rik	-1.51056	0.0176748	0.611791
	Gtf2i	-1.05963	0.0177064	0.611773
	Odf4	-2.44164	0.0177923	0.611724
	Gm11627	-2.0858	0.0179259	0.611647
	Becn1	-1.13108	0.018028	0.611589
	A830009L08Rik	-1.32004	0.0180771	0.611561
	Ttyh2	-1.20844	0.0182187	0.61148
	Pi4k2a	-1.12992	0.0183012	0.611433
	Ctf1	-1.77833	0.0184411	0.611353
	Slc7a6os	-1.19722	0.0184705	0.611336
	BC005624	-1.16608	0.0184727	0.611335
	Stkld1	-2.08029	0.0185103	0.611314
	Hist1h3e	-3.79307	0.0185874	0.61127
	Hmga2-ps1	-1.79624	0.0186174	0.611252
	Nutf2	-1.14969	0.0186426	0.611238
	Dusp10	-1.17779	0.0187741	0.611163
	Dvl1	-1.18455	0.0188449	0.611123
	Dbnl	-1.13326	0.0188792	0.611103
	Pvrl2	-1.16886	0.0188831	0.611101
	Lpcat4	-1.21112	0.0190632	0.610998
	Psmd9	-1.2508	0.0192363	0.6109
	Sf1	-1.15115	0.0192698	0.610881
	Zfp580	-1.3252	0.0192906	0.610869
	Atp5sl	-1.20085	0.0193218	0.610851
	Serpinb1b	-1.36257	0.0193383	0.610841
	Srrm3	-1.24148	0.0193634	0.610827
	Anapc7	-1.16799	0.0194378	0.610785
	Fam163b	-1.13526	0.0195442	0.610724
	Pofut2	-1.14691	0.0196426	0.610668
	Zc3h10	-1.23387	0.0196451	0.610667
	Desi1	-1.11002	0.0196635	0.610656
	Dynll2	-1.14811	0.0196695	0.610653
	Cygb	-1.1444	0.0196918	0.61064
	Cuedc2	-1.26891	0.019726	0.610621
	Slc26a8	-1.32484	0.0198114	0.610572
	Zfp664	-1.10388	0.0198916	0.610526
	Szrd1	-1.15948	0.0199937	0.610468
	Otulin	-1.26542	0.0201146	0.610399
	Gm9899	-1.2684	0.0202811	0.610305
	Tmem41a	-1.17008	0.0203689	0.610255
	Atp10d	-1.31365	0.0203974	0.610238
	Alg12	-1.26277	0.0204138	0.610229
	Mir7115	-1.33142	0.0204602	0.610203
	Cdc42se2	-1.10083	0.0205146	0.610172
	Rnf220	-1.22402	0.0205326	0.610161
	Cryga	-2.17259	0.0206506	0.610094
	Stk11	-1.21722	0.0207022	0.610065
	Slc25a29	-1.27665	0.0207186	0.610056
	Top1mt	-1.24761	0.0208052	0.610006
	C030013G03Rik	-1.3204	0.0208597	0.609975
	Mydgf	-1.14694	0.0209537	0.609922
	Ppp1r14a	-1.51406	0.020955	0.609921
	Cipc	-1.10924	0.0209659	0.609915
	Dlg4	-1.13447	0.0210207	0.609884
	Hdac11	-1.15965	0.0210538	0.609865
	Cds1	-1.13261	0.0211575	0.609806
	Adamts13	-1.44564	0.0211637	0.609802
	2610206C17Rik	-1.63497	0.021218	0.609772
	Ap1s1	-1.12937	0.0212503	0.609753
	Dzip1l	-1.18097	0.0212612	0.609747
	Trmt1	-1.24677	0.0212749	0.609739
	Car7	-1.18344	0.0212776	0.609738
	Fbxl6	-1.30375	0.0212798	0.609736
	Sart1	-1.16995	0.0213329	0.609706
	Glyctk	-1.10936	0.0213377	0.609704
	Ak1	-1.20009	0.021424	0.609655
	Chmp7	-1.15074	0.0214389	0.609646
	Pgam1	-1.13186	0.0214735	0.609626
	D11Wsu47e	-1.08948	0.0215378	0.60959
	Chst1	-1.15545	0.0215723	0.60957
	Gal3st1	-1.30013	0.0216839	0.609507
	Stard10	-1.25694	0.021724	0.609484
	Slc39a7	-1.19476	0.0219076	0.60938
	Coprs	-1.17942	0.021928	0.609368
	Frmd5	-1.11651	0.0219708	0.609344
	4933427D14Rik	-1.19705	0.0220066	0.609323
	Mir6973b	-1.35429	0.022021	0.609315
	Plbd2	-1.19124	0.0220335	0.609308
	Fam134c	-1.09691	0.022112	0.609264
	Mir680-2	-1.51247	0.0221566	0.609238
	Itfg2	-1.08904	0.0222249	0.609199
	Slmo1	-1.20033	0.022239	0.609191
	Tbx21	-6.53312	0.0222793	0.609168
	Lurap1l	-1.17162	0.0224059	0.609097
	Amigo2	-1.14979	0.0224115	0.609093
	Ccdc154	-3.94881	0.0224619	0.609065
	Mapk8ip1	-1.15149	0.0224671	0.609062
	Zfp362	-1.14336	0.0224696	0.60906
	9030612E09Rik	-1.30729	0.0224872	0.60905
	Crygn	-12.1674	0.0225639	0.609007
	Asic2	-1.07866	0.0226	0.608986
	Bet1l	-1.19672	0.0227951	0.608876
	5830432E09Rik	-3.30038	0.0228049	0.60887
	Abi3	-1.31407	0.0228944	0.608819
	Gm7694	-1.47565	0.0229096	0.608811
	Slc10a3-ubl4	-2.4144	0.0229736	0.608774
	Batf3	-1.73804	0.0230176	0.608749
	Pop7	-1.22489	0.023031	0.608742
	Daam2	-1.11824	0.0230942	0.608706
	Prdm15	-1.15611	0.0231205	0.608691
	Smyd2	-1.24629	0.02319	0.608651
	Tigd3	-1.29425	0.0232211	0.608634
	Ldha	-1.14798	0.0232261	0.608631
	Prss22	-1.99214	0.0232985	0.60859
	Epdr1	-1.12542	0.0233081	0.608584
	Vps72	-1.22771	0.0233152	0.60858
	Cyb561d2	-1.32442	0.0233212	0.608577
	Thpo	-1.50141	0.0233345	0.608569
	Galnt9	-1.18179	0.0233634	0.608553
	Nfkbib	-1.28642	0.0233685	0.60855
	Me3	-1.09374	0.0234152	0.608523
	Prkag1	-1.13738	0.0234178	0.608522
	Eif2b1	-1.13481	0.0234729	0.608491
	1700007L15Rik	-2.18139	0.0234763	0.608489
	Kansl2	-1.17195	0.0235301	0.608458
	Cdk11b	-1.13846	0.0235539	0.608445
	Sox2ot	-1.15219	0.0236341	0.608399
	Gm14005	-2.37891	0.023688	0.608369
	Ryr1	-1.15594	0.0237602	0.608328
	Ppp5c	-1.179	0.0237631	0.608326
	Ddx54	-1.17425	0.0238153	0.608296
	Drosha	-1.07213	0.0238172	0.608295
	Neu4	-1.28016	0.0239097	0.608243
	Mpv17	-1.09019	0.0239107	0.608242
	Ndrg3	-1.1158	0.0239139	0.608241
	Noc2l	-1.12171	0.0239157	0.608239
	Diras1	-1.19767	0.0239322	0.60823
	Zbed3	-1.22427	0.0239425	0.608224
	Zfand4	-1.28822	0.0239747	0.608206
	Cdk5r2	-1.31551	0.0239931	0.608196
	Napa	-1.13163	0.0240742	0.60815
	Tnip1	-1.13847	0.0241195	0.608124
	Wdr83os	-1.28895	0.0241854	0.608086
	Pgls	-1.39943	0.0242192	0.608067
	Ehmt1	-1.08212	0.0243666	0.607984
	Pbp2	-1.83513	0.0245182	0.607898
	Sec14l5	-1.45048	0.0245358	0.607888
	Mak16	-1.14733	0.0245917	0.607856
	Sh3bp5l	-1.18435	0.0246416	0.607828
	Gpn1	-1.16406	0.0246577	0.607819
	Bhlha15	-5.91543	0.0246671	0.607813
	Zfp579	-1.31443	0.0247672	0.607756
	Erich6	-1.40102	0.024804	0.607736
	Slc30a3	-1.1413	0.0248419	0.607714
	Ctxn1	-1.34913	0.0248431	0.607713
	3300002P13Rik	-1.39901	0.0248498	0.60771
	Dusp26	-1.24639	0.0248879	0.607688
	Mmp28	-1.39222	0.0249661	0.607644
	Vamp2	-1.13664	0.0250526	0.607594
	Rab44	-3.94638	0.0250603	0.60759
	Baiap2l2	-1.54319	0.0250617	0.607589
	Rfxank	-1.19757	0.0250657	0.607587
	Hn1	-1.13982	0.0251158	0.607559
	Neurod2	-1.22933	0.0251684	0.607529
	Tcte2	-1.14192	0.025191	0.607516
	Bcl11a	-1.11344	0.0252149	0.607502
	Ddx39	-1.20394	0.0252395	0.607488
	Nat9	-1.22688	0.0253192	0.607443
	Tango2	-1.1726	0.0253193	0.607443
	Cops8	-1.17546	0.0254241	0.607384
	Rpl31-ps12	-3.08724	0.0254387	0.607375
	Litaf	-1.31096	0.0255156	0.607332
	Wipi2	-1.11854	0.0255211	0.607329
	Rcan1	-1.10758	0.0255395	0.607318
	Gss	-1.14983	0.0255938	0.607288
	Trim26	-1.10778	0.0256152	0.607275
	Sin3b	-1.16968	0.0256206	0.607272
	9130401M01Rik	-1.12903	0.0256508	0.607255
	BC026585	-1.16318	0.0256959	0.60723
	Batf	-2.1894	0.0258407	0.607148
	Dnajc8	-1.20165	0.025859	0.607137
	Rnf8	-1.17723	0.0258717	0.60713
	Cend1	-1.20785	0.025882	0.607124
	Nr1h2	-1.27991	0.0260772	0.607013
	Ccdc9	-1.17977	0.0261045	0.606998
	Fam32a	-1.15514	0.0261845	0.606953
	Xkrx	-1.82759	0.0262091	0.606939
	Atf5	-1.27994	0.0262884	0.606894
	Fam57b	-1.26526	0.0262993	0.606887
	Smpd4	-1.28564	0.0263901	0.606836
	Tspan17	-1.20986	0.0264115	0.606824
	Rtca	-1.18339	0.0264131	0.606823
	Anln	-1.20986	0.0264364	0.60681
	Syp	-1.20308	0.0264476	0.606803
	Znhit2	-1.29616	0.0264631	0.606795
	Igfbp2	-1.30559	0.0264908	0.606779
	Esrra	-1.23623	0.0265426	0.60675
	Ranbp3	-1.21096	0.0265952	0.60672
	Gm9839	-3.80344	0.0265956	0.606719
	Sfswap	-1.21604	0.0266264	0.606702
	Slc16a6	-1.26024	0.0267102	0.606654
	Il18bp	-1.2952	0.0269171	0.606537
	Gtf2h3	-1.20804	0.0269459	0.606521
	Snn	-1.07445	0.0270268	0.606475
	Sept4	-1.29735	0.027078	0.606446
	Mterf4	-1.08933	0.0270799	0.606445
	Sfrp2	-1.35867	0.0271837	0.606386
	Slc22a5	-1.28888	0.027252	0.606347
	Nlrx1	-1.15557	0.0272538	0.606346
	Fancc	-1.24141	0.02726	0.606343
	Ddx31	-1.31617	0.0272778	0.606333
	Dydc1	#NAME?	0.0273914	0.606268
	0610009O20Rik	-1.14049	0.0273967	0.606265
	2700094K13Rik	-1.28212	0.0274056	0.60626
	Zfp821	-1.2208	0.0274062	0.60626
	AU041133	-1.35836	0.0274483	0.606236
	C330006A16Rik	-1.20637	0.0276231	0.606137
	Mbp	-1.42906	0.0276685	0.606111
	Nabp2	-1.21603	0.0278766	0.605993
	Ndnl2	-1.19772	0.0278847	0.605988
	Jakmip1	-1.14888	0.0279561	0.605948
	Jagn1	-1.15693	0.0280208	0.605911
	Abcb9	-1.23754	0.0280266	0.605908
	Polg2	-1.27826	0.028042	0.605899
	Kifc5b	-1.46653	0.0280852	0.605875
	Mettl7a3	-2.12531	0.0281203	0.605855
	Eaf2	-1.43541	0.0281811	0.60582
	B230217C12Rik	-1.13896	0.0282237	0.605796
	1700047M11Rik	-1.34492	0.028306	0.60575
	Atp6v0e2	-1.14131	0.0283323	0.605735
	Eln	-1.31801	0.0283996	0.605697
	Hras	-1.30206	0.0284035	0.605694
	Usp43	-1.20556	0.0284876	0.605647
	Ergic1	-1.09477	0.0285004	0.605639
	Sdccag8	-1.1678	0.0285664	0.605602
	Kctd2	-1.21954	0.0285987	0.605584
	Cd3eap	-1.16043	0.0286166	0.605573
	Rexo4	-1.12121	0.0287066	0.605522
	Nr2f1	-1.08362	0.0287066	0.605522
	Ppp1r12c	-1.19235	0.0288426	0.605445
	Ndufs8	-1.24062	0.0288478	0.605442
	Kbtbd4	-1.11846	0.0289437	0.605388
	Rnaseh2c	-1.19259	0.0289506	0.605384
	Tnnc1	-1.50558	0.0289844	0.605365
	Mapk1ip1	-1.27012	0.0289968	0.605358
	Lime1	-1.29327	0.0290025	0.605355
	Snord96a	-1.32258	0.0290492	0.605328
	Tmem95	#NAME?	0.0291797	0.605254
	R3hdm1	-1.21259	0.0291824	0.605253
	Mocos	-1.29177	0.0293446	0.605161
	Psmb10	-1.32923	0.0293569	0.605154
	Fam186b	-1.43026	0.0293854	0.605137
	Rpl21	-1.23749	0.0294049	0.605126
	Tacc3	-1.20399	0.0294993	0.605073
	Gas6	-1.14714	0.0295529	0.605042
	Cnpy3	-1.12639	0.0295535	0.605042
	Dmtn	-1.13938	0.029571	0.605032
	Aagab	-1.1053	0.029613	0.605008
	Gjb1	-1.27911	0.0297072	0.604955
	Paqr4	-1.15891	0.0297972	0.604904
	Ccdc114	-1.41993	0.0298072	0.604898
	Wdr74	-1.2004	0.0298565	0.60487
	Mobp	-1.26835	0.029859	0.604869
	Cnksr3	-1.2506	0.029903	0.604844
	Acot1	-1.09809	0.0299801	0.6048
	Uhrf1	-1.44824	0.0300286	0.604773
	Rpl28	-1.43075	0.0300384	0.604767
	Psmd7	-1.13312	0.0300941	0.604736
	Mtif3	-1.17065	0.0301429	0.604708
	Efhd2	-1.18317	0.0301551	0.604701
	Tpst1	-1.09984	0.0302766	0.604632
	Spryd3	-1.17045	0.0302782	0.604631
	Lemd2	-1.21748	0.0302976	0.60462
	Auh	-1.16991	0.0303007	0.604618
	Ppp4c	-1.20989	0.0303611	0.604584
	Trmt44	-1.21658	0.0304397	0.60454
	Myh6	-1.73095	0.0304875	0.604512
	Faf2	-1.10839	0.0304888	0.604512
	Dnal4	-1.25914	0.0306106	0.604443
	Csnk2a2	-1.1834	0.0306245	0.604435
	Sod3	-1.16806	0.0306274	0.604433
	Ctrl	-1.90766	0.0306927	0.604396
	Chka	-1.20238	0.0307186	0.604381
	Atp6v1g2	-1.21015	0.0307793	0.604347
	Fendrr	-1.35311	0.0308266	0.60432
	Lpcat2b	-3.36284	0.0308344	0.604316
	Rasa4	-1.5119	0.0308917	0.604283
	Slc35f6	-1.16184	0.0308988	0.604279
	Lrrc75a	-1.17439	0.0309016	0.604277
	Phf23	-1.22054	0.0310363	0.604201
	Vdac1	-1.11249	0.031244	0.604083
	Chmp6	-1.2056	0.0312572	0.604076
	Sae1	-1.10275	0.0314545	0.603964
	Trpm1	-2.4614	0.0315422	0.603914
	Ccdc92	-1.19662	0.0316093	0.603876
	Eml1	-1.1341	0.0316708	0.603841
	Agpat4	-1.21715	0.0317595	0.603791
	Trf	-1.14302	0.0318129	0.60376
	Dnase1l1	-1.58218	0.0318322	0.603749
	Polr2c	-1.22287	0.0318495	0.60374
	Ldhd	-1.29626	0.0318957	0.603713
	Dram1	-1.69764	0.0319224	0.603698
	BC051628	-2.92857	0.0319794	0.603666
	Osbpl1a	-1.1404	0.0319926	0.603658
	Rp9	-1.15727	0.0320001	0.603654
	Mis18a	-1.32641	0.0320491	0.603626
	Sh3glb2	-1.23717	0.0320604	0.60362
	Rsph3a	-1.33187	0.0320739	0.603612
	Mir7045	-2.61884	0.0321247	0.603583
	Dnmt3a	-1.05709	0.0321255	0.603583
	Neurog2	-2.08125	0.0321419	0.603574
	Mief2	-1.25815	0.0321852	0.603549
	Kansl3	-1.11447	0.0322478	0.603514
	Arfgap3	-1.0733	0.032297	0.603486
	Fez1	-1.066	0.0324243	0.603413
	Tspan7	-1.128	0.0324686	0.603388
	Ccl27a	-1.24189	0.0324866	0.603378
	Map4k4	-1.11005	0.0325189	0.60336
	Gps2	-1.20271	0.0325659	0.603333
	Coq9	-1.13139	0.0326054	0.603311
	Acin1	-1.23049	0.0326117	0.603307
	Zfp771	-1.39162	0.0328146	0.603192
	Mrpl2	-1.21596	0.0328393	0.603178
	Wscd1	-1.2256	0.0328556	0.603168
	Ndufs2	-1.15724	0.0328813	0.603154
	Upk3bl	#NAME?	0.0329336	0.603124
	Slc50a1	-1.26324	0.0329826	0.603096
	Col28a1	-1.46993	0.0331047	0.603027
	Prob1	-1.29247	0.0331188	0.603019
	Cpz	-1.84279	0.0331315	0.603012
	Slc25a11	-1.13464	0.0331457	0.603004
	Susd5	-1.18089	0.0331478	0.603003
	Eral1	-1.21374	0.0331559	0.602998
	Gamt	-1.34957	0.0331618	0.602995
	Metrn	-1.30447	0.0332876	0.602923
	Slc9a3r2	-1.21206	0.0333011	0.602916
	Nkx2-2os	-1.40196	0.0333032	0.602914
	Eif3d	-1.12929	0.0333875	0.602866
	H2-Ke6	-1.24542	0.0334113	0.602853
	Gpc1	-1.19394	0.0334812	0.602813
	Snx15	-1.2081	0.0334978	0.602804
	Nsg1	-1.12959	0.0335464	0.602776
	Ripply2	-1.38622	0.0336203	0.602734
	Cope	-1.25543	0.0336208	0.602734
	Sdhd	-1.11667	0.033622	0.602733
	S1pr5	-1.3265	0.0336464	0.602719
	Zfp263	-1.0919	0.0337488	0.602661
	Rnf122	-1.26761	0.0338586	0.602599
	Haus8	-1.13638	0.033879	0.602587
	Nelfb	-1.11585	0.0342348	0.602385
	Mrps9	-1.22044	0.0342478	0.602378
	Xylt2	-1.15344	0.0343506	0.602319
	Dnaja4	-1.08814	0.0344911	0.60224
	Mpi	-1.15669	0.0345314	0.602217
	Tmem25	-1.21271	0.0345354	0.602214
	Pebp1	-1.27096	0.0345468	0.602208
	Amt	-1.17907	0.0345937	0.602181
	Ptprs	-1.15323	0.0346687	0.602139
	Eva1b	-1.33365	0.0346817	0.602131
	Ttll1	-1.13077	0.0347846	0.602073
	Twf2	-1.20314	0.0348319	0.602046
	Tcea2	-1.28675	0.0348813	0.602018
	Nat14	-1.24501	0.0349507	0.601978
	Vwa1	-1.18267	0.0350958	0.601896
	Zfp629	-1.07368	0.0351483	0.601866
	Nap1l4	-1.11053	0.0351527	0.601864
	Wif1	-2.05589	0.0351609	0.601859
	Gabrd	-1.23537	0.035173	0.601852
	Hdgf	-1.13283	0.0352063	0.601833
	Rltpr	-1.29926	0.0352299	0.60182
	Dbndd2	-1.22342	0.035335	0.60176
	Nfkbil1	-1.2931	0.0354374	0.601702
	6030419C18Rik	-1.1639	0.0354423	0.601699
	Rnf208	-1.30275	0.0354645	0.601686
	Tbrg1	-1.16361	0.0354955	0.601669
	Gm2a	-1.09942	0.0355182	0.601656
	Gareml	-1.28236	0.0355531	0.601636
	Impdh1	-1.12198	0.0355557	0.601634
	Sytl2	-1.22156	0.0355588	0.601633
	Upf3a	-1.24886	0.0356708	0.601569
	Klc1	-1.13953	0.0356746	0.601567
	Rasl10a	-1.26385	0.0356831	0.601562
	Cyb5r1	-1.15383	0.0356875	0.60156
	Chst2	-1.2109	0.0357431	0.601528
	Zcchc8	-1.16478	0.0358545	0.601465
	Sgk2	-1.41123	0.0358777	0.601451
	Krt86	#NAME?	0.0358912	0.601444
	Gm6402	#NAME?	0.0358933	0.601443
	Mrps18a	-1.15749	0.0358969	0.60144
	Kctd8	-1.18123	0.0359537	0.601408
	Morn4	-1.12438	0.0360473	0.601355
	Slc17a7	-1.1688	0.036113	0.601318
	Cyth1	-1.18571	0.0361944	0.601271
	Plekhh2	-1.29195	0.0362065	0.601264
	Efnb3	-1.19916	0.0362685	0.601229
	Gatc	-1.05244	0.0362858	0.601219
	Fam161b	-1.13675	0.0363032	0.601209
	Doc2a	-1.19618	0.0363081	0.601207
	Cuedc1	-1.26386	0.0363418	0.601187
	Manbal	-1.205	0.0363962	0.601157
	Pim2	-1.1063	0.0364005	0.601154
	Tmem222	-1.15032	0.0364316	0.601136
	Acot7	-1.21401	0.0364414	0.601131
	Rhog	-1.32344	0.036498	0.601099
	Ankrd39	-1.1798	0.0365463	0.601071
	Igfbp6	-1.26713	0.036582	0.601051
	Mier2	-1.12092	0.0365881	0.601047
	Rab24	-1.23	0.0366224	0.601028
	Psph	-1.1671	0.036682	0.600994
	5031425E22Rik	-1.11222	0.0367806	0.600938
	Fam101a	-1.37007	0.0367912	0.600932
	Sdf4	-1.06422	0.0368982	0.600871
	Pelp1	-1.05438	0.0369223	0.600857
	Got1	-1.06963	0.0369409	0.600847
	Rftn1	-1.2307	0.0371508	0.600727
	Pola2	-1.20358	0.0371977	0.6007
	Klhdc3	-1.22781	0.0372213	0.600687
	Pak4	-1.16348	0.0372338	0.60068
	Bcl7b	-1.18742	0.0372984	0.600643
	Zfp408	-1.26331	0.0373389	0.60062
	1110004E09Rik	-1.14308	0.0373772	0.600598
	Rbck1	-1.22684	0.037457	0.600553
	Mlf2	-1.21323	0.0374818	0.600539
	Serpinc1	-3.43629	0.0374904	0.600534
	Tmem180	-1.29666	0.0375473	0.600501
	Rab3a	-1.20905	0.0375509	0.600499
	Zbtb49	-1.16867	0.0375595	0.600494
	Fuk	-1.20972	0.0376248	0.600457
	Pla2g15	-1.11769	0.0377056	0.600411
	Tymp	-1.24781	0.0378174	0.600348
	Eif3f	-1.19848	0.0378317	0.60034
	Ube2h	-1.07743	0.0378472	0.600331
	Cisd3	-1.24942	0.0378971	0.600302
	Mrps5	-1.09833	0.0379138	0.600293
	B830017H08Rik	-1.41313	0.0379298	0.600284
	AI118078	-1.23617	0.0380271	0.600228
	Tomm40l	-1.18947	0.0380869	0.600194
	Asna1	-1.12539	0.0381588	0.600153
	Dhrs1	-1.13571	0.0382314	0.600112
	Akr7a5	-1.22459	0.0382362	0.600109
	Gfm2	-1.14349	0.0382529	0.6001
	Pkig	-1.23339	0.0382681	0.600091
	Ankrd13d	-1.18415	0.0382783	0.600085
	Sp7	-1.31731	0.0384287	0.599999
	Gkn3	-1.50676	0.0384406	0.599993
	Rab40c	-1.1123	0.0386265	0.599887
	Slc12a8	-1.34069	0.0386535	0.599871
	Pitpnb	-1.05609	0.0387371	0.599824
	Ercc2	-1.14719	0.0387795	0.5998
	Dcun1d2	-1.16705	0.0387854	0.599796
	Slc13a5	-1.19265	0.0388205	0.599776
	Wbp1	-1.29312	0.0389007	0.599731
	Gnl1	-1.17864	0.038921	0.599719
	Mmgt2	-1.13754	0.0390093	0.599669
	Arl8a	-1.1375	0.0390153	0.599665
	Fam20a	-1.1977	0.0390634	0.599638
	Flot1	-1.17187	0.0391382	0.599595
	Ccdc124	-1.25498	0.0391507	0.599588
	4933413J09Rik	-2.83812	0.0392046	0.599557
	Rab7	-1.09353	0.0392325	0.599542
	Fam189a2	-1.15699	0.039238	0.599538
	Kat2a	-1.08849	0.0392834	0.599513
	Cnbd2	-1.29734	0.0393448	0.599477
	Chid1	-1.13737	0.0393556	0.599471
	Gdi1	-1.06907	0.0395075	0.599385
	Naa40	-1.10476	0.0395324	0.599371
	H2afy	-1.07006	0.0395415	0.599365
	Tmod4	-3.74281	0.0395588	0.599355
	Phlda3	-1.24511	0.0395962	0.599334
	Olfm2	-1.22992	0.0396167	0.599322
	Galt	-1.16528	0.0396402	0.599309
	Bin1	-1.10162	0.0396833	0.599285
	Ubac2	-1.13009	0.0397053	0.599272
	Tmem181b-ps	-1.33376	0.0398196	0.599207
	Eif2b5	-1.11077	0.0398281	0.599202
	Tmem259	-1.23812	0.0398367	0.599197
	Tars2	-1.13707	0.0398379	0.599196
	Clec2l	-1.27035	0.0399072	0.599157
	Hmha1	-1.20245	0.0399785	0.599116
	Hnrnpa1	-1.51226	0.0400543	0.599073
	Nsg2	-1.1176	0.0400662	0.599066
	Aarsd1	-1.2037	0.040076	0.599061
	Sp6	-1.54536	0.0400841	0.599056
	Gps1	-1.08631	0.0401414	0.599023
	Gstt1	-1.32334	0.0403132	0.598925
	Cdipt	-1.11146	0.0403253	0.598918
	Lynx1	-1.15393	0.0403282	0.598917
	Trap1	-1.09572	0.0403295	0.598916
	Kif1c	-1.16009	0.040394	0.598879
	Cercam	-1.64245	0.0404062	0.598872
	Mterf1b	-1.931	0.0404529	0.598846
	Polr2e	-1.26425	0.040559	0.598785
	Lzts2	-1.2926	0.0406101	0.598756
	Arhgef16	-1.77049	0.0407176	0.598695
	Rassf3	-1.1444	0.0407257	0.59869
	Mcm7	-1.09748	0.0407413	0.598681
	Krt9	-1.40934	0.0408104	0.598642
	Actl6a	-1.17209	0.0410111	0.598527
	Plekhg3	-1.2212	0.0410579	0.5985
	Osbp2	-1.15118	0.0411277	0.59846
	Ss18	-1.12762	0.0412346	0.598399
	Gsn	-1.26747	0.0412874	0.598369
	Mdp1	-1.23826	0.0413395	0.59834
	Cryab	-1.30018	0.0414511	0.598276
	Palm3	-1.44978	0.0414564	0.598273
	Nxt1	-1.21517	0.0414647	0.598268
	G0s2	-1.40867	0.0416553	0.598159
	Cyb561	-1.14455	0.0416599	0.598157
	Nob1	-1.16255	0.041663	0.598155
	Emc6	-1.11046	0.0417749	0.598091
	Zfp423	-1.16475	0.0418031	0.598075
	Adck1	-1.14789	0.0418032	0.598075
	Fscn1	-1.1906	0.0419473	0.597992
	Spef1	-1.19497	0.0420231	0.597949
	Rabep2	-1.21423	0.0420746	0.59792
	Ptdss2	-1.15551	0.0420928	0.597909
	Kcnh3	-1.18772	0.0421238	0.597892
	Fxr2	-1.12508	0.0421654	0.597868
	Lyar	-1.2431	0.0421863	0.597856
	Hist2h2ac	-3.23478	0.0422104	0.597842
	Olfr288	-3.51633	0.0422252	0.597834
	Stard3	-1.20635	0.0422461	0.597822
	Scn1b	-1.24098	0.0422836	0.5978
	Sac3d1	-1.28438	0.042296	0.597793
	Gm2447	#NAME?	0.0423383	0.597769
	Cpsf1	-1.08515	0.0423434	0.597766
	Srxn1	-1.06629	0.0423437	0.597766
	Lman2l	-1.11787	0.0426282	0.597603
	Rpp14	-1.12179	0.0428327	0.597487
	Cabyr	-1.28974	0.0428369	0.597484
	Yars	-1.08259	0.0430463	0.597364
	Mrps34	-1.3015	0.0431793	0.597288
	Cmc2	-1.22046	0.0433167	0.59721
	Slc35a4	-1.10744	0.0433495	0.597191
	Emx1	-1.25497	0.0434396	0.597139
	Plp1	-1.31287	0.0434784	0.597117
	Sapcd2	-1.47795	0.0435033	0.597103
	Colgalt1	-1.19099	0.0435683	0.597066
	Ngf	-1.44644	0.0436682	0.597009
	BC029722	-1.15905	0.0437348	0.596971
	Ppp1r10	-1.13626	0.0437723	0.596949
	Cables2	-1.10533	0.0438202	0.596922
	Vamp1	-1.10543	0.0438312	0.596915
	Nxph4	-1.43858	0.0439239	0.596862
	Prkcdbp	-1.30842	0.0440453	0.596793
	Mag	-1.23965	0.0440587	0.596785
	Mrps7	-1.20093	0.044155	0.59673
	Skap1	-1.33963	0.0441812	0.596715
	Rnd2	-1.2284	0.0443723	0.596606
	Ntmt1	-1.20125	0.044397	0.596592
	Lta	#NAME?	0.044492	0.596537
	Cenpb	-1.17077	0.0445438	0.596508
	Cops7a	-1.16388	0.0447739	0.596376
	4931403E22Rik	-1.30585	0.04482	0.596349
	Tssc1	-1.17439	0.0448435	0.596336
	Tsr3	-1.27481	0.0449195	0.596293
	Preb	-1.11277	0.0449967	0.596248
	Mul1	-1.13004	0.0450565	0.596214
	Nip7	-1.14887	0.0450715	0.596205
	Wibg	-1.25136	0.0450766	0.596203
	Tor1a	-1.12448	0.0451299	0.596172
	Necab3	-1.1775	0.0452921	0.596079
	Slc35e4	-1.17971	0.0454125	0.59601
	Cdc37	-1.19559	0.0455153	0.595951
	Plekho1	-1.20335	0.0455215	0.595948
	Gm11128	-2.86068	0.0455738	0.595918
	Tmem189	-1.21626	0.045621	0.595891
	Ankrd40	-1.06271	0.0456686	0.595863
	Nck2	-1.12707	0.0458193	0.595777
	Mir7059	-8.88074	0.0458457	0.595762
	9630033F20Rik	-1.15541	0.0458457	0.595762
	Marcksl1	-1.22144	0.0459281	0.595715
	Rundc3a	-1.17134	0.0459655	0.595693
	Slc25a45	-1.14701	0.0460087	0.595668
	2310061I04Rik	-1.20403	0.0460122	0.595666
	Zpr1	-1.16203	0.0462289	0.595542
	Ccnb2	-1.72574	0.0462315	0.595541
	Got2	-1.07819	0.0462448	0.595533
	Slc27a4	-1.14285	0.0462454	0.595533
	Rptoros	-12.1784	0.0463879	0.595451
	Pithd1	-1.1909	0.0464423	0.59542
	Ncoa5	-1.11714	0.0464787	0.595399
	Shisa4	-1.20063	0.0465324	0.595368
	Suv39h1	-1.07896	0.0465591	0.595353
	Vps9d1	-1.11701	0.0465598	0.595352
	Mesdc2	-1.11229	0.0465784	0.595342
	Golga2	-1.10047	0.0465987	0.59533
	Dnlz	-1.16472	0.0467107	0.595266
	D4Ertd617e	-1.55076	0.0467144	0.595264
	Emc10	-1.29368	0.0467519	0.595242
	A430090L17Rik	-12.5693	0.0468023	0.595213
	Glmp	-1.1965	0.0468332	0.595196
	Ccnt2	-1.17376	0.0468381	0.595193
	Slc25a22	-1.14994	0.0468435	0.59519
	Ampd2	-1.11396	0.0469325	0.595139
	Crip2	-1.21177	0.0469541	0.595126
	Pcbd1	-1.44703	0.0469647	0.59512
	Ptp4a3	-1.21034	0.0469705	0.595117
	Gabbr1	-1.07716	0.0471121	0.595035
	Ift20	-1.16027	0.0471746	0.595
	Cdr2	-1.26021	0.0473136	0.59492
	B3gat3	-1.26996	0.0473202	0.594916
	Dok5	-1.19895	0.0473313	0.59491
	Cdip1	-1.10503	0.0473404	0.594904
	Sstr3	-1.13333	0.0473847	0.594879
	Fam129c	-1.321	0.0474761	0.594827
	Brd1	-1.07117	0.047487	0.59482
	Cog8	-1.08788	0.0475819	0.594766
	Dus1l	-1.15496	0.0476183	0.594745
	Nol9	-1.15942	0.0477585	0.594664
	Cnpy4	-1.21257	0.047785	0.594649
	Rhpn1	-1.25629	0.047848	0.594613
	Prpf38b	-1.31923	0.0478662	0.594603
	4930425O10Rik	-10.5185	0.0479203	0.594571
	Akt2	-1.152	0.0479583	0.59455
	Mtg2	-1.21477	0.0480277	0.59451
	Tuba1a	-1.13022	0.0481211	0.594456
	Pank4	-1.08813	0.0481719	0.594427
	Oraov1	-1.24549	0.0481753	0.594425
	Fcrls	-1.07059	0.0482736	0.594369
	Lhfp	-1.19997	0.0482971	0.594355
	Psmc4	-1.16878	0.0483158	0.594344
	Gtpbp6	-1.29958	0.0483618	0.594318
	Pkd2l2	-1.13249	0.048393	0.5943
	Slc1a5	-1.28707	0.0484008	0.594295
	Zfp239	-1.07223	0.0484029	0.594294
	Lysmd1	-1.37793	0.0484313	0.594278
	Spsb4	-1.37727	0.0484566	0.594263
	Fbxw5	-1.15881	0.048466	0.594258
	Plekhb2	-1.08103	0.0484898	0.594244
	Inha	-1.28087	0.048532	0.59422
	Pigyl	-1.21073	0.0485424	0.594214
	Tmem246	-1.09628	0.0486135	0.594173
	Ccdc130	-1.23078	0.0486221	0.594168
	Gfod2	-1.21382	0.0486735	0.594139
	Mrpl38	-1.18419	0.0487508	0.594094
	Agap3	-1.18815	0.0487725	0.594082
	Txlna	-1.06797	0.0488085	0.594061
	Dut	-1.23044	0.0488614	0.594031
	Tmem182	-8.96877	0.0488987	0.594009
	1600023N17Rik	-2.27168	0.0489271	0.593993
	Olig1	-1.18894	0.0489582	0.593975
	Nefm	-1.32697	0.0490019	0.59395
	Nr2c2ap	-1.29154	0.0490229	0.593938
	Eif3b	-1.08671	0.0490366	0.59393
	Decr2	-1.04325	0.0491801	0.593847
	Tsen34	-1.20784	0.0492448	0.59381
	Cenpn	-1.62369	0.0493156	0.593769
	Ccm2l	-1.38429	0.0495058	0.59366
	Gpatch8	-1.21837	0.0495095	0.593658
	Zfhx2	-1.18416	0.0495116	0.593657
	Lsm4	-1.32147	0.049528	0.593647
	Rbm17	-1.20862	0.0496284	0.59359
	Dtwd1	-1.12359	0.0497153	0.59354
	Hnrnpab	-1.11403	0.0498477	0.593463
	Pllp	-1.33988	0.0498957	0.593436
	Dmap1	-1.17742	0.0499444	0.593408
	Mir212	#NAME?	0.000151463	0.624041
	Mir132	#NAME?	2.21536e-05	0.625312

## Sheet: KEGG downregulated
KEGG pathway analysis of genes downregulated in the visual cortex of P28 miR-132/212 KO.
Id	Items	Items_Details	Support	List size	Reference Support	Reference size	Hyp	Hyp_c	Genes
26	Kegg:03013	RNA transport	15	923	156	37681	7.48485e-06	0.000823334	Pop7,Rpp14,Eif3d,Rnps1,Eif3f,Eif2b1,Eif2b5,Upf3a,Acin1,Wibg,Nxt1,Eif3b,Prmt5,Tacc3,Gm9839
27	Kegg:03013,Kegg:03015	RNA transport,mRNA surveillance pathway	5	923	36	37681	0.00175162	0.0175162	Rnps1,Upf3a,Acin1,Wibg,Nxt1
28	Kegg:03015	mRNA surveillance pathway	7	923	85	37681	0.00488583	0.0383887	Dazap1,Rnps1,Cpsf1,Upf3a,Acin1,Wibg,Nxt1
46	Kegg:00051	Fructose and mannose metabolism	7	923	38	37681	3.36447e-05	0.00123364	Hkdc1,9630033F20Rik,Fuk,Tsta3,Pmm2,Mpi,Khk
47	Kegg:00051,Kegg:00520	Fructose and mannose metabolism,Amino sugar and nucleotide sugar metabolism	5	923	13	37681	9.53345e-06	0.00052434	Hkdc1,Fuk,Tsta3,Pmm2,Mpi
48	Kegg:00520	Amino sugar and nucleotide sugar metabolism	7	923	49	37681	0.000181304	0.00398868	Cyb5r1,Hkdc1,Galt,Fuk,Tsta3,Pmm2,Mpi
50	Kegg:00230	Purine metabolism	11	923	165	37681	0.00260415	0.0238714	Ampd2,Ak1,Cant1,Itpa,Polr2c,Impdh1,Pola2,Adcy6,Adssl1,Nt5m,Polr2e
52	Kegg:00240	Pyrimidine metabolism	9	923	96	37681	0.000591444	0.00813235	Tymp,Cant1,Dut,Umps,Itpa,Polr2c,Pola2,Nt5m,Polr2e
53	Kegg:00240,Kegg:00983	Pyrimidine metabolism,Drug metabolism - other enzymes	3	923	14	37681	0.00435728	0.0368693	Tymp,Umps,Itpa
57	Kegg:04914	Progesterone-mediated oocyte maturation	7	923	86	37681	0.00520893	0.0381988	Raf1,Adcy6,Ccnb2,Mapk11,Akt2,Anapc7,Cdc26
85	Kegg:03040	Spliceosome	10	923	127	37681	0.00117758	0.0143926	Lsm4,Ctnnbl1,Hnrnpm,Sf3b2,Hnrnpa1,Ppil1,Acin1,Prpf38b,Sart1,Rbm17
87	Kegg:04130	SNARE interactions in vesicular transport	6	923	35	37681	0.000187952	0.00295352	Vamp1,Bet1l,Stx6,Stx1a,Ykt6,Vamp2
92	Kegg:00564	Glycerophospholipid metabolism	9	923	80	37681	0.000149617	0.00411448	Cdipt,Agpat1,Cds1,Agpat6,Lpcat4,Agpat4,Pla2g15,Chka,Ptdss2
109	Kegg:00270	Cysteine and methionine metabolism	6	923	35	37681	0.000187952	0.00295352	Enoph1,Ldha,Dnmt3a,Ahcy,Got2,Got1
