# Supplementary material for: Mir-132/212 is required for maturation of binocular matching of orientation preference and depth perception
Source: Nat Commun. 2017 May 23;8:15488. doi: 10.1038/ncomms15488 (PMC5457514; doi:10.1038/ncomms15488)
Supplement: Supplementary Data 4 — Triple intersection between miR-132-3p putative targets, genes down regulated during development and genes upregulated in miR-132/212 null mice. [file ncomms15488-s5.xlsx]

## Sheet: triple intersection
Triple intersection between miR-132-3p putative targets, genes down regulated during development and genes upregulated in miR-132/212 null mice.
ordered by Fisher's combined probability
Celf2	< 0.00001
Sox5	< 0.00001
Dpysl3	< 0.00001
Slc8a1	< 0.00001
Daam1	< 0.00001
Calu	< 0.00001
Rb1	< 0.00001
Sfpq	< 0.00001
Runx1t1	< 0.00001
Gpd2	< 0.00001
Fem1c	< 0.00001
Rasa1	< 0.00001
Mmp16	< 0.00001
Ssh2	< 0.00001
Arid2	< 0.00001
Cbll1	< 0.00001
Plcxd2	< 0.00001
Mef2a	< 0.00001
Zfp644	< 0.00001
Mia3	1.1e-05
Mecp2	1.4e-05
Lrrc58	1.8e-05
Sos1	2e-05
Hmbox1	2.5e-05
Bicd1	4.9e-05
Pten	7.8e-05
Ccdc71l	8.2e-05
Sox11	9.2e-05
Tada2b	0.000109
Tmem2	0.000359
Ddx6	0.00039
Bmpr1a	0.000426
Dcun1d3	0.00337
Zfp292	0.003439
Ksr2	0.005821
Mina	0.006999
Crim1	0.008576
Fam184a	0.009735
B630005N14Rik	0.03982
